# Supplementary material for: Comprehensive Temporal Protein Dynamics during Postirradiation Recovery in Deinococcus radiodurans
Source: Oxid Med Cell Longev. 2022 Nov 11;2022:1622829. doi: 10.1155/2022/1622829 (PMC9674996; doi:10.1155/2022/1622829)
Supplement: Supplementary 2 — Tables S1-2: quantitative information across all samples. [file 1622829.f2.odt]

## Sheet: Protein
Table S1 Quantitative proteins across all samples
T: Protein IDs	T: Majority protein IDs	LFQ intensity C_0h_1	LFQ intensity C_0h_3	LFQ intensity C_0h_4	LFQ intensity C_12h_3	LFQ intensity C_12h_4	LFQ intensity C_12h_5	LFQ intensity C_1h_2	LFQ intensity C_1h_4	LFQ intensity C_1h_5	LFQ intensity C_3h_2	LFQ intensity C_3h_3	LFQ intensity C_3h_4	LFQ intensity C_6h_1	LFQ intensity C_6h_3	LFQ intensity C_6h_5	LFQ intensity R_0h_1	LFQ intensity R_0h_2	LFQ intensity R_0h_3	LFQ intensity R_12h_2	LFQ intensity R_12h_3	LFQ intensity R_12h_4	LFQ intensity R_1h_1	LFQ intensity R_1h_2	LFQ intensity R_1h_5	LFQ intensity R_3h_2	LFQ intensity R_3h_3	LFQ intensity R_3h_5	LFQ intensity R_6h_2	LFQ intensity R_6h_4	LFQ intensity R_6h_5	C: Only identified by site	C: Reverse	C: Potential contaminant	N: Peptides	N: Razor + unique peptides	N: Unique peptides	N: Sequence coverage [%]	N: Unique + razor sequence coverage [%]	N: Unique sequence coverage [%]	N: Mol. weight [kDa]	N: Q-value	N: Score	N: Intensity	N: MS/MS count
sp|O32504|PPRA_DEIRA	sp|O32504|PPRA_DEIRA	62211000	112710000	85561000	98169000	142360000	105040000	90504000	90766000	89687000	59380000	63273000	77965000	93112000	95795000	76783000	91420000	100090000	63338000	670340000	629700000	571240000	443930000	302430000	298460000	867170000	827060000	719450000	1240800000	1206200000	887620000				10	10	10	37.3	37.3	37.3	32.21	0	323.31	31368000000	194
sp|O32507|GABD_DEIRA	sp|O32507|GABD_DEIRA	837300000	690070000	744550000	758690000	769560000	865870000	569710000	653980000	564850000	537660000	500110000	517610000	405950000	492150000	536870000	617230000	779960000	664800000	531050000	536450000	484590000	702230000	823830000	711120000	689020000	608890000	770810000	617370000	521980000	509040000				10	10	10	31.4	31.4	31.4	51.24	0	323.31	50421000000	310
sp|O32508|CINAL_DEIRA	sp|O32508|CINAL_DEIRA	43663000	52580000	47133000	71634000	69174000	83668000	45188000	42511000	103890000	92553000	52407000	72094000	84493000	101840000	84193000	71516000	63676000	72419000	272310000	321080000	281240000	240000000	201510000	247120000	473420000	547630000	557540000	592430000	553140000	692720000				16	16	16	45.3	45.3	45.3	42.662	0	323.31	16401000000	174
sp|O83026|PPSA_DEIRA	sp|O83026|PPSA_DEIRA	308520000	412740000	277480000	301490000	275760000	320570000	362570000	286590000	270530000	265850000	285120000	222000000	224990000	215690000	218020000	308660000	359060000	335050000	184190000	207450000	199100000	371640000	359720000	235510000	237580000	269670000	190020000	203520000	217240000	143720000				15	15	15	27.7	27.7	27.7	84.894	0	135.37	25200000000	168
sp|O83030|Y1725_DEIRA	sp|O83030|Y1725_DEIRA	44895000	56853000	69538000	0	0	59918000	84944000	76333000	81365000	0	80446000	70168000	78060000	59882000	67719000	44900000	83342000	73203000	69682000	52379000	54143000	0	0	0	0	0	0	49905000	81588000	60030000				4	4	4	20.2	20.2	20.2	28.203	0	33.205	2777600000	33
sp|P42443|RECA_DEIRA	sp|P42443|RECA_DEIRA	1557000000	1591800000	1432000000	1564900000	1540500000	1806700000	1776800000	1687600000	1657300000	1669300000	1603300000	1724900000	1792600000	1662500000	1480400000	1455100000	1459900000	1116900000	6149000000	5509300000	6266100000	6623500000	5353500000	5376300000	15146000000	11786000000	12742000000	13926000000	15229000000	12671000000				19	19	19	62.3	62.3	62.3	38.144	0	323.31	2.2612E+11	440
sp|P50933|LDH_DEIRA	sp|P50933|LDH_DEIRA	0	0	0	0	0	0	0	0	0	0	0	0	0	0	0	0	0	0	0	0	0	0	0	0	0	0	0	0	0	0				3	3	3	14.8	14.8	14.8	32.164	0.0010911	2.7705	1664900000	19
sp|P52027|DPO1_DEIRA	sp|P52027|DPO1_DEIRA	427760000	432860000	363940000	416110000	461200000	422780000	436420000	431780000	478440000	389310000	334620000	346770000	457530000	449740000	374350000	462100000	348930000	461810000	398480000	416450000	404310000	507730000	511240000	587840000	546190000	485600000	513210000	545250000	577520000	540520000				14	14	14	21.4	21.4	21.4	105.66	0	323.31	31836000000	225
sp|P52153|RHO_DEIRA	sp|P52153|RHO_DEIRA	271930000	277800000	228140000	461370000	477650000	437860000	302800000	299860000	445600000	302300000	307900000	273560000	313890000	382750000	356340000	344740000	336270000	374070000	317660000	363810000	283950000	411300000	466530000	481920000	368910000	397180000	435540000	339120000	310880000	334290000				10	10	10	34	34	34	47.131	0	123.71	32114000000	225
sp|P56860|CYSH_DEIRA	sp|P56860|CYSH_DEIRA	0	0	0	0	0	0	0	0	0	39762000	0	32776000	40352000	119600000	71804000	0	0	0	0	0	0	0	0	0	0	0	0	0	0	0				2	2	2	6.7	6.7	6.7	27.751	0	58.019	645980000	20
sp|P56861|CYSC_DEIRA	sp|P56861|CYSC_DEIRA	122950000	175390000	132220000	161500000	188500000	204330000	186260000	196170000	181230000	406540000	344620000	324370000	476980000	330420000	530790000	106830000	106820000	149380000	634360000	377570000	668700000	138560000	113720000	118690000	180600000	385600000	253160000	395470000	391880000	641560000				5	5	5	29.2	29.2	29.2	20.588	0	115.7	13806000000	82
sp|P56864|SAT_DEIRA	sp|P56864|SAT_DEIRA	20124000	48763000	58207000	110490000	121400000	128880000	273210000	350480000	458710000	1285600000	1003300000	830950000	1445200000	2177900000	2439300000	30053000	22917000	37088000	2595000000	1868200000	2004000000	267630000	64542000	151160000	894050000	823930000	1154900000	1714000000	1100000000	2547900000				9	9	9	28.4	28.4	28.4	42.943	0	323.31	68619000000	231
sp|P56867|HPI_DEIRA	sp|P56867|HPI_DEIRA	17416000000	18120000000	17024000000	15616000000	14260000000	15374000000	18128000000	20359000000	21993000000	23246000000	25234000000	25631000000	21978000000	19574000000	23201000000	15044000000	14212000000	14621000000	21519000000	18770000000	20402000000	15913000000	16846000000	15684000000	17453000000	20207000000	20078000000	25687000000	32255000000	25308000000				53	53	53	62.1	62.1	62.1	99.354	0	323.31	1.9447E+12	2696
sp|P56905|RF1_DEIRA	sp|P56905|RF1_DEIRA	0	0	84900000	138290000	66106000	0	0	59547000	0	80391000	0	67399000	110810000	85508000	101440000	0	94430000	0	72671000	65785000	59579000	0	0	0	0	82598000	59397000	0	59786000	71361000				5	5	5	19.5	19.5	19.5	41.126	0.00061728	7.4198	2613100000	23
sp|P56925|HSLO_DEIRA	sp|P56925|HSLO_DEIRA	541120000	545650000	442070000	369470000	357600000	425630000	563820000	470710000	589400000	0	353600000	344140000	400230000	387500000	388590000	528730000	494370000	547220000	421220000	432780000	385970000	735670000	716820000	621740000	526710000	545410000	483980000	622240000	656430000	630010000				5	5	5	27	27	27	30.98	0	194.26	25656000000	138
sp|P56926|SYQ_DEIRA	sp|P56926|SYQ_DEIRA	393250000	398290000	358710000	302200000	273110000	298730000	363810000	379300000	385170000	354470000	335220000	330490000	410760000	390710000	368530000	374300000	360450000	367140000	359350000	336400000	345150000	361520000	386560000	381640000	282390000	277710000	249380000	328840000	350260000	378590000				23	23	23	29.1	29.1	29.1	93.47	0	323.31	47788000000	461
sp|P83589|HCDH_DEIRA	sp|P83589|HCDH_DEIRA	2450800000	2476000000	2075800000	2440400000	2201900000	2464900000	3084500000	1981600000	2164400000	4003700000	3570900000	3005000000	5512100000	5494000000	5526600000	2452700000	2320200000	2239100000	12696000000	15381000000	15124000000	2550600000	2475500000	1854200000	2892900000	3228800000	2912800000	9026100000	9387200000	9063900000				10	10	10	30.1	30.1	30.1	37.54	0	312.55	2.9028E+11	378
sp|Q46577|UVRA_DEIRA;REV__CON__P02672	sp|Q46577|UVRA_DEIRA	529830000	445500000	399040000	483910000	425980000	489620000	406440000	485220000	381990000	268300000	386050000	365210000	363090000	342050000	307570000	417310000	489990000	369510000	525450000	457100000	618440000	571090000	507160000	507490000	699180000	857380000	793840000	1109800000	996660000	931190000				15	15	15	20.5	20.5	20.5	112.1	0	100.93	27865000000	259
sp|Q46578|PLSX_DEIRA	sp|Q46578|PLSX_DEIRA	66825000	63689000	59776000	84955000	87719000	98591000	58288000	77533000	0	83673000	97452000	88789000	98833000	69847000	0	43918000	65114000	0	89286000	83989000	93453000	0	0	0	0	0	0	0	0	0				6	6	6	20	20	20	37.894	0	74.16	2913100000	73
sp|Q59337|CATA_DEIRA	sp|Q59337|CATA_DEIRA	15432000000	14435000000	13607000000	7965000000	8954000000	7767900000	14159000000	12362000000	12354000000	9693000000	8707300000	8607700000	5990700000	6773400000	5283400000	13804000000	12809000000	13148000000	5644600000	4808700000	5402400000	15132000000	14241000000	9854800000	12694000000	13192000000	11224000000	12262000000	13324000000	9612500000				25	25	25	41.8	41.8	41.8	60.512	0	323.31	3.6832E+11	806
sp|Q9R342|EFTU_DEIRA	sp|Q9R342|EFTU_DEIRA	6878300000	5377600000	5812100000	4632600000	6451500000	5565900000	7407200000	6788500000	9183700000	9695600000	8097400000	9027600000	11538000000	10812000000	9470400000	5876900000	5753400000	6065900000	8393500000	10268000000	10059000000	9417400000	7386000000	4565100000	9375700000	8139400000	9182600000	10506000000	8540700000	11659000000				20	20	20	43	43	43	44.452	0	323.31	4.1571E+11	976
sp|Q9RR60|ENO_DEIRA	sp|Q9RR60|ENO_DEIRA	8947800000	8521200000	8332800000	8445600000	8051300000	8700500000	6490300000	7746400000	7297600000	6551500000	6558400000	7561400000	6178100000	6083800000	5655600000	7371200000	6671300000	5719800000	8557500000	7480300000	8593800000	7637400000	7833000000	6169000000	6598500000	6547500000	5893300000	7847300000	7438900000	7877500000				17	17	17	45.3	45.3	45.3	45.541	0	323.31	4.1528E+11	731
sp|Q9RR63|SYY_DEIRA	sp|Q9RR63|SYY_DEIRA	265420000	215520000	240440000	202770000	169540000	177320000	318370000	310440000	369850000	330580000	335850000	290080000	377990000	317300000	350570000	262600000	257760000	214280000	363260000	268300000	265730000	382270000	373980000	363790000	247140000	284960000	258190000	457730000	346630000	344680000				8	8	8	30.4	30.4	30.4	45.504	0	157.01	16880000000	140
sp|Q9RR70|FUMC_DEIRA	sp|Q9RR70|FUMC_DEIRA	107830000	134810000	143410000	139340000	134930000	93565000	109580000	148300000	130300000	78563000	95432000	151660000	164170000	148800000	107710000	143750000	185630000	139620000	160190000	151630000	146230000	123520000	131120000	83758000	147400000	106930000	77424000	188230000	168740000	163810000				11	11	11	32.1	32.1	32.1	49.875	0	323.31	10949000000	163
sp|Q9RR76|GPDA_DEIRA	sp|Q9RR76|GPDA_DEIRA	33684000	36503000	39457000	47785000	28075000	41849000	80179000	84988000	116210000	57564000	79754000	52913000	52077000	35484000	39537000	101320000	71347000	84334000	110060000	42895000	57085000	219720000	0	0	110840000	112210000	129630000	0	0	104240000				3	3	3	19.8	19.8	19.8	33.597	0	231.24	2829300000	88
sp|Q9RR81|PANB_DEIRA	sp|Q9RR81|PANB_DEIRA	0	0	0	0	0	0	0	0	0	0	0	0	0	0	0	0	0	0	0	0	0	0	0	0	0	0	0	0	0	0				3	3	3	32	32	32	30.238	0.00071685	17.04	1457800000	2
sp|Q9RR89|ISPE_DEIRA	sp|Q9RR89|ISPE_DEIRA	0	0	0	0	0	0	0	0	0	0	0	62887000	0	86281000	0	0	0	0	0	0	0	0	0	0	0	0	0	0	0	0				2	2	2	9.4	9.4	9.4	30.919	0	48.303	1408800000	36
sp|Q9RR90|ISPD_DEIRA	sp|Q9RR90|ISPD_DEIRA	164720000	0	0	0	90927000	0	166190000	58556000	66264000	0	0	0	99755000	0	55090000	0	0	60341000	0	0	67592000	0	0	0	0	0	0	86643000	60421000	64442000				3	3	3	23.3	23.3	23.3	23.895	0.00060976	6.5486	1244600000	23
sp|Q9RR91|UBIX_DEIRA	sp|Q9RR91|UBIX_DEIRA	0	0	0	0	0	0	0	0	0	0	0	0	0	0	0	0	0	0	0	0	0	0	0	0	0	0	0	0	0	0				2	2	2	16.4	16.4	16.4	20.417	0.00072516	18.336	338470000	3
sp|Q9RR92|ACKA_DEIRA	sp|Q9RR92|ACKA_DEIRA	573030000	784540000	770770000	619270000	768510000	713040000	791080000	903270000	1044100000	748320000	611380000	757120000	933070000	889010000	860240000	843440000	695400000	755280000	890630000	742420000	767170000	1172800000	1256800000	852100000	1049000000	839780000	982860000	1099600000	806230000	926140000				10	10	10	39.9	39.9	39.9	41.797	0	80.107	33507000000	178
sp|Q9RR97|NOSO_DEIRA	sp|Q9RR97|NOSO_DEIRA	0	0	0	0	0	0	0	0	0	0	0	0	0	0	0	0	0	0	0	0	0	0	0	0	0	0	0	0	0	0				1	1	1	3.7	3.7	3.7	40.021	0.00055432	3.0978	133960000	4
sp|Q9RRB5|TGT_DEIRA	sp|Q9RRB5|TGT_DEIRA	110790000	117960000	108190000	0	0	0	137610000	115630000	130680000	89756000	114300000	99873000	121600000	0	99486000	134930000	0	0	106420000	103230000	123120000	0	166730000	165060000	112330000	96700000	107640000	0	140330000	153610000				3	3	3	13.5	13.5	13.5	43.851	0.00068918	13.764	3887100000	64
sp|Q9RRB6|SLPA_DEIRA	sp|Q9RRB6|SLPA_DEIRA	4842100000	4903300000	4422900000	2833000000	2518800000	3148900000	7922400000	9189800000	8380400000	10234000000	6284700000	8347100000	9219800000	7925500000	7753400000	5291200000	4853900000	4465000000	6879800000	6291300000	5715600000	6944000000	6847100000	6177700000	6338600000	7601500000	8619700000	11489000000	14056000000	10444000000				62	62	62	65.4	65.4	65.4	123.73	0	323.31	1.0619E+12	2405
sp|Q9RRB7|PPAC_DEIRA	sp|Q9RRB7|PPAC_DEIRA	2016800000	1717400000	1857900000	2195600000	2021200000	2285500000	1541400000	1744800000	1597100000	2210800000	2037600000	2105200000	2153000000	2179100000	2397000000	1668100000	1740600000	1894600000	3371800000	3592400000	3282900000	1660700000	1619700000	1651100000	1790900000	2207000000	2230800000	2417500000	2558800000	2630000000				14	14	14	56.7	56.7	56.7	34.038	0	323.31	1.9314E+11	403
sp|Q9RRC1|MOAC_DEIRA	sp|Q9RRC1|MOAC_DEIRA	79845000	66590000	0	63054000	63865000	73432000	0	85324000	65513000	105410000	67440000	69571000	61391000	96137000	82062000	72673000	77130000	81617000	68087000	88896000	74427000	78328000	87139000	99607000	102700000	106700000	0	77773000	86320000	114720000				3	3	3	26.2	26.2	26.2	17.433	0	36.654	3073400000	73
sp|Q9RRC4|SYR_DEIRA	sp|Q9RRC4|SYR_DEIRA	681690000	723100000	654780000	653570000	665890000	656900000	645680000	804040000	719060000	878360000	1018700000	1077900000	1120400000	1300300000	1123600000	848370000	610470000	666720000	1207400000	1178500000	1252400000	599290000	551340000	459130000	613560000	454520000	508390000	812350000	905330000	993610000				15	15	15	31.2	31.2	31.2	66.603	0	323.31	43836000000	267
sp|Q9RRD7|GATB_DEIRA	sp|Q9RRD7|GATB_DEIRA	471520000	314130000	454580000	348540000	365200000	404610000	375290000	439870000	332640000	335800000	269320000	353940000	450740000	420550000	338960000	315930000	304220000	379410000	464330000	342000000	338710000	381050000	0	0	342380000	312860000	355430000	363260000	377130000	370570000				6	6	6	23.8	23.8	23.8	51.76	0	59.009	13851000000	102
sp|Q9RRE4|Y2548_DEIRA	sp|Q9RRE4|Y2548_DEIRA	156150000	135450000	167240000	206840000	188610000	172820000	0	0	0	296240000	248300000	273620000	267690000	276360000	236480000	0	146320000	0	371940000	348850000	263910000	0	0	0	207740000	237580000	66786000	446090000	192850000	391230000				7	7	7	24.2	24.2	24.2	25.894	0	50.803	8568700000	54
sp|Q9RRE5|HEM1_DEIRA	sp|Q9RRE5|HEM1_DEIRA	49292000	76062000	48973000	0	30748000	74937000	0	46954000	36593000	0	38542000	0	0	0	0	20794000	0	34909000	0	23760000	0	0	0	0	0	0	0	0	0	0				2	2	2	10.9	10.9	10.9	37.528	0	37.077	979690000	25
sp|Q9RRE9|KCY_DEIRA	sp|Q9RRE9|KCY_DEIRA	0	0	0	0	0	0	0	0	0	0	0	0	0	0	0	0	0	0	0	0	0	0	0	0	0	0	0	0	0	0				3	3	3	15.5	15.5	15.5	21.78	0.00059207	5.2992	1120400000	12
sp|Q9RRG8|RL28_DEIRA	sp|Q9RRG8|RL28_DEIRA	1951600000	1494400000	1691800000	0	0	0	2875000000	3204100000	3503500000	1326500000	1414100000	1509900000	342700000	699910000	389560000	1999800000	1834400000	1582800000	328380000	181770000	395130000	1402500000	1765000000	1842600000	765220000	1124700000	1012700000	1050800000	1411800000	1261200000				3	3	3	34.6	34.6	34.6	8.9624	0	323.31	60983000000	137
sp|Q9RRH3|RQKA_DEIRA	sp|Q9RRH3|RQKA_DEIRA	81439000	77184000	63098000	52372000	53924000	58829000	91082000	78854000	112030000	65183000	57894000	46611000	55015000	48656000	62025000	82205000	83652000	86425000	57909000	71984000	70063000	90873000	120600000	110710000	96281000	89808000	103920000	67310000	88017000	65421000				6	6	6	14.4	14.4	14.4	71.125	0.00069589	14.616	3415300000	73
sp|Q9RRJ1|NDK_DEIRA	sp|Q9RRJ1|NDK_DEIRA	713560000	881350000	785000000	1047800000	1086000000	933510000	852760000	1235300000	1232800000	987550000	774190000	848870000	1358300000	1061700000	1107100000	993980000	431130000	510350000	1217900000	1254800000	1040400000	1110600000	798800000	1042900000	1310000000	977620000	872080000	911730000	1495600000	987160000				5	5	5	52.9	52.9	52.9	15.017	0	264.85	41341000000	333
sp|Q9RRJ4|MURD_DEIRA	sp|Q9RRJ4|MURD_DEIRA	579700000	499480000	532280000	421400000	390540000	423750000	512370000	618390000	497120000	619130000	651820000	578800000	623120000	498000000	572910000	418320000	580980000	514240000	491170000	477220000	521610000	644930000	549560000	597720000	452180000	485280000	409130000	422300000	464530000	454040000				11	11	11	35.7	35.7	35.7	47.974	0	128.81	24077000000	174
sp|Q9RRJ5|HIS4_DEIRA	sp|Q9RRJ5|HIS4_DEIRA	341400000	420150000	346430000	263820000	272990000	264960000	404150000	413460000	403600000	477960000	464010000	374890000	460690000	442470000	486820000	328320000	285050000	352250000	429170000	406300000	486890000	378260000	342270000	341390000	300330000	258680000	265840000	311490000	342020000	400140000				7	7	7	38.2	38.2	38.2	25.269	0	195.44	20534000000	122
sp|Q9RRJ6|RPOZ_DEIRA	sp|Q9RRJ6|RPOZ_DEIRA	65281000	0	0	87654000	97974000	44832000	0	0	143100000	127990000	153330000	147820000	144990000	0	108340000	0	0	0	56540000	0	66349000	0	173290000	121030000	109010000	122790000	169290000	116320000	128290000	144430000				3	3	3	42.4	42.4	42.4	11.4	0	290.32	3181200000	57
sp|Q9RRL7|ACSA_DEIRA	sp|Q9RRL7|ACSA_DEIRA	403860000	480080000	420740000	895330000	929220000	689150000	354260000	451280000	537040000	316240000	324650000	336510000	365870000	419790000	453030000	593490000	424950000	492790000	533360000	804150000	561480000	729860000	493560000	489150000	533190000	418230000	515300000	311670000	402890000	352150000				13	13	13	25	25	25	72.137	0	323.31	44368000000	283
sp|Q9RRM6|RNY_DEIRA	sp|Q9RRM6|RNY_DEIRA	204660000	190940000	185660000	193820000	0	196530000	159370000	183840000	185670000	238350000	266830000	226450000	319130000	253140000	270000000	132620000	207550000	0	234420000	199440000	169450000	0	0	0	154750000	197440000	212980000	0	200600000	148320000				6	6	6	11.5	11.5	11.5	63.512	0.0006398	9.0655	6671200000	54
sp|Q9RRM7|HIS8_DEIRA	sp|Q9RRM7|HIS8_DEIRA	214990000	362630000	314850000	327580000	268060000	350430000	0	0	321570000	86577000	318760000	348930000	353810000	433640000	384860000	592810000	272160000	1936900000	483760000	357160000	334160000	0	0	0	0	0	374580000	0	295840000	350680000				4	4	4	24.7	24.7	24.7	39.458	0	69.976	11425000000	66
sp|Q9RRP6|ARGB_DEIRA	sp|Q9RRP6|ARGB_DEIRA	329300000	336350000	344990000	276530000	329090000	307890000	369920000	294660000	332120000	289320000	296080000	297540000	234410000	433740000	392200000	443110000	321760000	462680000	313810000	339730000	341410000	451810000	351380000	427570000	432140000	0	274030000	320530000	0	0				5	5	5	20.5	20.5	20.5	25.358	0	37.748	9815500000	79
sp|Q9RRQ3|FMT_DEIRA	sp|Q9RRQ3|FMT_DEIRA	88092000	84727000	71996000	63991000	71502000	68126000	75754000	69188000	111230000	87382000	86874000	76941000	78070000	81215000	104400000	117110000	117360000	104190000	71448000	91029000	110640000	124270000	94185000	150970000	124580000	113110000	126360000	155390000	111530000	88677000				5	5	5	20.1	20.1	20.1	33.548	0.00067024	12.036	3636500000	35
sp|Q9RRQ4|DEF_DEIRA	sp|Q9RRQ4|DEF_DEIRA	1053300000	1014500000	906680000	1091900000	945700000	1121100000	1104800000	1070500000	1139600000	1013900000	963300000	980360000	1247200000	1077700000	1168600000	1132400000	1032500000	1154900000	1223300000	1219000000	1311500000	1159200000	1293100000	1202900000	939460000	1113400000	945320000	1255400000	1371600000	1262800000				9	9	9	46.6	46.6	46.6	26.369	0	99.156	73935000000	251
sp|Q9RRS9|Y2406_DEIRA	sp|Q9RRS9|Y2406_DEIRA	722420000	971970000	967340000	1132400000	1232600000	986980000	1138700000	1152500000	1505200000	899610000	926870000	835290000	1349700000	1239200000	1199200000	1061300000	962120000	1338400000	961500000	1290700000	928600000	1564800000	0	1580600000	1378500000	1275100000	1692600000	812250000	830190000	1291200000				4	4	4	35.8	35.8	35.8	17.032	0	163.96	40043000000	122
sp|Q9RRT0|MENG_DEIRA	sp|Q9RRT0|MENG_DEIRA	22939000	49536000	47206000	42941000	33533000	22806000	46318000	52101000	63689000	26475000	40571000	59139000	58201000	51470000	48065000	52206000	31810000	58212000	71980000	91788000	97997000	61344000	0	0	34700000	65134000	28105000	46134000	57950000	76238000				4	4	4	24.9	24.9	24.9	26.567	0	200.97	2726400000	55
sp|Q9RRT8|SURE_DEIRA	sp|Q9RRT8|SURE_DEIRA	529740000	300880000	377910000	308230000	313780000	331690000	587130000	466060000	794000000	540800000	436350000	393160000	474540000	323590000	526980000	504200000	477430000	578000000	647460000	586840000	484540000	571380000	461260000	546210000	363510000	495680000	533160000	445140000	461620000	508310000				5	5	5	20.1	20.1	20.1	28.297	0	112.27	18241000000	95
sp|Q9RRU5|KHSE_DEIRA	sp|Q9RRU5|KHSE_DEIRA	0	0	0	0	0	0	0	0	0	0	0	0	0	0	0	0	0	0	0	0	0	0	0	0	0	0	0	0	0	0				1	1	1	9.4	9.4	9.4	32.389	0.0016278	2.6125	225570000	5
sp|Q9RRU8|LUXS_DEIRA	sp|Q9RRU8|LUXS_DEIRA	0	0	0	0	0	0	0	0	0	0	0	0	0	0	0	0	0	0	0	0	0	0	0	0	0	0	0	0	0	0				1	1	1	5.7	5.7	5.7	17.395	0.00072886	18.853	1330800000	22
sp|Q9RRX5|SYFB_DEIRA	sp|Q9RRX5|SYFB_DEIRA	1187800000	1295400000	1179100000	1528600000	1469200000	1482900000	1715500000	1477500000	1961500000	1466900000	1364500000	1399000000	1714700000	1846900000	1682700000	1585300000	1388600000	1577100000	1414000000	1478800000	1377200000	2181300000	2403700000	2151900000	1680500000	1676900000	1900700000	1634500000	1560200000	1720700000				17	17	17	32.6	32.6	32.6	86.984	0	323.31	98011000000	455
sp|Q9RRX8|SYFA_DEIRA	sp|Q9RRX8|SYFA_DEIRA	459130000	531740000	506820000	334500000	366890000	387940000	527300000	330310000	354100000	296070000	475320000	377550000	388720000	445260000	486700000	413620000	483570000	353640000	404590000	451610000	407810000	392930000	420670000	412210000	251610000	387590000	323830000	390760000	316100000	320920000				10	10	10	36.6	36.6	36.6	37.548	0	323.31	22875000000	229
sp|Q9RRY0|HEM3_DEIRA	sp|Q9RRY0|HEM3_DEIRA	198380000	240960000	274720000	390830000	378730000	375270000	175560000	210460000	218010000	183220000	274550000	431810000	326930000	387300000	407440000	214510000	190280000	228490000	419150000	408860000	387970000	160250000	214600000	0	176340000	232420000	200290000	166210000	187260000	270180000				8	8	8	36.6	36.6	36.6	33.587	0	310.38	12866000000	114
sp|Q9RRY7|Y2345_DEIRA	sp|Q9RRY7|Y2345_DEIRA	0	0	0	0	0	0	0	0	0	0	0	0	0	0	0	0	0	0	0	0	0	0	0	0	0	0	0	0	0	0				1	1	1	5.6	5.6	5.6	32.238	0.00061013	6.5607	1130100000	2
sp|Q9RS06|Y2321_DEIRA	sp|Q9RS06|Y2321_DEIRA	0	13106000	37008000	0	8965500	9046500	0	0	0	12996000	12110000	12717000	12827000	0	7921200	8182400	40094000	11561000	0	0	0	0	0	0	13842000	11351000	10636000	0	0	0				1	1	1	8.2	8.2	8.2	15.592	0.0005618	3.3386	374670000	21
sp|Q9RS16|PSUG_DEIRA	sp|Q9RS16|PSUG_DEIRA	1144600000	976710000	1005300000	1070500000	955440000	1147700000	807250000	989260000	921680000	860290000	720330000	824380000	523750000	391900000	483130000	1086400000	1042500000	1038200000	1065600000	890670000	1078000000	1016200000	1065000000	750100000	644340000	686790000	828510000	1263400000	846350000	657520000				11	11	11	35.5	35.5	35.5	32.501	0	67.311	34218000000	157
sp|Q9RS19|DER_DEIRA	sp|Q9RS19|DER_DEIRA	593360000	601020000	511280000	920630000	874000000	905720000	750030000	678440000	775750000	1147300000	964610000	1014700000	1022500000	1138000000	1102700000	702400000	652440000	670400000	1154700000	1182200000	1142900000	893770000	823530000	877250000	928910000	1201400000	1101100000	1396600000	1482600000	1330900000				13	13	13	34	34	34	49.486	0	323.31	54781000000	380
sp|Q9RS27|SYA_DEIRA	sp|Q9RS27|SYA_DEIRA	1647300000	1148000000	1423800000	1129100000	1139100000	1120300000	1504200000	1265800000	1488900000	1177500000	1163300000	1243500000	1182700000	1353400000	1224000000	1396200000	1477900000	1430000000	1242600000	1242500000	1079700000	1454800000	1720800000	1344600000	1249300000	1057700000	1181100000	1506100000	1163700000	1273800000				17	17	17	21.9	21.9	21.9	95.985	0	323.31	77715000000	319
sp|Q9RS38|KGUA_DEIRA	sp|Q9RS38|KGUA_DEIRA	173060000	196780000	150210000	231810000	216470000	238130000	157880000	174360000	192540000	234860000	229820000	187700000	328020000	209340000	228650000	207980000	171300000	192410000	200100000	234810000	214390000	183290000	178590000	186160000	130420000	188650000	168780000	127760000	152380000	178240000				5	5	5	26.4	26.4	26.4	26.528	0	91.713	11006000000	85
sp|Q9RS39|Y2288_DEIRA	sp|Q9RS39|Y2288_DEIRA	305210000	295620000	303310000	187830000	192990000	211310000	329070000	451470000	365330000	329370000	368600000	402250000	277790000	342100000	309250000	345200000	395610000	467910000	275980000	209340000	216370000	464490000	472660000	283350000	285430000	275150000	284300000	307600000	299490000	389260000				4	4	4	47.6	47.6	47.6	17.951	0	134.83	16751000000	104
sp|Q9RS64|DPS1_DEIRA	sp|Q9RS64|DPS1_DEIRA	16967000000	17452000000	14145000000	9207000000	7234400000	9570200000	8983700000	9994000000	9039700000	6097700000	6004400000	6783700000	5492700000	6317500000	5931100000	12626000000	11435000000	10570000000	6839400000	6389200000	6309000000	9787500000	12200000000	11567000000	9716900000	8637100000	10022000000	7307300000	6511400000	7743800000				8	8	8	44	44	44	23.019	0	323.31	4.1859E+11	643
sp|Q9RS67|FTSY_DEIRA	sp|Q9RS67|FTSY_DEIRA	856530000	816630000	745390000	588270000	559250000	582330000	776270000	793660000	899780000	612260000	631130000	537300000	485720000	477070000	530370000	874180000	814470000	877260000	536920000	551850000	595700000	881090000	1072100000	1013500000	704680000	652860000	646600000	655660000	571650000	680370000				15	15	15	52.1	52.1	52.1	34.321	0	323.31	78440000000	368
sp|Q9RS84|PHOU_DEIRA	sp|Q9RS84|PHOU_DEIRA	0	0	99178000	0	151020000	109610000	0	115410000	0	116110000	112950000	105350000	180380000	0	100170000	92515000	146230000	0	99318000	137810000	113400000	128530000	136050000	0	142910000	85610000	0	0	0	133280000				5	5	5	23.9	23.9	23.9	24.268	0	29.38	5482200000	64
sp|Q9RSA0|APGM_DEIRA	sp|Q9RSA0|APGM_DEIRA	1050700000	1245200000	1140500000	1431400000	1329900000	1449100000	1203500000	1278500000	1234300000	1257900000	1127800000	1255800000	1214900000	1146200000	1263500000	1219100000	1320500000	1325700000	1318400000	1239700000	1175900000	1374000000	1369800000	1376200000	1256200000	1424100000	1143700000	1144700000	1296700000	1314000000				10	10	10	35.1	35.1	35.1	44.109	0	323.31	1.19E+11	337
sp|Q9RSC5|PYRF_DEIRA	sp|Q9RSC5|PYRF_DEIRA	740520000	663090000	603970000	690120000	640800000	590360000	701540000	679520000	612420000	692260000	615270000	570860000	545100000	567710000	640100000	684380000	754390000	848970000	451420000	458100000	514110000	668130000	663200000	499250000	722090000	803960000	774810000	783640000	552070000	539240000				8	8	8	32	32	32	28.065	0	96.887	60917000000	294
sp|Q9RSE6|PUR8_DEIRA	sp|Q9RSE6|PUR8_DEIRA	211520000	221510000	189220000	329300000	309790000	307290000	159130000	191140000	191100000	246930000	257840000	229820000	270910000	310350000	320220000	248620000	225200000	233540000	367940000	371970000	402710000	197510000	218810000	177250000	179810000	231610000	203660000	260690000	240020000	235710000				7	7	7	18.6	18.6	18.6	48.54	0	323.31	15917000000	168
sp|Q9RSF0|SYL_DEIRA	sp|Q9RSF0|SYL_DEIRA	1904500000	1401600000	1392800000	1529800000	1397900000	1665300000	1436900000	1596200000	1497500000	1761500000	1391800000	1521600000	1957900000	2025700000	1748100000	1609800000	1657400000	1673100000	1379700000	1657300000	1482300000	1829500000	2422200000	1976100000	2072300000	1653600000	1855900000	2061500000	2051800000	1890500000				14	14	14	21.9	21.9	21.9	92.612	0	323.31	55746000000	209
sp|Q9RSG0|ISPH_DEIRA	sp|Q9RSG0|ISPH_DEIRA	395670000	387470000	359530000	391670000	423640000	412830000	371460000	367230000	394410000	393710000	359320000	293220000	407060000	388510000	417690000	433460000	414820000	466800000	202230000	253820000	192850000	411910000	459810000	425940000	276510000	317510000	308690000	311450000	292280000	293390000				6	6	6	29.6	29.6	29.6	36.317	0	70.358	18160000000	137
sp|Q9RSH3|RNPA_DEIRA	sp|Q9RSH3|RNPA_DEIRA	94085000	0	79303000	0	0	0	78303000	103550000	75611000	131750000	112670000	109520000	186470000	130750000	0	76918000	95750000	0	86675000	0	0	0	0	91771000	120470000	92390000	127430000	0	0	96554000				2	2	2	16.9	16.9	16.9	17.772	0.00070423	15.946	2710400000	25
sp|Q9RSH5|YIDC_DEIRA	sp|Q9RSH5|YIDC_DEIRA	0	124420000	0	0	201990000	0	0	0	0	97929000	117580000	180050000	234160000	0	149600000	0	0	0	196770000	183070000	229080000	111130000	0	91885000	196460000	0	0	145910000	177660000	0				3	3	3	11.2	11.2	11.2	47.172	0	64.239	4762900000	33
sp|Q9RSI4|HISX_DEIRA	sp|Q9RSI4|HISX_DEIRA	129640000	127770000	107860000	183710000	238050000	165980000	199760000	173060000	234390000	213800000	172240000	170020000	131900000	166580000	152550000	206050000	208130000	240290000	96852000	164540000	124060000	282320000	180280000	227180000	253680000	207070000	313760000	253270000	165700000	218570000				9	9	9	30.5	30.5	30.5	46.272	0	210.18	13540000000	116
sp|Q9RSI9|DEOB_DEIRA	sp|Q9RSI9|DEOB_DEIRA	465510000	401220000	398860000	671400000	589310000	596460000	452090000	430080000	447180000	500880000	429280000	397010000	492160000	405730000	491140000	462840000	504420000	586940000	482580000	492750000	508700000	481170000	565260000	536210000	405770000	430180000	413880000	390280000	425500000	418150000				7	7	7	22.9	22.9	22.9	42.256	0	323.31	36175000000	253
sp|Q9RSJ5|RL17_DEIRA	sp|Q9RSJ5|RL17_DEIRA	0	0	14074000	0	0	0	18603000	12044000	16546000	17945000	14131000	17055000	0	0	0	0	20657000	0	4332400	0	6721700	0	14003000	13168000	0	14891000	24607000	45056000	9770200	12486000				3	3	3	25	25	25	12.899	0.00061576	7.2782	424060000	30
sp|Q9RSJ6|RPOA_DEIRA	sp|Q9RSJ6|RPOA_DEIRA	917580000	994660000	1209000000	1785800000	1690400000	1426200000	1224300000	1248400000	1218200000	1688800000	1915200000	1770200000	2230300000	2246800000	2090800000	985710000	1080600000	944890000	2060000000	2567800000	2008100000	1495600000	1223700000	1116700000	1723200000	1741800000	1657700000	1992700000	1661500000	1817700000				15	15	15	45.5	45.5	45.5	37.196	0	298.74	1.2592E+11	359
sp|Q9RSJ7|RS4_DEIRA	sp|Q9RSJ7|RS4_DEIRA	4482900000	4296000000	4259600000	2696600000	3374000000	3374700000	4155100000	6228200000	4269300000	5041300000	6005000000	7763200000	8207000000	6951600000	5571000000	3658000000	2524700000	2393000000	5249200000	3924000000	5746000000	4190000000	3855400000	3365100000	4527700000	4102700000	3418800000	6039500000	7670400000	5982700000				9	9	9	42.4	42.4	42.4	23.844	0	119.67	1.4244E+11	194
sp|Q9RSJ8|RS11_DEIRA	sp|Q9RSJ8|RS11_DEIRA	0	0	892380000	1134400000	1144300000	1130800000	1334000000	1037900000	1055500000	2294100000	1666100000	1633000000	1095600000	1464700000	1657000000	786670000	852750000	0	1054300000	1100600000	1229000000	0	915250000	0	1075200000	1037400000	1057100000	1537300000	1266100000	1697600000				5	5	5	32.1	32.1	32.1	13.791	0	170.52	45049000000	85
sp|Q9RSJ9|RS13_DEIRA	sp|Q9RSJ9|RS13_DEIRA	1420500000	1139800000	1190400000	835760000	1087000000	1003000000	2789100000	1447300000	1989700000	1741300000	1650300000	1920700000	2178700000	2516800000	1783500000	967670000	1007400000	765450000	1324500000	1432300000	1297300000	1737800000	1358800000	1600700000	1780900000	1478600000	1473400000	1905900000	2013200000	1698000000				10	10	10	50.8	50.8	50.8	14.227	0	323.31	94507000000	292
sp|Q9RSK0|RL36_DEIRA	sp|Q9RSK0|RL36_DEIRA	973150000	800390000	1079800000	424230000	477240000	646000000	490240000	1274400000	637450000	1411000000	1782700000	1566100000	1272700000	798310000	1246100000	490220000	730890000	656150000	771290000	425760000	621880000	299750000	215770000	294590000	490950000	736810000	604710000	710990000	860450000	964240000				1	1	1	24.3	24.3	24.3	4.3092	0	323.31	25387000000	58
sp|Q9RSK1|IF1_DEIRA	sp|Q9RSK1|IF1_DEIRA	0	0	0	0	0	0	0	0	0	0	0	0	0	0	0	0	0	0	0	0	0	0	0	0	0	0	0	0	0	0				2	2	2	33.8	33.8	33.8	9.3006	0.00064725	9.6889	5958400000	32
sp|Q9RSK7|KAD_DEIRA	sp|Q9RSK7|KAD_DEIRA	270440000	347380000	388690000	288500000	263310000	267020000	0	284160000	0	192220000	0	0	220260000	0	0	292290000	240070000	310000000	384760000	329960000	355690000	0	0	0	248290000	295790000	261670000	0	0	269870000				4	4	4	14.2	14.2	14.2	21.691	0	28.88	11003000000	89
sp|Q9RSK9|RL15_DEIRA	sp|Q9RSK9|RL15_DEIRA	7630900000	4843700000	5347700000	5860500000	5609800000	6375200000	8146700000	6581600000	7224200000	12050000000	10996000000	13089000000	11896000000	11405000000	10647000000	4115200000	6036000000	4881200000	7089900000	7001100000	7908100000	5595000000	5949800000	8681400000	7250900000	7361200000	8094600000	6394000000	8024200000	7807000000				10	10	10	60.9	60.9	60.9	16.86	0	323.31	3.2654E+11	405
sp|Q9RSL0|RL30_DEIRA	sp|Q9RSL0|RL30_DEIRA	41534000	20985000	28704000	10087000	18870000	16504000	44569000	24477000	0	81655000	48151000	119900000	41433000	96336000	66666000	23759000	55085000	26534000	18027000	21664000	22429000	0	0	23335000	71073000	81386000	102630000	31264000	28231000	35829000				3	3	3	38.2	38.2	38.2	6.0671	0.00059916	5.8666	2296500000	23
sp|Q9RSL1|RS5_DEIRA	sp|Q9RSL1|RS5_DEIRA	4014000000	3305800000	3271100000	1261000000	2069800000	2034700000	5098000000	6010000000	6702500000	6220100000	4978500000	4956100000	4653900000	4892100000	5115500000	3316700000	3004900000	2509900000	2500000000	2617700000	2334900000	2114800000	1506400000	3671100000	5400200000	4266900000	5000600000	2990800000	4650400000	2840600000				9	9	9	54.1	54.1	54.1	20.977	0	323.31	1.9034E+11	498
sp|Q9RSL2|RL18_DEIRA	sp|Q9RSL2|RL18_DEIRA	3475100000	1932500000	2262900000	813910000	1301100000	1539000000	5433800000	2391400000	3897800000	5897100000	2735200000	3534800000	2538200000	7879600000	3439100000	1740800000	2880500000	2354000000	1728300000	1276500000	1709000000	3759100000	3883500000	0	4217100000	2546900000	3706200000	7428000000	3224500000	4386900000				7	7	7	42.1	42.1	42.1	12.139	0	158.83	78942000000	131
sp|Q9RSL3|RL6_DEIRA	sp|Q9RSL3|RL6_DEIRA	1913300000	1650800000	1761000000	2584300000	2724400000	2634000000	1447600000	2105400000	1844100000	4914000000	4868500000	4556900000	3465100000	2725100000	3872300000	1318700000	1898200000	1581700000	3213800000	2728600000	3285800000	1946900000	1852900000	1578100000	2319500000	3040900000	2536100000	3180900000	2997600000	2579000000				14	14	14	73	73	73	19.581	0	323.31	1.2044E+11	271
sp|Q9RSL4|RS8_DEIRA	sp|Q9RSL4|RS8_DEIRA	5089200000	3912800000	3800200000	1537400000	1986000000	1915000000	6453800000	7685900000	7702200000	5938800000	5214000000	5069400000	4969500000	6140600000	3721500000	4533600000	3443300000	2883800000	2187800000	2114600000	2301800000	5296700000	4382500000	6082900000	5347100000	5222400000	6158700000	5815000000	5028600000	6008300000				8	8	8	51.1	51.1	51.1	15.048	0	323.31	1.9163E+11	428
sp|Q9RSL5|RS14_DEIRA	sp|Q9RSL5|RS14_DEIRA	0	0	0	42296000	0	0	8076100000	6276900000	0	1287100000	1015100000	1233300000	680990000	697500000	0	0	0	0	0	47635000	0	2110600000	2341500000	281560000	1266000000	1945900000	1487200000	1936200000	1864200000	1837400000				1	1	1	14.6	14.6	14.6	10.208	0	44.16	42794000000	53
sp|Q9RSN7|IF3_DEIRA	sp|Q9RSN7|IF3_DEIRA	1941800000	2140300000	2128100000	1128300000	1152900000	1109100000	2428500000	2584800000	2448400000	1773600000	1751800000	2186300000	2616400000	2150400000	1776200000	1684200000	1094900000	1012800000	2192500000	2035200000	2579300000	3050200000	2751300000	2694900000	3659300000	2894000000	2555200000	4391200000	4272900000	3862700000				5	5	5	47.2	47.2	47.2	23.617	0	323.31	96441000000	257
sp|Q9RSP3|SYT_DEIRA	sp|Q9RSP3|SYT_DEIRA	680830000	669900000	574550000	697580000	691880000	570230000	734230000	682140000	716590000	810400000	879860000	809810000	1142300000	967170000	1149200000	784290000	637090000	764280000	1022500000	1075900000	1140500000	656120000	709820000	612940000	701190000	666940000	581650000	945200000	1077600000	832040000				10	10	10	23.6	23.6	23.6	73.942	0	323.31	35850000000	244
sp|Q9RSQ3|GLMM_DEIRA	sp|Q9RSQ3|GLMM_DEIRA	296310000	273070000	290230000	143440000	167780000	199190000	225180000	280140000	231860000	259440000	304940000	262990000	242650000	246210000	276470000	329100000	300600000	235530000	214900000	173480000	214720000	217120000	239320000	0	254300000	207800000	161740000	184040000	214580000	212870000				9	9	9	34.5	34.5	34.5	46.962	0	276.79	11430000000	90
sp|Q9RSQ5|DNLJ_DEIRA	sp|Q9RSQ5|DNLJ_DEIRA	221860000	207320000	216600000	492890000	246110000	213340000	133870000	207420000	170610000	220350000	180730000	279730000	219010000	249320000	274530000	196470000	225590000	215530000	368490000	326360000	305880000	219020000	295080000	175020000	258600000	288960000	550220000	251780000	520370000	494370000				15	15	14	26.6	26.6	25.4	75.569	0	212.66	22190000000	163
sp|Q9RSQ7|NUSB_DEIRA	sp|Q9RSQ7|NUSB_DEIRA	0	90767000	86583000	31160000	41616000	57416000	91938000	174900000	59267000	92606000	103340000	160580000	144170000	94992000	66869000	0	0	54856000	140180000	75454000	78979000	0	0	0	147530000	95935000	67024000	75217000	132570000	93811000				5	5	5	57.3	57.3	57.3	21.147	0	323.31	4192500000	81
sp|Q9RSR1|PNP_DEIRA	sp|Q9RSR1|PNP_DEIRA	2272200000	2285200000	2060100000	2350600000	2083300000	2488800000	2246700000	2469800000	2316500000	2146600000	2069700000	2160900000	2628300000	2748300000	2724500000	2644400000	1968100000	2593000000	2835100000	2595700000	2934300000	2587800000	2353700000	1942800000	1930200000	1996800000	1883500000	2584900000	2364500000	2382000000				16	16	16	27.6	27.6	27.6	84.061	0	323.31	2.049E+11	500
sp|Q9RSR5|SYG_DEIRA	sp|Q9RSR5|SYG_DEIRA	1203400000	1079200000	994810000	949790000	975080000	1105400000	1057400000	998940000	956640000	1313200000	1269100000	1169400000	1622500000	1404300000	1439500000	1033700000	1120000000	1078000000	1010500000	1042000000	1035700000	1038400000	1166400000	933550000	768340000	825900000	931690000	766400000	1021300000	994020000				13	13	13	30.8	30.8	30.8	57.204	0	155.24	68345000000	262
sp|Q9RSS1|Y2053_DEIRA	sp|Q9RSS1|Y2053_DEIRA	36566000	34092000	0	40951000	40561000	46004000	26091000	26654000	25354000	24720000	32668000	31361000	41592000	28199000	47203000	39448000	40023000	43215000	47892000	29735000	39654000	0	0	40484000	0	0	0	26082000	18121000	25111000				5	5	5	19.7	19.7	19.7	30.79	0.00058514	4.7298	1928800000	56
sp|Q9RSS4|RL33_DEIRA	sp|Q9RSS4|RL33_DEIRA	0	0	0	0	0	0	245190000	336190000	0	184260000	285210000	242790000	0	0	0	0	149140000	0	0	0	0	0	0	0	0	0	0	0	0	0				1	1	1	27.3	27.3	27.3	6.3594	0	184.46	3494300000	32
sp|Q9RSS6|NUSG_DEIRA	sp|Q9RSS6|NUSG_DEIRA	1899300000	2370500000	1953700000	2642900000	2145300000	2504000000	2326600000	2311200000	2315600000	3660300000	4029400000	3354400000	4629500000	4262100000	4607200000	1906800000	1575600000	1860000000	3560800000	3892900000	4071300000	2638500000	2247800000	2199300000	2079200000	2997000000	2195600000	3180900000	3231500000	2953100000				7	7	7	55.3	55.3	55.3	20.967	0	323.31	1.5803E+11	341
sp|Q9RSS7|RL11_DEIRA	sp|Q9RSS7|RL11_DEIRA	1743700000	1315300000	1327300000	1113100000	1422200000	1266000000	2419600000	2095400000	2512100000	2399100000	2021300000	2446800000	2877200000	3038500000	2402100000	1486800000	870650000	1084500000	1788700000	1936700000	1672400000	2387700000	2202000000	2342600000	2758100000	1720900000	1980200000	2475700000	2529700000	2687700000				7	7	7	47.9	47.9	47.9	14.872	0	323.31	1.364E+11	417
sp|Q9RSS8|RL1_DEIRA	sp|Q9RSS8|RL1_DEIRA	1274500000	1403400000	1512400000	786580000	943930000	1282100000	1457800000	1734100000	1314500000	2030300000	3068300000	3315400000	2797500000	1913100000	2439500000	952760000	986820000	888680000	2215100000	1472900000	2060400000	1000300000	1045100000	1647100000	1160600000	1323600000	1022100000	1265200000	1635400000	1748800000				9	9	9	52.4	52.4	52.4	24.36	0	323.31	93512000000	394
sp|Q9RSS9|RL10_DEIRA	sp|Q9RSS9|RL10_DEIRA	30564000	29914000	36839000	28343000	26372000	35436000	37831000	12370000	31965000	54544000	46746000	50261000	57272000	146130000	62810000	24562000	25541000	11634000	37751000	39337000	48987000	34511000	30347000	34576000	20572000	38986000	28422000	0	31036000	37934000				6	6	6	33.7	33.7	33.7	17.754	0	152.87	2215500000	50
sp|Q9RST0|RL7_DEIRA	sp|Q9RST0|RL7_DEIRA	0	0	31711000	77251000	104400000	79548000	0	0	0	140260000	66235000	59302000	58735000	0	42609000	0	0	0	102710000	109050000	89763000	0	0	0	48060000	48706000	66394000	0	0	42222000				3	3	3	17.2	17.2	17.2	12.627	0.00069348	14.307	2444000000	36
sp|Q9RSW0|TRMD_DEIRA	sp|Q9RSW0|TRMD_DEIRA	0	0	0	0	0	0	0	0	0	0	0	0	0	0	0	0	0	0	0	0	0	0	0	0	0	0	0	0	0	0				1	1	1	8.6	8.6	8.6	30.414	0.00064935	9.8383	155520000	2
sp|Q9RSW1|RIMM_DEIRA	sp|Q9RSW1|RIMM_DEIRA	230470000	0	0	262870000	204620000	163730000	0	0	0	0	0	0	0	0	249700000	167560000	264560000	0	140480000	135250000	119900000	0	0	262860000	269140000	260800000	381100000	298280000	0	281210000				3	3	3	20.2	20.2	20.2	19.686	0.00066934	11.925	6128700000	39
sp|Q9RSW7|RL20_DEIRA	sp|Q9RSW7|RL20_DEIRA	811900000	795980000	1073500000	680030000	451360000	749720000	652390000	889260000	804070000	1948600000	3306800000	2255100000	1783200000	1435600000	1735800000	502860000	1019900000	703690000	1289000000	799630000	1157900000	299560000	303250000	312610000	858170000	1350500000	992670000	891020000	844180000	1342600000				7	7	7	49.2	49.2	49.2	13.957	0	323.31	55796000000	166
sp|Q9RSX8|TRUD_DEIRA	sp|Q9RSX8|TRUD_DEIRA	0	236470000	198310000	180320000	173710000	158800000	202700000	210680000	0	0	141630000	163870000	228280000	201100000	183990000	193930000	0	0	175000000	158000000	172090000	0	0	0	207660000	179750000	164230000	248870000	216970000	190870000				3	3	3	13.9	13.9	13.9	38.056	0.00075301	21.747	5969300000	35
sp|Q9RSY2|Y1987_DEIRA	sp|Q9RSY2|Y1987_DEIRA	4755200000	5013900000	5879100000	3354800000	4415100000	2960400000	8419000000	5987500000	5703000000	2269100000	2543300000	3108600000	2538900000	2435000000	1575500000	5154600000	2537400000	2829400000	2952500000	2920800000	2927900000	7123900000	6246200000	5832900000	6407700000	4342700000	3829000000	4380900000	4690600000	3411100000				5	5	5	24.8	24.8	24.8	20.551	0	236.99	2.0994E+11	498
sp|Q9RSY3|Y1986_DEIRA	sp|Q9RSY3|Y1986_DEIRA	164840000	179040000	151000000	275970000	246440000	305830000	113530000	187860000	154780000	282620000	275790000	270010000	383190000	238040000	344950000	203200000	176970000	163160000	305490000	280090000	336440000	0	172870000	0	0	176070000	0	187780000	184670000	213740000				2	2	2	8.5	8.5	8.5	29.367	0.00066138	11.094	7652600000	61
sp|Q9RSY5|KITH_DEIRA	sp|Q9RSY5|KITH_DEIRA	0	0	0	0	0	0	0	0	0	0	0	0	0	0	0	0	0	0	0	0	0	0	0	0	0	0	0	0	0	0				1	1	1	6.6	6.6	6.6	22.397	0.00058928	5.1415	250720000	3
sp|Q9RSZ6|CLPX_DEIRA	sp|Q9RSZ6|CLPX_DEIRA	667580000	552850000	457800000	833470000	733030000	858700000	523150000	492710000	636270000	1029300000	1102500000	969590000	1383100000	1141100000	1301300000	566140000	562240000	603420000	931090000	950160000	1070300000	610020000	664880000	687840000	827420000	1017200000	937770000	1128600000	1138500000	1265700000				14	14	14	37.7	37.7	37.7	44.283	0	323.31	67512000000	360
sp|Q9RSZ7|CLPP_DEIRA	sp|Q9RSZ7|CLPP_DEIRA	89838000	54953000	55365000	0	75993000	84756000	0	0	0	0	0	58080000	0	0	0	0	0	0	62287000	0	59843000	0	0	0	0	0	0	125820000	0	0				3	3	3	14.7	14.7	14.7	23.025	0.00070175	15.675	1489600000	19
sp|Q9RT03|POLOX_DEIRA	sp|Q9RT03|POLOX_DEIRA	92083000	110870000	113750000	76196000	84642000	102210000	83202000	0	0	95916000	86541000	86991000	0	98160000	90188000	80973000	87851000	102890000	83812000	96308000	95622000	0	0	99769000	0	105040000	0	102600000	90798000	51162000				5	5	5	24.1	24.1	24.1	26.491	0	30.117	4744300000	55
sp|Q9RT21|TIG_DEIRA	sp|Q9RT21|TIG_DEIRA	4041400000	4314800000	3586500000	7093300000	6799500000	5709800000	3637200000	5206000000	3812600000	7065800000	6678800000	7358800000	7835000000	7666800000	10335000000	4596000000	3704200000	4085000000	6297800000	6339200000	6644100000	4007000000	5662900000	5493200000	6088700000	5707300000	6615400000	6199500000	6275000000	6337800000				12	12	12	35.3	35.3	35.3	51.847	0	323.31	3.2491E+11	376
sp|Q9RT22|FABH2_DEIRA	sp|Q9RT22|FABH2_DEIRA	600120000	435000000	438880000	422100000	541420000	408230000	518360000	433220000	409380000	295530000	440930000	444840000	424590000	568630000	441090000	505730000	467850000	580750000	418510000	460360000	447070000	538010000	530630000	555180000	433090000	417010000	356090000	765510000	424970000	396600000				9	9	9	33.1	33.1	33.1	34.925	0	225.42	23385000000	236
sp|Q9RT23|FABH1_DEIRA	sp|Q9RT23|FABH1_DEIRA	202180000	210320000	220840000	278220000	300750000	285270000	172200000	210470000	194440000	218780000	304810000	240510000	314500000	276920000	257830000	202410000	218420000	200590000	261040000	281820000	294680000	241390000	244870000	180150000	193970000	173360000	149380000	209430000	163510000	175210000				9	9	9	34.6	34.6	34.6	36.031	0	192.07	17290000000	207
sp|Q9RT27|ACP_DEIRA	sp|Q9RT27|ACP_DEIRA	9634400000	9871900000	8629400000	11846000000	11543000000	13111000000	10999000000	8388600000	12899000000	12674000000	9730200000	8835600000	14506000000	12103000000	16004000000	8972400000	12250000000	14009000000	9380600000	13707000000	11580000000	15216000000	19343000000	18028000000	12510000000	12658000000	13505000000	9700000000	10052000000	9787000000				3	3	3	52.6	52.6	52.6	8.2871	0	323.31	3.5507E+11	334
sp|Q9RT38|GLPK_DEIRA	sp|Q9RT38|GLPK_DEIRA	1816400000	2024600000	1960800000	2021300000	2004900000	2188900000	1428000000	1618300000	1474700000	2595400000	3033600000	3093900000	3400100000	3864600000	3647200000	1706600000	1560900000	1549800000	2680900000	2576400000	2354400000	1758300000	1473500000	1186400000	1421300000	1493600000	1454900000	1514500000	1789000000	1975500000				14	14	14	42.3	42.3	42.3	55.067	0	323.31	1.3629E+11	414
sp|Q9RT44|SBCC_DEIRA	sp|Q9RT44|SBCC_DEIRA	444270000	345300000	322570000	489060000	411320000	488430000	511650000	433580000	477570000	562800000	455030000	451710000	492440000	517690000	544090000	406550000	441740000	442220000	585580000	689820000	666630000	485940000	477080000	467540000	616930000	585590000	639990000	881180000	819860000	777330000				10	10	10	15.4	15.4	15.4	99.759	0	323.31	22863000000	190
sp|Q9RT57|LUTC_DEIRA	sp|Q9RT57|LUTC_DEIRA	231890000	167280000	203320000	147020000	155100000	190780000	0	161490000	0	415250000	455420000	430400000	191180000	138380000	125880000	105260000	188750000	150400000	83226000	75490000	0	0	0	88070000	133270000	127420000	116260000	0	137560000	89835000				5	5	5	39.2	39.2	39.2	22.621	0	323.31	8023800000	90
sp|Q9RT62|Y1903_DEIRA	sp|Q9RT62|Y1903_DEIRA	0	0	96940000	0	78170000	80953000	89302000	85879000	82338000	106900000	95671000	0	101400000	0	93517000	87958000	0	0	64760000	98968000	87342000	85214000	0	80527000	81709000	99427000	0	0	0	0				4	4	4	21.5	21.5	21.5	30.471	0.00068399	13.403	3851000000	34
sp|Q9RT63|RECDL_DEIRA	sp|Q9RT63|RECDL_DEIRA	123620000	75429000	230500000	276570000	361320000	190310000	168260000	135140000	304050000	125310000	165260000	242140000	199090000	461900000	308370000	197330000	251280000	221220000	248040000	384830000	256150000	461320000	524320000	531830000	605340000	667550000	566610000	383220000	338790000	568120000				11	11	11	25.2	25.2	25.2	76.43	0	180.89	16492000000	97
sp|Q9RT73|COAE_DEIRA	sp|Q9RT73|COAE_DEIRA	140520000	141230000	222880000	271650000	223890000	233470000	0	222590000	214180000	176250000	146570000	159650000	0	0	252260000	257510000	216550000	322720000	221680000	313820000	225230000	0	242630000	0	0	139880000	253200000	71630000	111380000	156740000				3	3	3	23.2	23.2	23.2	22.374	0	46.991	6282500000	63
sp|Q9RT91|GUAA_DEIRA	sp|Q9RT91|GUAA_DEIRA	424350000	519650000	464690000	376500000	438880000	396490000	465880000	448820000	379490000	386320000	385600000	499700000	608540000	541690000	437960000	468280000	198940000	246410000	471490000	431890000	500180000	410110000	378180000	505460000	274210000	313890000	237050000	414950000	474510000	421780000				8	8	8	23.5	23.5	23.5	55.512	0	54.568	23727000000	120
sp|Q9RT99|RSMH_DEIRA	sp|Q9RT99|RSMH_DEIRA	0	0	0	0	0	0	0	0	0	0	0	0	0	0	0	0	0	0	0	0	0	0	0	0	0	0	0	0	0	0				1	1	1	5.1	5.1	5.1	33.443	0	26.309	3309600000	30
sp|Q9RTA0|MRAZ_DEIRA	sp|Q9RTA0|MRAZ_DEIRA	75036000	65938000	61644000	69689000	67053000	0	0	84255000	91779000	0	79305000	74799000	80991000	85358000	104160000	88444000	78224000	78220000	83865000	84295000	81668000	0	0	0	0	68844000	0	73181000	75701000	0				5	5	5	40.8	40.8	40.8	15.734	0.00066845	11.735	2786400000	35
sp|Q9RTA9|GATA_DEIRA	sp|Q9RTA9|GATA_DEIRA	229590000	191630000	226830000	140820000	223790000	236190000	348370000	304090000	413260000	298620000	283120000	296260000	298710000	374730000	356700000	273710000	254800000	242570000	223060000	282120000	289870000	411900000	447490000	343080000	271520000	263490000	302270000	294250000	314840000	251410000				14	14	14	42.5	42.5	42.5	49.889	0	323.31	16746000000	144
sp|Q9RTB6|MSRA_DEIRA	sp|Q9RTB6|MSRA_DEIRA	807810000	781410000	751160000	1099600000	986830000	1076300000	561800000	636890000	656440000	586470000	575610000	618700000	534810000	442610000	484770000	778850000	619570000	834150000	985870000	1101200000	973200000	521600000	725480000	653520000	581570000	725370000	718050000	733370000	941890000	723810000				5	5	5	35.9	35.9	35.9	22.747	0	55.823	26179000000	104
sp|Q9RTB7|GLGB_DEIRA	sp|Q9RTB7|GLGB_DEIRA	29405000	30463000	37268000	44117000	35661000	28839000	41994000	25407000	31267000	24419000	24554000	26587000	0	0	27089000	31056000	45557000	32011000	32664000	24639000	25431000	46334000	0	0	0	23754000	0	0	0	22765000				3	3	3	7	7	7	80.005	0	92.433	1298600000	46
sp|Q9RTD8|PROB_DEIRA	sp|Q9RTD8|PROB_DEIRA	0	0	0	0	0	0	169110000	0	129780000	0	0	0	0	0	0	147530000	151380000	176230000	0	0	0	0	130940000	0	0	123620000	135900000	0	0	0				2	2	2	6.3	6.3	6.3	39.262	0.00062539	8.0237	2572000000	37
sp|Q9RTD9|PROA_DEIRA	sp|Q9RTD9|PROA_DEIRA	158640000	172870000	168470000	170570000	160590000	135550000	172690000	190570000	172680000	158420000	151850000	147680000	120360000	120280000	150450000	161110000	158950000	158850000	129390000	117150000	131670000	171280000	213390000	152000000	139760000	147830000	125680000	146530000	202530000	148330000				11	11	11	31	31	31	45.232	0	323.31	15291000000	219
sp|Q9RTE6|UVSE_DEIRA	sp|Q9RTE6|UVSE_DEIRA	0	0	0	0	0	0	0	0	0	0	0	0	0	0	0	0	0	0	0	0	0	0	0	0	0	0	0	0	0	0				1	1	1	7.2	7.2	7.2	33.592	0.00075019	21.489	501160000	29
sp|Q9RTF3|GCSH_DEIRA	sp|Q9RTF3|GCSH_DEIRA	136000000	99213000	77994000	420690000	449110000	253260000	220840000	154510000	260940000	117590000	118320000	135000000	96554000	111610000	108580000	336850000	177030000	292540000	228150000	328190000	297040000	320310000	250640000	559890000	230450000	204070000	243930000	103470000	132660000	163180000				4	4	4	59.2	59.2	59.2	12.774	0	69.315	10392000000	39
sp|Q9RTF5|GCSP_DEIRA	sp|Q9RTF5|GCSP_DEIRA	1216000000	1352000000	1279700000	1238100000	1215600000	1242800000	1386400000	1214600000	1470700000	763070000	852590000	843490000	763240000	781340000	645000000	1547600000	1204200000	1331000000	1204900000	1237100000	1258200000	1637000000	1448900000	1395500000	1238300000	1206200000	1009800000	1167900000	1003100000	1041600000				15	15	15	21.7	21.7	21.7	102.12	0	323.31	73137000000	405
sp|Q9RTF6|DGT1B_DEIRA	sp|Q9RTF6|DGT1B_DEIRA	93261000	116480000	95993000	0	66276000	105050000	108920000	95601000	0	85949000	111340000	86887000	86872000	92465000	91107000	94054000	79674000	101840000	61533000	0	57143000	111870000	107560000	0	89144000	115250000	82370000	96172000	81498000	81851000				5	5	5	13.9	13.9	13.9	50.255	0.00068966	13.791	3435200000	64
sp|Q9RTG5|IF2_DEIRA	sp|Q9RTG5|IF2_DEIRA	480540000	571080000	510480000	786770000	695680000	769060000	401100000	506940000	449450000	1054400000	1181200000	1168900000	1147900000	987500000	1126600000	461570000	388380000	365930000	1336300000	1094700000	1480500000	331240000	345440000	345520000	626960000	748770000	550180000	868290000	910760000	932370000				13	13	13	29.6	29.6	29.6	64.023	0	323.31	50577000000	270
sp|Q9RTG8|RIMP_DEIRA	sp|Q9RTG8|RIMP_DEIRA	0	0	0	0	0	0	0	52260000	0	46000000	54995000	0	81121000	0	0	0	0	0	0	0	0	0	0	0	44966000	0	48338000	0	0	0				2	2	2	12	12	12	17.738	0.00062657	8.1101	896330000	23
sp|Q9RTH9|LEU3_DEIRA	sp|Q9RTH9|LEU3_DEIRA	438150000	518430000	472010000	592780000	575080000	525670000	394130000	521180000	407500000	669300000	508100000	464530000	447910000	418980000	441410000	459400000	497530000	583430000	454220000	471690000	477220000	580940000	689880000	770330000	585760000	657520000	410250000	362200000	510000000	443850000				10	10	10	38.1	38.1	38.1	37.598	0	323.31	23762000000	207
sp|Q9RTI0|LEUD2_DEIRA	sp|Q9RTI0|LEUD2_DEIRA	732760000	685470000	738660000	393750000	502270000	510420000	548500000	646870000	533150000	587250000	739180000	584340000	512580000	367870000	418270000	474180000	566940000	654020000	531090000	314180000	442950000	441400000	0	442510000	371120000	375550000	317440000	372270000	538170000	489830000				5	5	5	33.7	33.7	33.7	22.652	0	23.488	15900000000	83
sp|Q9RTI6|LEUC2_DEIRA	sp|Q9RTI6|LEUC2_DEIRA	497760000	593230000	712080000	562860000	504500000	524930000	465870000	540760000	504060000	514470000	328140000	428760000	378580000	327030000	401190000	0	291890000	578880000	624940000	0	276690000	506950000	513750000	339930000	436790000	696210000	355650000	0	0	548440000				7	7	7	23.9	23.9	23.9	46.176	0	171.76	15787000000	65
sp|Q9RTJ3|DRRP_DEIRA	sp|Q9RTJ3|DRRP_DEIRA	2253800000	1779900000	1855800000	1686200000	1882000000	1481900000	1871400000	1586700000	1780400000	1388500000	1331400000	1384600000	695990000	790670000	903300000	2247600000	2309100000	2312000000	952230000	816580000	1132300000	1655300000	1644600000	1583100000	1210700000	1600400000	1607200000	1292200000	1016400000	1036900000				15	15	15	46.2	46.2	46.2	58.433	0	323.31	1.0232E+11	471
sp|Q9RTJ5|TRPD_DEIRA	sp|Q9RTJ5|TRPD_DEIRA	0	72885000	55260000	0	70363000	0	0	0	0	0	0	72792000	40860000	0	0	0	0	0	40520000	45804000	48756000	0	0	0	0	0	37905000	62790000	66507000	46882000				4	4	4	20.4	20.4	20.4	35.288	0.0006605	10.814	1566700000	30
sp|Q9RTK1|MNMA_DEIRA	sp|Q9RTK1|MNMA_DEIRA	161200000	0	188260000	206150000	0	244310000	159110000	116590000	169490000	179520000	251470000	183750000	346780000	150060000	332430000	0	180870000	0	179630000	213420000	127290000	0	0	0	0	121110000	0	0	177300000	165560000				3	3	3	11.8	11.8	11.8	42.183	0.00070972	16.334	5351800000	43
sp|Q9RTK2|DCDA_DEIRA	sp|Q9RTK2|DCDA_DEIRA	0	0	0	114270000	0	0	0	0	0	0	0	0	0	102130000	0	0	0	0	101280000	109520000	112940000	0	0	0	0	0	0	0	0	0				3	3	3	9.5	9.5	9.5	40.974	0.00060024	5.9154	2564400000	22
sp|Q9RTK7|MINC_DEIRA	sp|Q9RTK7|MINC_DEIRA	0	0	0	0	0	0	0	0	0	0	0	0	0	0	0	0	0	0	0	0	0	0	0	0	0	0	0	0	0	0				1	1	1	16	16	16	17.648	0	296.28	568000000	17
sp|Q9RTL8|G6PI_DEIRA	sp|Q9RTL8|G6PI_DEIRA	215830000	197460000	167030000	193070000	254000000	199420000	172750000	210750000	148510000	140770000	147000000	165040000	185660000	156720000	144080000	268450000	142110000	208660000	121750000	153760000	132110000	204170000	240080000	174020000	194630000	160310000	122550000	217450000	210690000	173640000				10	10	10	26.1	26.1	26.1	60.164	0	68.385	11861000000	139
sp|Q9RTN2|PSRP_DEIRA	sp|Q9RTN2|PSRP_DEIRA	0	0	56045000	0	0	0	0	0	0	0	0	0	0	0	0	0	49597000	0	0	0	0	0	0	0	0	0	0	0	0	0				2	2	2	13	13	13	30.17	0.00061463	7.1022	386400000	6
sp|Q9RTN7|ACNA_DEIRA	sp|Q9RTN7|ACNA_DEIRA	2015500000	2791100000	2341800000	2157700000	2321500000	2104600000	2054800000	2947500000	2396900000	2033300000	2101100000	2434200000	2682700000	2357800000	2154300000	2195400000	1920200000	1641400000	1978400000	1948800000	2273100000	3253800000	2677700000	2454100000	2923300000	2623000000	2302300000	2783400000	2952100000	2435700000				23	23	23	32.6	32.6	32.6	98.001	0	323.31	2.8697E+11	987
sp|Q9RTQ2|ARGJ_DEIRA	sp|Q9RTQ2|ARGJ_DEIRA	1310100000	1259800000	1092300000	942980000	847940000	907500000	1376700000	1321100000	1203800000	1281500000	1165600000	1031000000	1333600000	1276700000	1247700000	1177600000	1214200000	1436000000	955170000	978980000	986670000	1185500000	1681400000	1237000000	865560000	855440000	762310000	1024600000	1207400000	1066000000				6	6	6	23.7	23.7	23.7	39.724	0	295.04	63766000000	165
sp|Q9RTR0|MUTL_DEIRA	sp|Q9RTR0|MUTL_DEIRA	0	0	0	0	0	0	0	0	0	18333000	0	12884000	0	0	0	0	0	0	0	0	36489000	0	40648000	0	56728000	80357000	70896000	114910000	103880000	57241000				4	4	4	9.5	9.5	9.5	57.945	0.00060716	6.3102	1315200000	27
sp|Q9RTS6|TRMB_DEIRA	sp|Q9RTS6|TRMB_DEIRA	0	0	0	0	0	0	154310000	0	145720000	0	0	0	0	0	0	168400000	148120000	199590000	0	0	0	0	0	0	0	0	0	0	0	0				3	3	3	9.9	9.9	9.9	35.469	0.00055279	3.0656	6843000000	19
sp|Q9RTT6|SYC_DEIRA	sp|Q9RTT6|SYC_DEIRA	375270000	543780000	413450000	330360000	311410000	270170000	668900000	497900000	610430000	322970000	294050000	392720000	498260000	567930000	242750000	490800000	288220000	237050000	411850000	488210000	333290000	891680000	842790000	750920000	819440000	411620000	444880000	758650000	789130000	689290000				5	5	5	13.3	13.3	13.3	56.054	0	304.1	15113000000	113
sp|Q9RTU4|TDH_DEIRA	sp|Q9RTU4|TDH_DEIRA	0	0	0	0	0	0	0	0	101440000	0	0	53360000	0	0	0	0	0	0	0	0	0	0	0	0	0	0	0	0	0	0				2	2	2	10.6	10.6	10.6	37.752	0.0016164	2.4047	1300400000	7
sp|Q9RTY2|XPT_DEIRA	sp|Q9RTY2|XPT_DEIRA	104860000	81815000	86013000	0	0	0	0	0	117350000	147200000	135870000	127440000	104910000	85601000	160280000	106270000	136410000	143410000	92416000	149530000	112030000	0	0	0	0	0	36182000	112980000	128110000	73620000				4	4	4	24.4	24.4	24.4	20.719	0.00065617	10.603	4336800000	30
sp|Q9RTY5|LEUD1_DEIRA	sp|Q9RTY5|LEUD1_DEIRA	0	0	0	0	0	0	0	0	0	0	0	0	0	0	0	0	0	0	0	0	0	0	0	0	0	0	0	0	0	0				1	1	1	7.9	7.9	7.9	19.44	0	25.688	1916500000	27
sp|Q9RTY9|LEUC1_DEIRA	sp|Q9RTY9|LEUC1_DEIRA	65760000	73491000	76544000	96257000	82515000	58725000	62349000	76380000	70469000	66350000	27147000	41025000	40582000	42641000	71742000	147040000	63550000	128150000	0	52110000	0	114730000	129580000	0	0	72404000	51332000	48919000	53399000	60029000				3	3	3	14.7	14.7	14.7	45.539	0	55.881	2796100000	83
sp|Q9RU10|MURI_DEIRA	sp|Q9RU10|MURI_DEIRA	40366000	39474000	47120000	0	0	28455000	0	0	42330000	28432000	57508000	54762000	48319000	0	34815000	0	0	30022000	37230000	0	27550000	0	0	0	24774000	24363000	0	0	13284000	0				5	5	5	33.1	33.1	33.1	30.143	0	63.141	1273700000	52
sp|Q9RU11|RNPH_DEIRA	sp|Q9RU11|RNPH_DEIRA	111980000	87536000	81177000	125930000	156590000	137520000	105960000	100290000	120800000	139230000	118950000	131220000	195240000	193850000	0	110370000	159600000	142600000	114970000	142680000	111640000	173750000	167940000	197660000	148370000	135430000	126030000	136140000	148920000	132710000				4	4	4	28.5	28.5	28.5	26.92	0	54.927	7787100000	48
sp|Q9RU19|QUEA_DEIRA	sp|Q9RU19|QUEA_DEIRA	197570000	182000000	174970000	114170000	145950000	150010000	179410000	230380000	119380000	209320000	222880000	244480000	285820000	171900000	219740000	124500000	148790000	197280000	194500000	135370000	174310000	164290000	169280000	209280000	189330000	158720000	127260000	161680000	192730000	185140000				7	7	7	26.5	26.5	26.5	39.561	0	170.38	8371600000	104
sp|Q9RU23|PYRG_DEIRA	sp|Q9RU23|PYRG_DEIRA	520880000	501260000	459740000	331890000	402610000	414930000	702880000	596710000	716120000	647030000	548980000	487900000	729700000	704830000	718660000	454070000	451840000	551810000	534090000	640030000	570130000	550200000	622770000	493990000	644810000	441640000	458830000	1111300000	954690000	817710000				12	12	12	30.9	30.9	30.9	59.112	0	323.31	33088000000	144
sp|Q9RU24|UF71_DEIRA	sp|Q9RU24|UF71_DEIRA	6435100000	5494400000	7813900000	12190000000	9974700000	12279000000	2603700000	4113900000	3867700000	2985800000	4109600000	4106800000	3224100000	4711700000	3921400000	5527200000	6019400000	6246500000	5408500000	4564700000	4441700000	4246600000	4198100000	2469600000	3827000000	3737400000	3012000000	3311300000	2670300000	3524600000				32	32	32	58.6	58.6	58.6	65.62	0	323.31	4.051E+11	1115
sp|Q9RU32|UPP_DEIRA	sp|Q9RU32|UPP_DEIRA	0	0	0	42821000	59245000	50096000	0	37025000	0	25346000	30150000	32667000	58314000	63138000	41704000	0	0	0	44852000	56802000	35420000	0	0	35325000	0	0	24483000	0	0	38499000				5	5	5	27.6	27.6	27.6	22.641	0	58.992	1365100000	34
sp|Q9RU48|SODC_DEIRA	sp|Q9RU48|SODC_DEIRA	196090000	194010000	209000000	200220000	155260000	150330000	0	196180000	181650000	168870000	123390000	158310000	134050000	117680000	126480000	242440000	164190000	145970000	132430000	149920000	107630000	0	212930000	152450000	133070000	155420000	127290000	143110000	222560000	127570000				4	4	4	23.6	23.6	23.6	18.787	0	27.089	7105000000	104
sp|Q9RU68|RSMA_DEIRA	sp|Q9RU68|RSMA_DEIRA	150390000	169690000	137420000	188550000	195620000	100460000	274840000	236800000	198700000	381790000	384420000	244520000	419690000	416020000	319180000	237560000	136820000	247240000	174540000	212660000	201680000	292880000	329130000	240450000	255640000	260920000	222240000	196670000	240760000	277060000				5	5	5	29.5	29.5	29.5	31.017	0	42.968	11429000000	78
sp|Q9RU72|PRMA_DEIRA	sp|Q9RU72|PRMA_DEIRA	124250000	140320000	122790000	215240000	193440000	188060000	161010000	143840000	185380000	115400000	197420000	210800000	203280000	248800000	260220000	164620000	117790000	151220000	193470000	186600000	200470000	201900000	135030000	118100000	73686000	119810000	80159000	85284000	109070000	168140000				6	6	6	34.4	34.4	34.4	29.548	0	323.31	11858000000	112
sp|Q9RU74|ILVC_DEIRA	sp|Q9RU74|ILVC_DEIRA	302130000	379520000	348610000	270390000	235000000	192370000	345930000	459900000	311520000	215890000	273670000	291970000	297610000	255720000	240430000	400620000	214380000	260370000	249310000	164320000	254600000	399510000	454040000	305730000	255530000	304360000	263490000	261520000	388950000	381060000				10	10	10	36	36	36	36.835	0	77.276	26206000000	160
sp|Q9RU79|RS2_DEIRA	sp|Q9RU79|RS2_DEIRA	2122900000	1732500000	2039600000	4321600000	4622400000	3851500000	2891600000	2098300000	3413400000	6630700000	6273800000	6177500000	7044600000	7058500000	8387700000	2347200000	1949300000	2070700000	4908700000	4715000000	4798400000	1998200000	2190300000	2346400000	3337500000	3334400000	3374100000	2003500000	2645600000	3618200000				12	12	12	61	61	61	29.755	0	323.31	2.2574E+11	538
sp|Q9RU80|EFTS_DEIRA	sp|Q9RU80|EFTS_DEIRA	8416200000	7333200000	8872600000	7295600000	6762100000	8702100000	7121700000	7994400000	5742500000	16881000000	16901000000	16865000000	16495000000	12625000000	12077000000	3990900000	9307000000	6236700000	9315800000	8301500000	7531500000	3211900000	5388600000	5959100000	11866000000	11534000000	10220000000	6474000000	8920400000	8178600000				23	23	23	76.5	76.5	76.5	28.687	0	323.31	3.7992E+11	711
sp|Q9RU81|PYRH_DEIRA	sp|Q9RU81|PYRH_DEIRA	82240000	132890000	136650000	0	0	0	105600000	85688000	122360000	159990000	201050000	201530000	188720000	118160000	121310000	110280000	117520000	108390000	168510000	119590000	192620000	127110000	127090000	0	194010000	186420000	199590000	192790000	162730000	230820000				5	5	5	33.9	33.9	33.9	26.738	0	191.18	5293000000	50
sp|Q9RU82|RRF_DEIRA	sp|Q9RU82|RRF_DEIRA	1916500000	1563000000	1497500000	1061500000	1113800000	1225400000	1476400000	1643500000	1783400000	1537900000	2087300000	1682900000	1695200000	1802700000	1991300000	1596200000	1378900000	1602300000	1358300000	1132800000	1418200000	2006400000	1523900000	1201900000	1317100000	1725300000	1570200000	1980500000	1567100000	1750000000				6	6	6	33.3	33.3	33.3	20.62	0	323.31	71022000000	221
sp|Q9RU84|DXR_DEIRA	sp|Q9RU84|DXR_DEIRA	177760000	227370000	221610000	268390000	259760000	284600000	261450000	305690000	352860000	310470000	292110000	239270000	297060000	405790000	424340000	289550000	312370000	393300000	211100000	281040000	251230000	373890000	300490000	300060000	265220000	314030000	321420000	259630000	193670000	317060000				7	7	7	29	29	29	41.202	0	223.23	11887000000	109
sp|Q9RU85|Y1507_DEIRA	sp|Q9RU85|Y1507_DEIRA	140260000	128500000	131810000	0	0	0	0	0	0	0	91738000	0	0	117870000	113400000	0	0	0	0	152200000	0	0	0	0	0	0	0	0	0	155470000				2	2	2	10.1	10.1	10.1	40.485	0.0052604	1.8458	4332600000	9
sp|Q9RU88|NUOC_DEIRA	sp|Q9RU88|NUOC_DEIRA	0	514810000	0	755400000	521050000	532890000	400090000	0	0	227650000	90591000	200120000	309450000	276040000	0	593730000	615670000	695540000	0	274370000	222320000	599470000	673320000	465770000	295090000	290370000	423320000	0	248300000	0				4	4	4	17	17	17	25.032	0.00070822	16.251	11137000000	38
sp|Q9RU89|NUOD_DEIRA	sp|Q9RU89|NUOD_DEIRA	32313000	19496000	27618000	95787000	77889000	66758000	26683000	26997000	46085000	13944000	14367000	18683000	17523000	26830000	32365000	67279000	35441000	57842000	23295000	25280000	18201000	46190000	26556000	0	11679000	27367000	31596000	13907000	0	23037000				5	5	5	19.7	19.7	19.7	44.737	0	35.968	2472900000	46
sp|Q9RU95|NUOI_DEIRA	sp|Q9RU95|NUOI_DEIRA	42201000	0	34357000	48945000	0	54360000	44141000	46978000	60993000	0	0	0	0	0	14428000	77005000	0	41658000	0	0	0	65844000	66092000	0	0	0	0	0	0	0				3	3	3	19.1	19.1	19.1	19.548	0	37.859	985490000	24
sp|Q9RUA9|LEU1_DEIRA	sp|Q9RUA9|LEU1_DEIRA	465000000	654420000	596990000	408370000	440210000	370480000	822130000	754010000	666140000	460940000	436190000	496490000	389900000	390230000	347960000	695160000	457460000	685150000	352510000	359010000	357180000	755420000	611880000	680660000	479100000	547230000	437170000	563690000	591240000	622140000				10	10	10	23.4	23.4	23.4	56.623	0	269.6	28896000000	219
sp|Q9RUB5|DXS_DEIRA	sp|Q9RUB5|DXS_DEIRA	93539000	109690000	116310000	91773000	115400000	68159000	55000000	101960000	102560000	109440000	119120000	119240000	143950000	0	97326000	122320000	61338000	99658000	60816000	78887000	73854000	0	0	98020000	78225000	85306000	93318000	93416000	109640000	83511000				5	5	5	9.4	9.4	9.4	67.644	0.00067204	12.168	3893100000	47
sp|Q9RUB7|PSPA_DEIRA	sp|Q9RUB7|PSPA_DEIRA	1538600000	2007100000	2340600000	1663200000	1808100000	1769300000	1434800000	1194800000	1177500000	1588200000	1282300000	1649700000	1045400000	1099500000	769690000	1506000000	2150400000	1092700000	1405200000	1536900000	1226200000	1783800000	1668300000	1100000000	2027100000	1356400000	908950000	1974200000	1949400000	869970000				15	15	15	51.6	51.6	51.6	24.606	0	323.31	67892000000	287
sp|Q9RUD2|KPRS_DEIRA	sp|Q9RUD2|KPRS_DEIRA	594390000	334200000	468010000	450160000	361430000	329710000	613060000	527810000	610090000	471040000	554090000	531110000	495580000	567820000	607710000	521820000	631960000	564830000	504610000	610080000	567900000	567920000	649750000	557610000	604780000	575840000	577510000	721830000	603580000	533050000				4	4	4	14.1	14.1	14.1	34.239	0	99.722	14731000000	38
sp|Q9RUE3|HISZ_DEIRA	sp|Q9RUE3|HISZ_DEIRA	114210000	0	114300000	102480000	0	97063000	105710000	107990000	107310000	106970000	115180000	94999000	113260000	130060000	108020000	109400000	88188000	123950000	86655000	108660000	91096000	0	113850000	92211000	0	0	0	71673000	0	93530000				5	5	5	17.7	17.7	17.7	42.85	0	85.423	3773600000	57
sp|Q9RUE8|UE38_DEIRA	sp|Q9RUE8|UE38_DEIRA	1565100000	2114500000	2486200000	2166500000	1444800000	1321500000	592290000	1754400000	859330000	378280000	1058800000	708050000	529930000	604720000	514520000	1975700000	1121400000	1893800000	1457500000	838970000	808110000	579280000	727410000	292840000	275470000	604810000	382010000	253320000	132310000	209000000				17	17	17	54.3	54.3	54.3	44.741	0	323.31	56870000000	223
sp|Q9RUF2|Y1434_DEIRA	sp|Q9RUF2|Y1434_DEIRA	244220000	198470000	233790000	165060000	157370000	178560000	215290000	239010000	205480000	175380000	166940000	151620000	178760000	200430000	193310000	180190000	235630000	240870000	135480000	136840000	137290000	236430000	285760000	171620000	155000000	184380000	158740000	175910000	181670000	150850000				4	4	4	17.3	17.3	17.3	31.81	0	323.31	9737900000	75
sp|Q9RUF3|SYM_DEIRA	sp|Q9RUF3|SYM_DEIRA	394090000	400630000	420860000	512580000	499020000	469830000	357680000	430490000	437850000	611780000	663780000	710030000	629490000	472300000	603800000	475730000	381660000	462620000	620950000	600700000	620920000	356170000	411620000	332890000	331130000	497720000	454340000	546420000	554960000	580410000				19	19	19	35.8	35.8	35.8	75.269	0	323.31	52768000000	355
sp|Q9RUF5|PUR2_DEIRA	sp|Q9RUF5|PUR2_DEIRA	168670000	170130000	277500000	196650000	189160000	202450000	120610000	146060000	135020000	182370000	258200000	209960000	210270000	155840000	231910000	117800000	171480000	166630000	207560000	153580000	169480000	135170000	185190000	113280000	177650000	165770000	162850000	67776000	109210000	120630000				8	8	8	30.4	30.4	30.4	43.351	0	181.5	10965000000	113
sp|Q9RUG0|TRPC_DEIRA	sp|Q9RUG0|TRPC_DEIRA	257370000	239520000	234030000	194360000	176060000	189320000	240780000	248920000	244590000	255410000	234330000	232790000	246330000	198710000	217940000	238720000	189540000	233650000	210960000	162320000	165680000	253430000	290510000	282390000	261170000	244540000	220730000	256920000	236240000	232180000				5	5	5	24	24	24	27.96	0	79.295	14576000000	143
sp|Q9RUG2|DNAJ_DEIRA	sp|Q9RUG2|DNAJ_DEIRA	467430000	394090000	572610000	282810000	331830000	286800000	0	407660000	0	709200000	767700000	655850000	656980000	531730000	456620000	0	525610000	561950000	455220000	333520000	207910000	0	0	0	543670000	426300000	403070000	0	420260000	443310000				3	3	3	10.4	10.4	10.4	40.127	0	42.26	15766000000	99
sp|Q9RUG6|LYSZ_DEIRA	sp|Q9RUG6|LYSZ_DEIRA	0	0	25877000	0	0	0	0	0	0	0	0	0	0	0	0	0	0	0	0	39732000	51554000	0	0	0	0	0	0	54197000	0	0				3	3	3	17.1	17.1	17.1	31.125	0.00064516	9.4496	1221600000	27
sp|Q9RUH3|LYSK_DEIRA	sp|Q9RUH3|LYSK_DEIRA	42769000	0	42710000	57956000	49413000	0	47002000	51980000	55204000	47577000	45965000	51211000	52161000	39393000	49753000	43538000	45934000	51038000	54090000	49969000	60453000	54246000	60717000	50008000	41391000	40681000	46693000	41034000	36618000	59889000				5	5	5	24.6	24.6	24.6	38.04	0	141.51	2771700000	56
sp|Q9RUI6|COMB_DEIRA	sp|Q9RUI6|COMB_DEIRA	974930000	980300000	684030000	813120000	598060000	666370000	901980000	795090000	992200000	629960000	940740000	550730000	736230000	792570000	780150000	776350000	773310000	778840000	595090000	539150000	732230000	1172000000	934120000	1308600000	1219200000	772100000	661920000	728730000	545680000	650800000				4	4	4	27.5	27.5	27.5	24.598	0	78.54	23165000000	137
sp|Q9RUK6|MSRB_DEIRA	sp|Q9RUK6|MSRB_DEIRA	742360000	553430000	578110000	318720000	210750000	443280000	602680000	775410000	582120000	443380000	249670000	331980000	245660000	221520000	183930000	784980000	771590000	738320000	115930000	162490000	141190000	905670000	566290000	581180000	545430000	583340000	533000000	452260000	484720000	434020000				3	3	3	26.1	26.1	26.1	17.661	0	136.5	22514000000	156
sp|Q9RUL6|PLPHP_DEIRA	sp|Q9RUL6|PLPHP_DEIRA	60840000	46787000	63817000	0	55120000	0	58061000	64039000	43356000	28286000	0	38493000	0	41089000	0	42678000	0	53147000	41522000	0	39103000	0	0	0	51433000	41928000	0	37187000	49674000	0				3	3	3	22	22	22	22.235	0.00059242	5.3082	1856300000	29
sp|Q9RUN0|UVRC_DEIRA	sp|Q9RUN0|UVRC_DEIRA	74966000	83145000	0	0	0	0	0	64670000	94050000	0	0	0	0	0	46136000	61709000	80864000	64459000	0	0	0	0	0	0	0	0	0	0	0	0				3	3	3	6.2	6.2	6.2	68.933	0.00061237	6.8454	638210000	24
sp|Q9RUN5|SYH_DEIRA	sp|Q9RUN5|SYH_DEIRA	235830000	150330000	204170000	355050000	596720000	209260000	213130000	232650000	283250000	269740000	171100000	196220000	105560000	155500000	264460000	249950000	265960000	262630000	210140000	292140000	176230000	290590000	0	0	277190000	364070000	607980000	204070000	217010000	249820000				4	4	4	11.9	11.9	11.9	46.517	0	35.193	8989400000	27
sp|Q9RUN7|SYD_DEIRA	sp|Q9RUN7|SYD_DEIRA	1092200000	1043900000	947030000	1240900000	1116100000	1370600000	933570000	1176300000	1051900000	1212300000	1258000000	1229600000	1410400000	1332400000	1543100000	1061800000	1038100000	1213000000	1108100000	1049100000	1185900000	1104300000	1088300000	1036900000	1006600000	1233200000	1076600000	1200500000	1183500000	1007300000				15	15	15	27.6	27.6	27.6	64.231	0	154.22	81867000000	338
sp|Q9RUP2|PGK_DEIRA	sp|Q9RUP2|PGK_DEIRA	487880000	542010000	570580000	615660000	730700000	499730000	449090000	517650000	457380000	384570000	393830000	442440000	464150000	537130000	415100000	456170000	414010000	454510000	461390000	473640000	510330000	574620000	577370000	397580000	543320000	564650000	561460000	569650000	488980000	437260000				13	13	13	44.8	44.8	44.8	42.898	0	177.8	43805000000	228
sp|Q9RUP5|TPIS_DEIRA	sp|Q9RUP5|TPIS_DEIRA	1115000000	1236300000	1127400000	1770200000	1190200000	1744300000	899400000	1289700000	785710000	1225200000	1229900000	1224200000	1303600000	1391700000	1644800000	1189900000	909580000	982130000	1197300000	1289800000	1419200000	867540000	893490000	716380000	902910000	1151700000	694200000	1255400000	979120000	810270000				6	6	6	34.4	34.4	34.4	25.21	0	323.31	43020000000	113
sp|Q9RUP6|TAL_DEIRA	sp|Q9RUP6|TAL_DEIRA	464390000	367920000	426180000	382040000	348490000	379330000	383200000	515470000	395160000	480220000	341070000	326220000	389850000	282710000	393940000	598340000	572220000	680510000	333090000	309320000	371390000	504100000	485120000	533100000	581490000	722910000	709470000	543360000	509750000	425700000				9	9	9	39.3	39.3	39.3	24.759	0	119.86	28459000000	116
sp|Q9RUP8|SYI_DEIRA	sp|Q9RUP8|SYI_DEIRA	142210000	149620000	146650000	258210000	197420000	227830000	109750000	143830000	160870000	239370000	250710000	241070000	259670000	260480000	312690000	180350000	172050000	168780000	226180000	251570000	265340000	145650000	138290000	124870000	161530000	182340000	187610000	211720000	209610000	203640000				14	14	14	17.2	17.2	17.2	120.27	0	304.98	18703000000	238
sp|Q9RUQ2|Y1330_DEIRA	sp|Q9RUQ2|Y1330_DEIRA	304150000	344210000	276170000	226450000	222010000	208860000	345790000	388440000	443110000	331130000	281100000	252190000	216800000	205180000	195540000	409280000	350470000	350100000	161630000	140090000	161010000	530970000	396790000	381410000	326130000	289660000	328390000	259060000	297880000	309240000				4	4	4	21.1	21.1	21.1	32.74	0	119.6	10483000000	117
sp|Q9RUQ9|TRUB_DEIRA	sp|Q9RUQ9|TRUB_DEIRA	0	0	0	0	0	0	0	0	0	0	0	0	0	0	0	0	0	0	0	0	0	0	0	0	0	0	0	0	0	0				1	1	1	7.1	7.1	7.1	33.171	0.0067532	1.6237	504440000	3
sp|Q9RUR8|Y1314_DEIRA	sp|Q9RUR8|Y1314_DEIRA	9392800000	9561700000	8877900000	12664000000	13802000000	12365000000	5652200000	6500700000	4811800000	7794200000	6314100000	6430900000	4722800000	4306600000	3839100000	7366800000	10597000000	8135900000	4999400000	5945100000	5137500000	6160700000	7073900000	6464900000	9095700000	8985400000	8540800000	5884100000	5690900000	4816600000				41	41	40	90.5	90.5	90.5	30.606	0	323.31	8.1233E+11	1403
sp|Q9RUS3|RS20_DEIRA	sp|Q9RUS3|RS20_DEIRA	1215200000	1661500000	1372700000	959860000	1392800000	990200000	2667700000	2396400000	2193200000	2051200000	2561400000	3006400000	4251400000	2995600000	2206900000	1593300000	552920000	646380000	1961900000	1711300000	1823200000	2518500000	1989100000	2611700000	2654000000	1672700000	1589900000	2657800000	3781400000	2687900000				4	4	4	31.5	31.5	31.5	10.003	0	323.31	94082000000	265
sp|Q9RUT7|RS16_DEIRA	sp|Q9RUT7|RS16_DEIRA	0	0	27078000	0	0	0	0	0	0	57310000	31228000	31817000	0	0	0	33947000	61456000	24162000	0	0	0	0	0	0	44718000	47509000	82773000	0	0	0				2	2	2	25	25	25	9.6669	0.0010917	2.7736	733010000	15
sp|Q9RUV0|PPDE_DEIRA	sp|Q9RUV0|PPDE_DEIRA	118820000	168760000	108600000	96726000	114640000	90510000	126020000	129670000	137670000	104810000	117990000	117500000	142740000	141630000	169270000	147620000	105800000	0	103890000	89822000	102100000	139580000	128200000	115940000	111600000	123680000	106020000	142060000	119080000	130290000				3	3	3	12.9	12.9	12.9	27.935	0.00069784	15.121	5027100000	70
sp|Q9RUV2|SODM_DEIRA	sp|Q9RUV2|SODM_DEIRA	9666400000	10516000000	13073000000	6756000000	5073400000	7404400000	3648300000	10212000000	3042100000	4704200000	9926700000	7297500000	4420200000	4091300000	4612300000	3526800000	6950800000	8114600000	9147700000	6796300000	3876400000	1093000000	413200000	3789200000	4935800000	6103300000	4874400000	1808100000	3396100000	3696800000				6	6	6	28.4	28.4	28.4	23.478	0	323.31	1.8231E+11	165
sp|Q9RUV5|SYS_DEIRA	sp|Q9RUV5|SYS_DEIRA	165300000	167620000	193150000	548880000	387800000	357670000	125700000	209760000	315880000	306600000	232770000	280950000	237210000	448300000	610360000	264650000	161660000	296510000	373690000	531780000	455910000	349720000	198650000	150800000	233460000	252810000	274420000	246520000	153080000	307540000				9	9	9	25.9	25.9	25.9	47.735	0	323.31	21041000000	143
sp|Q9RUV6|GATC_DEIRA	sp|Q9RUV6|GATC_DEIRA	0	25154000	47646000	0	0	0	0	0	0	0	0	59979000	40105000	0	0	0	0	0	0	0	0	0	0	0	0	0	0	0	0	0				2	2	2	26	26	26	10.651	0	24.939	838080000	26
sp|Q9RUV7|RUVA_DEIRA	sp|Q9RUV7|RUVA_DEIRA	43360000	0	0	0	0	0	57035000	0	0	0	0	0	0	0	0	0	0	0	0	0	0	65112000	0	0	48920000	0	68132000	0	0	0				2	2	2	16.9	16.9	16.9	20.481	0	22.892	1094700000	19
sp|Q9RUW4|SYP_DEIRA	sp|Q9RUW4|SYP_DEIRA	239500000	251400000	269920000	267170000	198910000	270450000	141850000	194080000	189880000	246120000	333550000	319690000	322980000	280120000	321730000	195280000	193570000	173290000	298760000	263050000	351060000	156400000	150410000	151060000	142390000	192150000	142880000	208190000	211730000	219090000				9	9	9	21.8	21.8	21.8	56.39	0	293.95	18571000000	202
sp|Q9RUW8|RO60_DEIRA	sp|Q9RUW8|RO60_DEIRA	0	15627000	27816000	4655000	9960700	0	0	15424000	23797000	44617000	58707000	43713000	85637000	88963000	70455000	24217000	0	10836000	193810000	159650000	367790000	59994000	17759000	33137000	233170000	255150000	276770000	357800000	490420000	403290000				11	11	11	26.2	26.2	26.2	57.422	0	104.49	10778000000	118
sp|Q9RUY3|SUCC_DEIRA	sp|Q9RUY3|SUCC_DEIRA	243870000	325700000	425960000	373820000	475530000	505030000	207720000	354100000	184180000	340740000	459820000	475540000	468180000	276110000	385210000	194310000	351020000	226680000	432030000	429850000	421630000	170770000	94665000	202680000	351020000	393930000	328630000	300080000	273530000	327560000				20	20	20	54.7	54.7	54.7	41.684	0	323.31	39321000000	250
sp|Q9RUZ0|CITEL_DEIRA	sp|Q9RUZ0|CITEL_DEIRA	519160000	488490000	593300000	1164800000	757130000	786080000	317980000	603710000	716260000	428130000	409820000	411470000	452610000	712920000	806610000	732780000	438280000	805600000	494220000	687820000	626430000	734200000	719700000	862710000	336360000	608750000	551730000	279780000	172330000	451070000				7	7	7	38.4	38.4	38.4	29.98	0	216.32	39739000000	193
sp|Q9RV16|ACCA_DEIRA	sp|Q9RV16|ACCA_DEIRA	739560000	524050000	591600000	0	0	678420000	923090000	701320000	759810000	702230000	379040000	408060000	531760000	551080000	590070000	739200000	835970000	836490000	412820000	438720000	413430000	942150000	975960000	1079800000	816530000	801380000	791710000	656710000	622120000	624620000				5	5	5	17.1	17.1	17.1	34.263	0	73.395	31766000000	88
sp|Q9RV23|TILS_DEIRA	sp|Q9RV23|TILS_DEIRA	63147000	62211000	56409000	45373000	76543000	48262000	65745000	62001000	63520000	0	65778000	64595000	60400000	0	71501000	76839000	70130000	67176000	0	0	41963000	57559000	81185000	0	57458000	55143000	64361000	67760000	80697000	53549000				5	5	5	9.8	9.8	9.8	62.706	0.00067522	12.476	2871500000	41
sp|Q9RV24|NTPPA_DEIRA	sp|Q9RV24|NTPPA_DEIRA	4768100000	2659900000	2576500000	7942100000	6932200000	4944100000	4716800000	3516200000	3293700000	2616500000	3089300000	4304500000	3183000000	5863100000	6857400000	5200200000	3397900000	4820300000	5556000000	8642100000	5605400000	3259800000	2750600000	3884800000	2509400000	4307000000	2908800000	3078100000	3682200000	3350700000				5	5	5	35.9	35.9	35.9	20.263	0	140.19	1.1225E+11	84
sp|Q9RV25|DEOC_DEIRA	sp|Q9RV25|DEOC_DEIRA	1169700000	1184100000	1009500000	1128100000	1114300000	1165100000	926160000	1058000000	935120000	968450000	1014100000	1181300000	1390200000	1290400000	1242500000	1085400000	897080000	928040000	1225400000	1149200000	1183100000	1161400000	1129400000	886350000	934650000	904090000	832200000	1245900000	1084900000	1015400000				13	13	13	70	70	70	22.792	0	323.31	81961000000	351
sp|Q9RV58|UB72_DEIRA	sp|Q9RV58|UB72_DEIRA	687530000	396700000	512540000	540550000	563010000	647100000	334100000	278990000	295660000	638860000	256000000	413790000	334510000	741480000	434070000	317550000	645680000	430550000	310310000	377400000	327810000	223900000	306600000	230120000	524020000	537610000	795820000	557100000	306430000	378170000				25	25	25	70.8	70.8	70.8	30.929	0	323.31	34831000000	259
sp|Q9RV66|PANC_DEIRA	sp|Q9RV66|PANC_DEIRA	461230000	450120000	398650000	398860000	467260000	436120000	549310000	462130000	625670000	314750000	239580000	236350000	396560000	376050000	303360000	514490000	334890000	376710000	259330000	239870000	232970000	846990000	796500000	1008600000	708460000	428710000	414970000	426820000	448600000	384660000				6	6	6	21.7	21.7	21.7	30.118	0	74.432	19250000000	93
sp|Q9RV69|HIUH_DEIRA	sp|Q9RV69|HIUH_DEIRA	408420000	302920000	313560000	1160200000	1016400000	1058800000	334830000	422070000	431480000	337890000	328100000	284620000	360070000	0	449290000	347610000	493620000	467310000	325650000	350250000	357400000	534040000	502480000	416180000	365020000	401650000	582230000	381330000	362580000	390990000				4	4	4	44.5	44.5	44.5	12.868	0	151.75	18081000000	100
sp|Q9RV76|ALLB_DEIRA	sp|Q9RV76|ALLB_DEIRA	76417000	79043000	75159000	118410000	75326000	85555000	54626000	80897000	78015000	0	0	85218000	94886000	121300000	100720000	68536000	71686000	0	78704000	113800000	108470000	52148000	82636000	67603000	51853000	79489000	78160000	68784000	59252000	70162000				3	3	3	7.4	7.4	7.4	48.558	0.00067935	12.871	3381500000	67
sp|Q9RV79|MIAB_DEIRA	sp|Q9RV79|MIAB_DEIRA	0	121550000	114950000	0	0	0	0	143230000	0	268700000	166590000	357010000	563980000	757530000	573440000	143550000	79755000	43204000	160010000	167920000	251980000	0	74924000	0	191340000	137120000	0	291020000	277730000	256680000				5	5	5	14.3	14.3	14.3	55.752	0	28.407	7618800000	46
sp|Q9RV84|LEPA_DEIRA	sp|Q9RV84|LEPA_DEIRA	108710000	143970000	119480000	160390000	152680000	139290000	172700000	151350000	170030000	157900000	136270000	121520000	217850000	121420000	154240000	140700000	128300000	173740000	125020000	145280000	129780000	204180000	150750000	206880000	174100000	137500000	138930000	114340000	144340000	133580000				9	9	9	22.3	22.3	22.3	67.036	0	53.248	6938700000	86
sp|Q9RV96|DCUP_DEIRA	sp|Q9RV96|DCUP_DEIRA	766970000	1048100000	859120000	2004200000	2457200000	1843500000	1457100000	1483700000	2137400000	695480000	694700000	807650000	878590000	819310000	515780000	1348600000	609590000	948550000	715700000	817390000	664520000	2432800000	1797600000	2571200000	2059800000	1118700000	1487200000	1329800000	1586200000	1194200000				6	6	6	30.5	30.5	30.5	38.032	0	134.82	40154000000	145
sp|Q9RV97|ILVD_DEIRA	sp|Q9RV97|ILVD_DEIRA	192820000	313160000	274230000	279770000	300960000	238460000	370380000	309700000	214430000	110600000	152390000	213680000	163490000	127030000	108880000	340020000	174260000	184380000	141660000	145620000	144440000	292910000	258360000	244200000	247930000	155170000	149360000	271540000	283070000	203830000				9	9	9	18	18	18	64.678	0	323.31	15494000000	123
sp|Q9RV98|HEMH_DEIRA	sp|Q9RV98|HEMH_DEIRA	558660000	520170000	558010000	775910000	763050000	857580000	334870000	579730000	470640000	448880000	489800000	476210000	383210000	145270000	231830000	446830000	327390000	324880000	280540000	193970000	192960000	266650000	279870000	352800000	461250000	466150000	413470000	118750000	191140000	226690000				9	9	9	34.2	34.2	34.2	35.018	0	323.31	21143000000	170
sp|Q9RVA9|BUK_DEIRA	sp|Q9RVA9|BUK_DEIRA	374980000	367740000	305910000	395190000	371510000	411690000	433570000	410250000	469840000	558980000	402210000	376570000	524910000	525010000	515970000	420760000	424490000	501470000	393190000	403980000	414830000	599750000	613090000	610470000	538630000	488160000	560920000	559740000	525640000	488690000				8	8	8	36.3	36.3	36.3	40.533	0	323.31	46443000000	326
sp|Q9RVB9|PYRR_DEIRA	sp|Q9RVB9|PYRR_DEIRA	137360000	138460000	114830000	189340000	148100000	180680000	156400000	144490000	167040000	153430000	173580000	130070000	205300000	230040000	225140000	181620000	153290000	158980000	163610000	189630000	153780000	268200000	225040000	332340000	241530000	152210000	163650000	171230000	199190000	207920000				5	5	5	35	35	35	20.397	0	242.91	8114200000	81
sp|Q9RVC0|PYRB_DEIRA	sp|Q9RVC0|PYRB_DEIRA	25891000	0	0	0	0	49895000	0	0	0	30244000	0	45028000	23460000	0	0	0	0	0	0	0	50578000	0	0	0	0	0	0	0	0	34851000				2	2	2	12.1	12.1	12.1	34.081	0.00065189	10.208	879390000	19
sp|Q9RVC3|PYRC_DEIRA	sp|Q9RVC3|PYRC_DEIRA	219010000	289990000	257730000	0	0	0	292390000	264580000	274880000	157140000	213250000	192880000	328830000	247740000	220530000	290960000	0	0	251070000	238310000	217380000	437450000	433100000	475820000	360110000	268650000	244420000	367670000	385970000	299070000				8	8	8	37	37	37	44.917	0	80.511	8905400000	80
sp|Q9RVC4|RADA_DEIRA	sp|Q9RVC4|RADA_DEIRA	0	0	0	0	0	0	0	0	0	0	0	0	73681000	0	97247000	0	0	74656000	75327000	0	102890000	0	0	0	0	0	0	0	0	85810000				3	3	3	8.9	8.9	8.9	52.757	0.00059032	5.1864	2034100000	44
sp|Q9RVC9|Y1100_DEIRA	sp|Q9RVC9|Y1100_DEIRA	113870000	111250000	111290000	0	103130000	131260000	151850000	121220000	155900000	91702000	56616000	101270000	49459000	0	55961000	93745000	121690000	102820000	12998000	0	0	183360000	112460000	113060000	85856000	125510000	0	92606000	0	0				4	4	4	14.7	14.7	14.7	33.238	0.00059773	5.7049	2216400000	49
sp|Q9RVD3|AROA_DEIRA	sp|Q9RVD3|AROA_DEIRA	0	0	41645000	0	0	0	0	0	85712000	64363000	85250000	46841000	56083000	84726000	59451000	90112000	0	74308000	0	0	0	0	53870000	0	46323000	0	0	0	0	0				1	1	1	5.7	5.7	5.7	46.673	0	24.592	1395300000	48
sp|Q9RVD6|SYW2_DEIRA	sp|Q9RVD6|SYW2_DEIRA	0	0	0	0	0	0	0	0	0	99567000	0	0	73888000	89151000	135300000	0	0	0	279950000	294200000	329340000	47954000	0	0	92552000	141310000	0	209860000	195360000	170510000				3	3	3	13.1	13.1	13.1	38.179	0.00070671	16.144	3591000000	40
sp|Q9RVE0|RECF_DEIRA	sp|Q9RVE0|RECF_DEIRA	0	0	0	0	0	0	0	0	0	0	0	0	0	0	0	0	0	0	0	0	0	0	0	0	0	0	0	0	0	0				2	2	2	7.5	7.5	7.5	39.141	0.0097336	1.4619	264010000	3
sp|Q9RVE3|ALR_DEIRA	sp|Q9RVE3|ALR_DEIRA	0	0	20567000	0	0	0	0	11614000	0	15159000	18924000	18563000	0	0	0	0	0	0	15471000	0	0	0	0	0	0	0	0	0	0	0				2	2	2	10.5	10.5	10.5	37.192	0.00073153	19.259	137760000	12
sp|Q9RVE7|HPF_DEIRA	sp|Q9RVE7|HPF_DEIRA	786650000	697490000	796110000	454370000	596560000	596120000	316990000	427340000	426520000	365500000	322090000	390810000	148800000	116060000	91424000	566180000	851880000	458160000	283440000	202720000	194430000	389710000	400860000	342630000	682300000	596130000	578720000	347750000	257730000	268770000				7	7	7	50.3	50.3	50.3	22.02	0	250.34	23160000000	168
sp|Q9RVF5|FABZ_DEIRA	sp|Q9RVF5|FABZ_DEIRA	0	0	0	0	0	0	0	0	0	0	0	0	0	0	0	0	0	0	0	0	0	0	0	0	0	0	0	0	0	0				1	1	1	9	9	9	16.041	0.0062729	1.7414	4648700	2
sp|Q9RVF9|Y1070_DEIRA	sp|Q9RVF9|Y1070_DEIRA	0	49446000	49806000	58797000	54446000	0	0	0	0	0	33939000	0	25145000	0	0	0	0	0	36228000	0	42739000	0	0	0	0	0	20847000	0	0	0				2	2	2	11.6	11.6	11.6	21.539	0.00056915	3.8754	1348800000	17
sp|Q9RVG1|HBD_DEIRA	sp|Q9RVG1|HBD_DEIRA	793290000	653300000	713950000	1131000000	900900000	992880000	570640000	596010000	596250000	535970000	588940000	683700000	717400000	698250000	615780000	806790000	793890000	674740000	737400000	751830000	732600000	603680000	874350000	584030000	547750000	702580000	543170000	795710000	569130000	675030000				4	4	4	13.7	13.7	13.7	30.129	0	276	21973000000	115
sp|Q9RVH4|SYDND_DEIRA	sp|Q9RVH4|SYDND_DEIRA	379120000	487350000	409800000	285710000	239480000	247090000	272720000	345830000	218970000	309040000	325150000	322980000	266180000	248350000	255380000	313740000	281690000	265820000	245550000	195290000	236130000	263900000	261570000	215540000	233700000	298120000	236920000	301810000	311570000	255910000				11	11	11	30.8	30.8	30.8	48.23	0	150.87	22348000000	222
sp|Q9RVI3|CLPB_DEIRA	sp|Q9RVI3|CLPB_DEIRA	722730000	830330000	677420000	571760000	486410000	579940000	733170000	707530000	667290000	508060000	528570000	544770000	417750000	512820000	493520000	907420000	780990000	877640000	560050000	699110000	621840000	943180000	873150000	681260000	425490000	536070000	429850000	472150000	468920000	581460000				22	22	22	31.6	31.6	31.6	94.877	0	323.31	48320000000	376
sp|Q9RVL1|MNME_DEIRA	sp|Q9RVL1|MNME_DEIRA	0	0	0	0	24967000	0	0	0	0	27148000	0	0	0	0	0	0	0	31120000	0	0	0	0	0	0	0	0	0	0	0	0				2	2	2	4.7	4.7	4.7	46.363	0.0005534	3.0732	689040000	35
sp|Q9RVM1|DGT1A_DEIRA	sp|Q9RVM1|DGT1A_DEIRA	0	0	0	0	45797000	0	0	0	0	0	0	0	0	0	0	0	48506000	0	0	0	32400000	0	0	0	0	0	25692000	0	0	0				2	2	2	5.1	5.1	5.1	41.372	0.0052798	1.9325	566930000	22
sp|Q9RVM9|APBC_DEIRA	sp|Q9RVM9|APBC_DEIRA	585200000	433310000	410420000	676940000	532240000	616100000	467010000	514870000	542090000	623500000	582070000	604490000	634870000	575320000	695080000	439270000	450170000	485010000	557040000	469750000	507030000	513860000	546070000	497500000	482230000	450600000	517380000	565860000	523810000	494840000				8	8	8	29.4	29.4	29.4	36.912	0	134.42	25425000000	123
sp|Q9RVP2|CATNT_DEIRA	sp|Q9RVP2|CATNT_DEIRA	94109000	95326000	83514000	73842000	68509000	82979000	73465000	77252000	96145000	68798000	74744000	58908000	64732000	0	73469000	83339000	103950000	101340000	0	0	0	115570000	114960000	108520000	74971000	72838000	58333000	0	111970000	0				4	4	4	16.6	16.6	16.6	39.755	0	49.566	2453600000	69
sp|Q9RVP6|PCKA_DEIRA	sp|Q9RVP6|PCKA_DEIRA	2549500000	3178900000	3254200000	2222000000	2307400000	2195500000	3025200000	2968800000	2723200000	2050000000	2354100000	2060000000	2108000000	2366700000	2363800000	3045500000	2582200000	3117500000	2356300000	2300900000	2298900000	3300900000	3183900000	2279600000	2298800000	2244800000	2077600000	2268200000	2233500000	2075700000				11	11	11	50	50	50	50.951	0	323.31	1.7511E+11	404
sp|Q9RVQ9|LYSY_DEIRA	sp|Q9RVQ9|LYSY_DEIRA	0	0	0	0	147500000	145050000	186770000	0	181710000	158840000	148650000	106470000	0	137670000	0	0	186590000	199490000	0	121400000	96662000	0	0	0	0	136530000	0	137570000	0	0				6	6	6	17.8	17.8	17.8	37.775	0	28.009	4072400000	29
sp|Q9RVT0|TRPA_DEIRA	sp|Q9RVT0|TRPA_DEIRA	326720000	424000000	358090000	230720000	186060000	220800000	501920000	359330000	392260000	269060000	257700000	262910000	195430000	292310000	171540000	349480000	229520000	263570000	134110000	155390000	179280000	413820000	347440000	293300000	337030000	305110000	291590000	337210000	370280000	261390000				7	7	7	43.3	43.3	43.3	28.216	0	98.666	19264000000	167
sp|Q9RVT1|TRPB_DEIRA	sp|Q9RVT1|TRPB_DEIRA	0	0	17437000	0	0	0	0	0	0	23540000	18937000	0	0	0	0	0	0	0	0	0	20990000	0	0	0	0	0	0	0	0	21966000				5	5	5	20.6	20.6	20.6	46.786	0.00068823	13.68	597140000	8
sp|Q9RVT3|REX_DEIRA	sp|Q9RVT3|REX_DEIRA	32107000	43777000	35536000	0	0	27172000	46664000	43214000	76148000	34707000	0	30304000	0	0	33290000	0	0	40146000	33619000	0	30525000	0	0	0	69823000	42744000	0	44637000	50333000	0				2	2	2	11.5	11.5	11.5	25.094	0.00060386	6.1518	1335200000	14
sp|Q9RVT6|RLMN_DEIRA	sp|Q9RVT6|RLMN_DEIRA	0	72661000	88204000	0	0	0	0	115370000	84358000	0	84482000	82764000	73447000	0	0	75074000	0	0	0	0	0	0	0	94639000	0	79725000	0	54449000	107280000	70936000				4	4	4	15.6	15.6	15.6	37.979	0.00060901	6.4263	2994000000	22
sp|Q9RVV9|RPOB_DEIRA	sp|Q9RVV9|RPOB_DEIRA	1398000000	1474400000	1553400000	1419400000	1404500000	1353700000	1946300000	2175700000	2196700000	2546800000	2397600000	2260300000	2674600000	2337700000	2318700000	1745200000	1415000000	1447600000	1821100000	1869600000	1827400000	2001800000	1815000000	1743200000	1897600000	2022900000	1936500000	2004500000	2276600000	2164100000				44	44	44	42.6	42.6	42.6	128.73	0	323.31	2.4462E+11	996
sp|Q9RVW0|RPOC_DEIRA	sp|Q9RVW0|RPOC_DEIRA	2375200000	2433300000	2078500000	1918400000	1789900000	1898600000	2388100000	2753200000	2852800000	3664000000	3577400000	3672300000	4114300000	3538000000	3717900000	1833800000	1881000000	1620900000	2695700000	2386400000	2729800000	2194100000	2254100000	1881800000	2263300000	2339800000	2429200000	3077200000	3086100000	2697000000				34	34	34	27.4	27.4	27.4	171.36	0	323.31	2.5811E+11	809
sp|Q9RVX8|Y893_DEIRA	sp|Q9RVX8|Y893_DEIRA	0	0	0	0	0	0	0	0	0	0	0	0	0	0	0	0	0	0	0	0	0	0	0	0	0	0	0	0	0	0				1	1	1	6.1	6.1	6.1	24.447	0.0010887	2.6816	150180000	9
sp|Q9RVY3|Y888_DEIRA	sp|Q9RVY3|Y888_DEIRA	5342300000	5816500000	5335800000	4851800000	5070900000	5427800000	4230800000	4147300000	3254900000	5375300000	6103500000	5601400000	9430300000	7820700000	8348300000	3963300000	4788800000	4256800000	11400000000	10474000000	11092000000	3619500000	2987900000	2342400000	2873900000	4083000000	2824400000	5244200000	4301700000	4107200000				13	13	13	60.9	60.9	60.9	26.57	0	323.31	2.3223E+11	450
sp|Q9RW01|PUR9_DEIRA	sp|Q9RW01|PUR9_DEIRA	140050000	202470000	233780000	135900000	140720000	139670000	155230000	234450000	211350000	130770000	187210000	233880000	181510000	176360000	170280000	214090000	132940000	131670000	166610000	148860000	152420000	230890000	156040000	102710000	100730000	105350000	82505000	148940000	128100000	277340000				8	8	8	29.2	29.2	29.2	54.046	0	323.31	13829000000	144
sp|Q9RW02|FOLD_DEIRA	sp|Q9RW02|FOLD_DEIRA	37177000	0	0	42350000	53489000	41077000	0	0	46643000	40136000	53312000	53696000	77873000	82199000	73824000	49719000	26446000	0	60376000	48899000	59241000	0	0	0	0	41146000	0	44881000	66075000	47603000				2	2	2	17.1	17.1	17.1	31.408	0	107.03	1829400000	28
sp|Q9RW10|RRAAH_DEIRA	sp|Q9RW10|RRAAH_DEIRA	570800000	723200000	691140000	600770000	677190000	658300000	680700000	801430000	746810000	559810000	554900000	599570000	587830000	580330000	587330000	673870000	603100000	642060000	714180000	724680000	625410000	836190000	834840000	862060000	763020000	647950000	717330000	718160000	820720000	630070000				8	8	8	38.1	38.1	38.1	16.86	0	323.31	47893000000	269
sp|Q9RW24|RPIA_DEIRA	sp|Q9RW24|RPIA_DEIRA	1194000000	1040300000	1378800000	1288500000	1333200000	1412600000	2278400000	1642100000	1389100000	881390000	1393100000	1931300000	1375200000	1178200000	1644800000	1770600000	1468200000	2021000000	1607500000	1524300000	1711600000	1755700000	2201300000	1399100000	1716600000	1232200000	1233800000	1064100000	1045900000	1396100000				6	6	6	45.1	45.1	45.1	24.236	0	27.912	42785000000	106
sp|Q9RW44|RL31_DEIRA	sp|Q9RW44|RL31_DEIRA	0	0	0	0	0	0	0	0	0	0	0	0	0	0	0	0	0	0	0	0	0	0	0	0	0	0	0	0	0	0				2	2	2	17.8	17.8	17.8	8.5817	0.0005531	3.0707	111590000	6
sp|Q9RW45|MQNX_DEIRA	sp|Q9RW45|MQNX_DEIRA	76585000	50761000	54101000	58079000	43151000	50288000	0	68738000	0	79458000	74105000	93336000	105680000	91032000	110690000	59944000	66659000	56823000	62297000	76121000	76356000	68536000	49532000	0	0	70580000	70019000	60837000	80360000	79693000				2	2	2	5.5	5.5	5.5	45.523	0	47.137	2597400000	34
sp|Q9RW55|PRODH_DEIRA	sp|Q9RW55|PRODH_DEIRA	77095000	93791000	92511000	83220000	82846000	69652000	75740000	79281000	52713000	143980000	96624000	119260000	167170000	105560000	129070000	67305000	80681000	52145000	105690000	79687000	73048000	0	0	0	119610000	81574000	71118000	0	84579000	49298000				10	10	10	46.5	46.5	46.5	34.926	0	209.93	6695000000	115
sp|Q9RW61|GLMU_DEIRA	sp|Q9RW61|GLMU_DEIRA	286250000	396540000	315070000	276100000	337280000	304030000	337570000	329580000	290410000	345040000	383590000	311410000	344620000	293900000	290090000	363630000	230420000	362730000	372780000	291810000	313260000	436430000	338380000	334330000	250730000	295730000	244850000	215110000	288940000	273510000				9	9	9	25.2	25.2	25.2	50.916	0	213.74	17541000000	115
sp|Q9RW62|LGT_DEIRA	sp|Q9RW62|LGT_DEIRA	0	0	0	0	0	0	0	0	0	0	0	0	0	0	0	0	0	0	0	0	0	0	0	0	0	0	0	0	0	0				2	2	2	7.7	7.7	7.7	38.364	0.0042531	2.0886	654720000	2
sp|Q9RW68|Y801_DEIRA	sp|Q9RW68|Y801_DEIRA	0	0	0	0	0	0	0	0	0	0	0	0	0	0	0	0	0	0	0	0	0	0	0	0	0	0	0	0	0	0				2	2	2	10.2	10.2	10.2	43.161	0.001626	2.5497	1233800000	10
sp|Q9RW75|LYSJ_DEIRA	sp|Q9RW75|LYSJ_DEIRA	1211000000	1396900000	1256900000	1115600000	1127200000	1175600000	1493000000	1402500000	1440500000	887480000	1007800000	1112800000	1279200000	986080000	925570000	1152900000	1094400000	1118600000	1001100000	987520000	863110000	1900000000	1916500000	2018000000	1490600000	1104100000	1163200000	1325600000	1567400000	1215800000				16	16	16	43.1	43.1	43.1	46.613	0	323.31	74878000000	204
sp|Q9RW91|AROQ_DEIRA	sp|Q9RW91|AROQ_DEIRA	0	0	0	0	0	0	0	0	0	0	0	0	0	0	0	0	0	0	0	0	0	0	0	0	0	0	0	0	0	0				1	1	1	7	7	7	15.9	0.0097087	1.4484	127550000	4
sp|Q9RW93|AROK_DEIRA	sp|Q9RW93|AROK_DEIRA	0	0	0	0	0	0	0	0	0	0	0	0	0	0	0	0	0	0	0	0	0	0	0	0	0	0	0	0	0	0				1	1	1	9.2	9.2	9.2	22.227	0	43.659	761460000	22
sp|Q9RW94|AROC_DEIRA	sp|Q9RW94|AROC_DEIRA	217440000	222950000	219830000	150370000	131380000	92964000	195450000	224270000	196160000	106100000	112250000	127660000	132810000	87098000	77118000	248540000	135930000	148070000	119020000	110610000	127910000	253080000	212420000	153800000	150590000	135460000	135620000	174930000	224030000	177500000				6	6	6	20.9	20.9	20.9	41.162	0	119.89	9981000000	66
sp|Q9RW95|DR774_DEIRA	sp|Q9RW95|DR774_DEIRA	112520000	102050000	121230000	103750000	85883000	115740000	200970000	185480000	161630000	246240000	119710000	186850000	236220000	218220000	183410000	116790000	105960000	114750000	120270000	95654000	102420000	126450000	192090000	171400000	211980000	190380000	239330000	221910000	235950000	228610000				8	8	8	20.7	20.7	20.7	78.593	0	323.31	13092000000	145
sp|Q9RWA4|LIPA_DEIRA	sp|Q9RWA4|LIPA_DEIRA	430430000	473330000	480790000	0	0	0	0	576000000	0	287020000	463740000	397320000	0	0	0	0	0	0	0	0	0	0	0	0	0	375100000	0	0	0	0				2	2	2	9.7	9.7	9.7	37.037	0.00061652	7.3404	8594300000	39
sp|Q9RWB2|CISY_DEIRA	sp|Q9RWB2|CISY_DEIRA	5329800000	5558400000	5473300000	5264800000	6131900000	6094600000	4397900000	4524600000	5805100000	6398000000	6788900000	6218100000	6115500000	5189600000	5689600000	4586600000	6794300000	6643500000	5151200000	5106200000	5328100000	6138500000	6274800000	4482400000	6530900000	7435200000	6790000000	5257400000	5727400000	5415400000				14	14	14	42.7	42.7	42.7	41.628	0	323.31	3.3538E+11	684
sp|Q9RWB4|RL19_DEIRA	sp|Q9RWB4|RL19_DEIRA	2252500000	2462800000	2389100000	2151300000	2055600000	2357900000	3156500000	3114900000	3613000000	6979600000	5454200000	5654400000	3537700000	2218600000	4110400000	2404600000	2927700000	2911200000	3060300000	2155200000	3427900000	3957900000	3491500000	4376000000	4245500000	4392900000	4966400000	3262000000	3701000000	4600000000				6	6	6	45.8	45.8	45.8	18.316	0	323.31	1.8175E+11	383
sp|Q9RWC7|ARGR_DEIRA	sp|Q9RWC7|ARGR_DEIRA	68439000	0	40429000	45741000	0	50867000	0	0	70356000	75085000	74256000	107490000	47366000	145570000	81411000	73402000	0	0	56379000	44789000	63233000	55360000	0	0	46961000	71433000	89621000	91123000	49669000	69786000				4	4	4	30.6	30.6	30.6	17.484	0	111.64	2042700000	57
sp|Q9RWD6|HIS2_DEIRA	sp|Q9RWD6|HIS2_DEIRA	0	390940000	389000000	350920000	495420000	299140000	588710000	368270000	451310000	251340000	288360000	306800000	297250000	489740000	368140000	411020000	278370000	381620000	312670000	247870000	238080000	577890000	440420000	480260000	280950000	246090000	257190000	223360000	225890000	337050000				4	4	4	21.6	21.6	21.6	23.484	0	288.26	10165000000	93
sp|Q9RWD7|HIS6_DEIRA	sp|Q9RWD7|HIS6_DEIRA	0	0	0	0	0	0	0	0	0	0	0	0	0	0	0	0	0	0	0	0	0	0	0	0	0	0	0	0	0	0				1	1	1	5.4	5.4	5.4	27.779	0.0052438	1.785	329920000	7
sp|Q9RWG6|VATD_DEIRA	sp|Q9RWG6|VATD_DEIRA	2685700000	2815000000	2538700000	2053000000	2310400000	2527300000	2368200000	2762000000	1662300000	3140800000	4925500000	3608400000	3571000000	2947400000	3199100000	1936800000	2937100000	2145700000	2016800000	1434000000	2440700000	1548200000	1641900000	1547800000	2623900000	2108100000	2051200000	2678500000	1966900000	2315500000				8	8	8	43.8	43.8	43.8	23.952	0	196.69	72244000000	116
sp|Q9RWG7|VATB_DEIRA	sp|Q9RWG7|VATB_DEIRA	9716800000	11772000000	11095000000	9364700000	9840500000	9424000000	8529700000	11706000000	11822000000	12462000000	17168000000	16182000000	16306000000	13964000000	13857000000	9460200000	10200000000	9404200000	11754000000	10204000000	10790000000	10389000000	10654000000	8216100000	10666000000	10482000000	9603300000	10422000000	9055100000	11081000000				20	20	20	52.4	52.4	52.4	51.306	0	323.31	5.6126E+11	1112
sp|Q9RWG8|VATA_DEIRA	sp|Q9RWG8|VATA_DEIRA	6289400000	6976000000	6445400000	6078700000	6710400000	5967800000	8768500000	8265600000	7761500000	8366200000	8281000000	9879100000	10921000000	11729000000	9455100000	6804500000	5345300000	5727000000	6463600000	6791000000	6677700000	7847500000	7752800000	6720200000	8252000000	6782000000	7029600000	10083000000	9193800000	8429900000				28	28	28	59.5	59.5	59.5	63.583	0	323.31	6.7122E+11	1670
sp|Q9RWH0|VATC_DEIRA	sp|Q9RWH0|VATC_DEIRA	1224300000	1188600000	1062600000	1428500000	1466100000	1147600000	1492500000	1567300000	1618100000	1452800000	1839600000	1872600000	1480400000	1576000000	1627700000	1605700000	1000700000	1168700000	1689700000	1559700000	1556000000	1497300000	1358200000	1206100000	1185500000	1308900000	1138000000	1541900000	1418400000	1612800000				18	18	18	63.1	63.1	63.1	38.035	0	323.31	1.4616E+11	400
sp|Q9RWH1|VATE_DEIRA	sp|Q9RWH1|VATE_DEIRA	3773000000	5196600000	4482700000	3727100000	4938100000	4020000000	8056700000	6839100000	9197400000	7431000000	6599000000	7081300000	9348600000	8899800000	6616700000	5664500000	3840800000	4631300000	4651500000	5447800000	4533300000	9167300000	8274500000	7654200000	9216800000	6496100000	7763600000	7769400000	8688300000	7668800000				7	7	7	43.2	43.2	43.2	20.14	0	323.31	2.3526E+11	350
sp|Q9RWH3|VATI_DEIRA	sp|Q9RWH3|VATI_DEIRA	83773000	73187000	64185000	51436000	50149000	57926000	62856000	61743000	0	61809000	126620000	141790000	91272000	144080000	44697000	54974000	43968000	52716000	72344000	80545000	74212000	69751000	63993000	0	53084000	55172000	72270000	72096000	59654000	67556000				12	12	12	27.7	27.7	27.7	75.223	0	173.12	4560100000	60
sp|Q9RWH9|UNG_DEIRA	sp|Q9RWH9|UNG_DEIRA	160290000	176590000	156050000	152770000	84222000	0	131700000	114630000	137480000	88787000	100480000	81869000	97731000	126780000	111730000	122550000	170970000	172470000	86766000	0	50156000	0	133980000	161530000	106640000	121690000	111050000	102500000	93762000	100050000				4	4	4	18.6	18.6	18.6	27.745	0	33.807	5124300000	60
sp|Q9RWI4|CARA_DEIRA	sp|Q9RWI4|CARA_DEIRA	112200000	106820000	93768000	0	87265000	0	110340000	119530000	109880000	119020000	109410000	96360000	0	0	126790000	116070000	93356000	107050000	78509000	68017000	89364000	0	125810000	109490000	0	104250000	117400000	87517000	92994000	99501000				3	3	3	9.1	9.1	9.1	43.518	0.00074627	21.064	3375600000	49
sp|Q9RWJ0|ARLY_DEIRA	sp|Q9RWJ0|ARLY_DEIRA	0	0	0	0	0	0	17594000	0	0	27021000	0	0	23447000	0	24064000	0	0	0	0	23093000	25019000	0	0	0	0	0	0	20938000	0	22954000				4	4	4	11.5	11.5	11.5	51.778	0.00057571	4.1534	618740000	23
sp|Q9RWJ4|ASSY_DEIRA	sp|Q9RWJ4|ASSY_DEIRA	0	0	0	0	0	0	0	0	0	0	0	0	0	0	0	0	0	0	0	0	0	0	0	0	0	0	0	0	0	0				3	3	3	9.2	9.2	9.2	44.876	0.00058411	4.6698	3849600000	14
sp|Q9RWK0|CARB_DEIRA	sp|Q9RWK0|CARB_DEIRA	135020000	145080000	158780000	203440000	193510000	210270000	136500000	133480000	129600000	199320000	211000000	200840000	233830000	269930000	289160000	154660000	120050000	148930000	210430000	288220000	242530000	170810000	144430000	101630000	121680000	119660000	130490000	185910000	149250000	146240000				18	18	18	25.2	25.2	25.2	111.65	0	323.31	20394000000	268
sp|Q9RWM0|ERA_DEIRA	sp|Q9RWM0|ERA_DEIRA	143480000	120900000	138490000	251750000	291030000	288850000	111710000	133710000	100080000	177840000	374120000	218730000	183900000	211750000	234280000	126910000	165690000	119160000	376450000	332930000	350820000	94299000	99280000	97749000	105590000	125660000	161310000	120750000	110360000	162570000				7	7	7	38.9	38.9	38.9	34.519	0	323.31	9590300000	117
sp|Q9RWM4|COAD_DEIRA	sp|Q9RWM4|COAD_DEIRA	0	0	0	0	0	0	0	0	0	0	0	0	0	0	0	0	0	0	0	0	0	0	0	0	0	0	0	0	0	0				1	1	1	10.2	10.2	10.2	18.725	0.0082602	1.5284	41336000	1
sp|Q9RWM6|METK_DEIRA	sp|Q9RWM6|METK_DEIRA	0	154440000	162320000	184870000	153290000	152410000	0	0	0	166980000	233630000	233820000	177500000	118320000	94397000	0	203990000	143730000	164950000	129800000	179160000	0	0	0	169970000	148980000	162590000	0	0	134080000				5	5	5	18.6	18.6	18.6	44.57	0.00059382	5.4529	4515600000	42
sp|Q9RWN1|PFKA_DEIRA	sp|Q9RWN1|PFKA_DEIRA	131260000	162200000	155120000	0	99478000	0	143480000	189640000	0	138270000	143780000	144100000	145710000	120820000	121020000	160430000	138130000	0	95431000	0	127870000	0	0	188380000	0	97052000	0	148880000	0	0				2	2	2	9.4	9.4	9.4	34.62	0	64.563	4398700000	34
sp|Q9RWN8|MURB_DEIRA	sp|Q9RWN8|MURB_DEIRA	282480000	224000000	211450000	267670000	199980000	227420000	287230000	268120000	302770000	334550000	321970000	273390000	0	266650000	279390000	0	290300000	295880000	210930000	216140000	203930000	322810000	357910000	389070000	217820000	0	345100000	252410000	292790000	249890000				2	2	2	12.4	12.4	12.4	30.823	0	191.12	8576500000	64
sp|Q9RWN9|MURC_DEIRA	sp|Q9RWN9|MURC_DEIRA	128020000	147100000	129080000	220100000	223100000	216450000	151890000	203350000	287740000	232390000	240800000	197690000	183030000	337400000	291410000	165950000	143410000	187210000	196470000	167700000	175650000	228220000	148980000	161620000	148200000	140910000	174620000	120450000	119520000	170860000				4	4	4	10.2	10.2	10.2	50.47	0	296.93	11688000000	95
sp|Q9RWQ9|CH60_DEIRA	sp|Q9RWQ9|CH60_DEIRA	3375400000	3251900000	3356700000	3478200000	3782200000	4013800000	2204300000	2795500000	2755000000	3528700000	3920000000	3904000000	4309300000	4278000000	3902200000	2801100000	3124300000	2132200000	4767600000	5006100000	4715100000	2540800000	2945500000	2057000000	3192900000	3179100000	2696200000	3475500000	3324700000	3905200000				46	46	46	73	73	73	57.777	0	323.31	3.2904E+11	1139
sp|Q9RWR0|CH10_DEIRA	sp|Q9RWR0|CH10_DEIRA	1561800000	1454600000	1370300000	1336100000	1584700000	1465400000	664760000	963260000	582700000	1127800000	1110300000	1457900000	1357000000	1447700000	1448800000	951850000	1002300000	893650000	2103000000	1809400000	2115300000	669930000	695850000	672300000	931480000	1287000000	1219900000	1993200000	1356600000	1475200000				9	9	9	72.6	72.6	72.6	10.234	0	105.37	52780000000	120
sp|Q9RWR5|DNAG_DEIRA	sp|Q9RWR5|DNAG_DEIRA	0	0	0	13292000	0	0	0	0	14186000	14412000	14425000	0	0	0	0	0	0	0	0	0	0	0	0	0	0	17247000	0	19920000	0	18213000				2	2	2	5.8	5.8	5.8	62.508	0.00063654	8.798	333420000	7
sp|Q9RWS1|GLGA_DEIRA	sp|Q9RWS1|GLGA_DEIRA	440170000	428680000	379720000	331210000	324330000	352120000	412300000	493790000	450370000	399920000	347500000	329220000	356040000	341840000	363180000	477260000	431350000	440010000	349800000	310820000	335850000	448000000	526790000	431990000	381810000	430230000	378660000	396720000	386340000	369090000				10	10	10	33.8	33.8	33.8	48.457	0	323.31	27471000000	202
sp|Q9RWS9|CLPS_DEIRA	sp|Q9RWS9|CLPS_DEIRA	0	0	0	0	0	0	0	0	0	0	0	0	0	0	0	0	0	0	0	0	0	0	0	0	0	0	0	0	0	0				1	1	1	13.3	13.3	13.3	12.73	0.00062305	7.7907	2339100000	50
sp|Q9RWU0|SECA_DEIRA	sp|Q9RWU0|SECA_DEIRA	364560000	394900000	351050000	463180000	438580000	418660000	283830000	397120000	307180000	412830000	423960000	487800000	588240000	526750000	548220000	372260000	266430000	312040000	618990000	641420000	550070000	439350000	283750000	271510000	364080000	327920000	278710000	404740000	459910000	489900000				18	18	18	25.1	25.1	25.1	97.269	0	323.31	49043000000	307
sp|Q9RWV7|SYW_DEIRA	sp|Q9RWV7|SYW_DEIRA	277380000	300170000	225990000	449990000	381930000	376870000	309260000	273540000	345020000	429380000	422410000	350260000	566120000	512670000	466350000	332670000	318210000	341820000	310820000	345170000	329380000	372590000	376050000	388480000	310020000	395970000	308200000	320470000	451880000	370250000				5	5	5	20.9	20.9	20.9	36.866	0	131.42	16981000000	134
sp|Q9RWW0|GSA_DEIRA	sp|Q9RWW0|GSA_DEIRA	294070000	255750000	259200000	522820000	490120000	441420000	341800000	334080000	410080000	307260000	267780000	273150000	280010000	265620000	354850000	335730000	420850000	361120000	237070000	443900000	264490000	386120000	366480000	311710000	316910000	351070000	603030000	367830000	260130000	381970000				6	6	6	22.7	22.7	22.7	46.305	0	47.016	12705000000	62
sp|Q9RX08|DPO3A_DEIRA	sp|Q9RX08|DPO3A_DEIRA	0	24142000	31552000	35396000	33944000	33953000	0	68960000	60661000	0	60196000	50188000	57795000	61337000	55009000	0	0	0	47143000	51224000	37080000	0	0	0	51011000	53732000	79200000	123060000	73567000	79890000				6	6	6	6.4	6.4	6.4	149.28	0.00069686	14.896	2386800000	49
sp|Q9RX14|PYRD_DEIRA	sp|Q9RX14|PYRD_DEIRA	252480000	252930000	228870000	172420000	152160000	195720000	245510000	249710000	360860000	330620000	285400000	324500000	340220000	403050000	384780000	297840000	279710000	329600000	234780000	263080000	282610000	330680000	318340000	339290000	309180000	300560000	280880000	279180000	322390000	284420000				10	10	10	32	32	32	39.092	0	323.31	22551000000	166
sp|Q9RX15|Y500_DEIRA	sp|Q9RX15|Y500_DEIRA	928850000	893270000	0	609310000	0	0	870260000	1013100000	1653300000	1645400000	1698500000	1654200000	1298200000	1207500000	1033200000	0	0	1099200000	0	0	0	2134700000	1811700000	0	908180000	1155600000	1063800000	0	0	0				2	2	2	12.9	12.9	12.9	30.591	0	142.65	27631000000	81
sp|Q9RX20|PDXH_DEIRA	sp|Q9RX20|PDXH_DEIRA	113530000	81824000	76917000	86950000	65022000	72166000	113150000	85556000	67672000	151290000	78762000	72278000	133970000	194840000	150890000	79576000	127490000	109210000	47295000	85273000	65606000	62685000	116260000	0	145240000	141180000	217140000	76084000	52989000	101320000				2	2	2	12.1	12.1	12.1	24.808	0	79.114	3869600000	78
sp|Q9RX22|FPG_DEIRA	sp|Q9RX22|FPG_DEIRA	0	0	0	0	0	0	0	0	0	0	0	0	0	0	0	0	0	0	0	0	0	0	0	0	0	0	0	0	0	0				1	1	1	3.6	3.6	3.6	30.819	0.00060533	6.2025	3511400000	37
sp|Q9RX25|PCP_DEIRA	sp|Q9RX25|PCP_DEIRA	255490000	329780000	302640000	332440000	269720000	276890000	240800000	234700000	197220000	218170000	257260000	240150000	212920000	243850000	278530000	204010000	225510000	349460000	277170000	304980000	342560000	284210000	290740000	213980000	187270000	195290000	257760000	165890000	216130000	267800000				4	4	4	40.4	40.4	40.4	23.096	0	168.64	8577300000	66
sp|Q9RX30|SYE_DEIRA	sp|Q9RX30|SYE_DEIRA	107700000	144760000	157260000	208280000	220500000	189800000	81080000	99296000	122640000	132650000	135900000	132360000	167890000	140810000	152100000	126310000	154770000	131320000	159820000	205900000	175120000	130980000	110800000	106010000	124640000	122010000	149380000	133950000	105840000	116330000				13	13	13	29.6	29.6	29.6	54.689	0	323.31	13100000000	211
sp|Q9RX35|TTCA_DEIRA	sp|Q9RX35|TTCA_DEIRA	98679000	89795000	75383000	0	139970000	124320000	173450000	169880000	236490000	308370000	211830000	194150000	357250000	358850000	348410000	127240000	129650000	168430000	87960000	122770000	110310000	198570000	233620000	261420000	164820000	105220000	146860000	142150000	178730000	167200000				4	4	4	14.4	14.4	14.4	33.268	0	191.29	7419000000	103
sp|Q9RX45|HIS9_DEIRA	sp|Q9RX45|HIS9_DEIRA	44952000	0	0	0	0	37653000	0	0	0	0	0	41694000	0	0	0	0	0	0	36185000	0	0	0	0	0	0	0	0	0	0	0				1	1	1	7.3	7.3	7.3	28.873	0.00068213	13.097	721350000	14
sp|Q9RX51|TREZ_DEIRA	sp|Q9RX51|TREZ_DEIRA	59211000	68329000	0	45345000	51615000	47228000	61642000	87052000	88865000	103110000	85569000	73360000	107540000	113680000	95370000	65171000	51890000	71311000	62006000	67786000	66331000	88758000	87753000	64060000	84695000	75969000	101980000	88742000	82372000	101920000				5	5	5	12.7	12.7	12.7	66.909	0	43.131	4395900000	77
sp|Q9RX54|COAX_DEIRA	sp|Q9RX54|COAX_DEIRA	48265000	38153000	0	42746000	0	0	0	0	0	45105000	43357000	38653000	61585000	52890000	63385000	0	34149000	0	0	61809000	56909000	0	0	0	0	0	0	0	0	40845000				3	3	3	14.5	14.5	14.5	27.839	0.0010983	2.8875	1348000000	26
sp|Q9RX68|PYRE_DEIRA	sp|Q9RX68|PYRE_DEIRA	427080000	464000000	439640000	470010000	426350000	385750000	378830000	518250000	418480000	421310000	411670000	424400000	422050000	389570000	308550000	397380000	437910000	412700000	436160000	354270000	335580000	367140000	578030000	383420000	438220000	396160000	353260000	368350000	376200000	407150000				8	8	8	50	50	50	21.109	0	121.49	25947000000	147
sp|Q9RX88|RL25_DEIRA	sp|Q9RX88|RL25_DEIRA	0	0	0	366090000	128370000	161130000	0	0	0	144750000	104800000	0	85793000	34049000	97537000	0	0	0	88924000	312900000	161050000	0	0	0	0	0	80570000	0	0	0				3	3	3	24.9	24.9	24.9	25.39	0	130.55	3332500000	32
sp|Q9RX92|DDRA_DEIRA	sp|Q9RX92|DDRA_DEIRA	97149000	0	0	0	0	0	0	0	0	0	0	0	0	0	0	220110000	245400000	287220000	95889000	95749000	72924000	1239400000	1365600000	1833600000	2231500000	2254800000	1193700000	485730000	663870000	365200000				7	7	7	36.1	36.1	36.1	23.002	0	63.827	14089000000	75
sp|Q9RX93|TAM_DEIRA	sp|Q9RX93|TAM_DEIRA	0	0	0	0	0	0	0	0	0	0	0	0	0	0	0	0	0	0	44082000	69924000	54897000	67526000	0	0	41255000	87900000	63101000	83056000	54853000	82835000				4	4	4	21.3	21.3	21.3	28.135	0	27.69	1275500000	29
sp|Q9RXB5|FTSKL_DEIRA	sp|Q9RXB5|FTSKL_DEIRA	111340000	0	0	57460000	51019000	61327000	0	0	0	0	76146000	63368000	66280000	104140000	75683000	0	67142000	0	0	123840000	0	0	62611000	0	81324000	64559000	89638000	149250000	81288000	79615000				7	7	7	8.5	8.5	8.5	107.08	0.00055586	3.1823	3073500000	31
sp|Q9RXC1|Y394_DEIRA	sp|Q9RXC1|Y394_DEIRA	0	0	0	0	0	0	0	0	0	0	0	0	0	0	0	0	0	0	0	0	0	0	0	0	0	0	0	0	0	0				2	2	2	14.9	14.9	14.9	37.411	0.00073475	19.84	8157600000	14
sp|Q9RXC9|ISPG_DEIRA	sp|Q9RXC9|ISPG_DEIRA	516310000	619420000	540340000	691030000	614100000	711080000	710850000	640560000	734990000	613150000	554090000	557570000	620820000	606960000	695350000	794020000	673560000	803390000	504830000	516110000	529230000	794170000	712840000	669540000	666570000	679130000	737370000	564590000	616500000	576690000				11	11	11	37.1	37.1	37.1	46.129	0	323.31	66389000000	362
sp|Q9RXE1|SYK_DEIRA	sp|Q9RXE1|SYK_DEIRA	412320000	451510000	380160000	863110000	531750000	756220000	0	340520000	333940000	536570000	460840000	450930000	593770000	535030000	701420000	466810000	346840000	472360000	657330000	721700000	669190000	0	0	0	0	506340000	401110000	630340000	548830000	525860000				4	4	4	8	8	8	59.301	0	26.027	15672000000	122
sp|Q9RXF1|DDL_DEIRA	sp|Q9RXF1|DDL_DEIRA	283480000	263170000	218030000	240050000	252020000	256670000	279980000	294440000	274900000	297520000	319280000	266290000	346870000	437240000	371420000	286930000	281670000	274980000	228480000	265570000	278560000	279840000	263780000	247420000	177600000	173140000	188630000	284400000	250770000	216620000				9	9	9	34.5	34.5	34.5	36.81	0	193.06	15066000000	163
sp|Q9RXG4|LON_DEIRA	sp|Q9RXG4|LON_DEIRA	727680000	735670000	610770000	610360000	530310000	643130000	443150000	480900000	472310000	565960000	394740000	417910000	538590000	570480000	644990000	832700000	693450000	723490000	556880000	676520000	609980000	777910000	886400000	558380000	418020000	559230000	606430000	478670000	471330000	499090000				24	24	23	33.5	33.5	32.4	90.362	0	323.31	56346000000	451
sp|Q9RXG6|CCME_DEIRA	sp|Q9RXG6|CCME_DEIRA	0	287650000	200270000	0	0	0	0	0	773000000	0	0	0	0	0	0	267550000	0	0	0	0	0	681670000	911210000	0	0	0	0	0	0	255300000				1	1	1	9.5	9.5	9.5	18.437	0	59.043	7611200000	48
sp|Q9RXH2|RS15_DEIRA	sp|Q9RXH2|RS15_DEIRA	75306000	89730000	157320000	171300000	169290000	182110000	169300000	183730000	0	283430000	330570000	295490000	341020000	297790000	211700000	44912000	28323000	42420000	198350000	163050000	144510000	118700000	49959000	0	116810000	130340000	67356000	104270000	138580000	155950000				3	3	3	47.3	47.3	47.3	10.151	0	323.31	10127000000	113
sp|Q9RXI7|DDRD_DEIRA	sp|Q9RXI7|DDRD_DEIRA	235570000	213440000	236220000	359690000	335550000	435170000	169640000	178100000	187270000	378740000	225290000	268750000	381440000	424610000	448000000	327840000	411570000	353200000	1722000000	1816200000	1750500000	2041500000	1433200000	2023800000	8246000000	7732800000	8321000000	4563400000	5362300000	4396200000				13	13	13	54.5	54.5	54.5	21.156	0	323.31	1.2306E+11	317
sp|Q9RXI8|MDH_DEIRA	sp|Q9RXI8|MDH_DEIRA	8548300000	12236000000	9750400000	9098800000	9750300000	8811000000	7550200000	9549200000	8102400000	5289600000	7360900000	9917500000	7898400000	7398200000	7136100000	8359400000	6579700000	6196100000	9214300000	8484700000	9477800000	8406400000	8100000000	7900900000	7977600000	7651100000	5740600000	7105300000	7765300000	8430900000				16	16	16	66.4	66.4	66.4	35.148	0	323.31	3.5232E+11	536
sp|Q9RXJ0|RL5_DEIRA	sp|Q9RXJ0|RL5_DEIRA	1656100000	1994400000	1675900000	1197100000	1444800000	1462400000	2143400000	2446400000	2475800000	3767800000	4751200000	4503000000	4680600000	3597200000	3547100000	1615500000	2098900000	1838400000	2904600000	2818700000	3388200000	2195600000	1709100000	1716500000	2380500000	2869200000	2613800000	2736700000	3230100000	2295200000				8	8	8	38.3	38.3	38.3	20.35	0	211.06	1.3937E+11	383
sp|Q9RXJ1|RL24_DEIRA	sp|Q9RXJ1|RL24_DEIRA	3129100000	2862600000	3259200000	1978700000	2881600000	2580400000	2746200000	2293000000	3218900000	7771200000	6496500000	7677700000	1274900000	710040000	4766400000	2326200000	3623200000	2595800000	3644000000	3066100000	3824900000	1995200000	1887100000	1886500000	5041200000	5283600000	6169200000	3930400000	4797900000	4739600000				7	7	7	38.3	38.3	38.3	12.358	0	36.69	1.2204E+11	399
sp|Q9RXJ2|RL14_DEIRA	sp|Q9RXJ2|RL14_DEIRA	515490000	227270000	342700000	172550000	192880000	191320000	881230000	619660000	870040000	983560000	578310000	619440000	596990000	1066900000	616350000	578310000	755580000	403840000	313100000	239570000	298450000	383910000	404030000	538450000	761490000	637140000	952070000	747130000	515160000	648250000				6	6	6	42.5	42.5	42.5	14.232	0	300.1	23193000000	173
sp|Q9RXJ3|RS17_DEIRA	sp|Q9RXJ3|RS17_DEIRA	5192600000	3216300000	3755700000	0	0	1859300000	6518100000	5582000000	6313400000	5596900000	4462600000	4337000000	3718900000	4518400000	0	4451100000	5885100000	3825200000	0	2094000000	0	5645200000	5286900000	5830000000	5947600000	5788300000	8601400000	2701300000	0	5092500000				2	2	2	22.9	22.9	22.9	10.782	0	323.31	1.1477E+11	64
sp|Q9RXJ4|RL29_DEIRA	sp|Q9RXJ4|RL29_DEIRA	0	19888000	23683000	0	0	0	21141000	0	0	52770000	43574000	52906000	27268000	39779000	33688000	0	35576000	0	12527000	15328000	0	0	0	20999000	43321000	45431000	46500000	0	0	39241000				3	3	3	40.3	40.3	40.3	7.7599	0.00067159	12.145	1225500000	31
sp|Q9RXJ5|RL16_DEIRA	sp|Q9RXJ5|RL16_DEIRA	0	0	0	0	0	0	13620000	0	0	12343000	10310000	11922000	8801900	79087000	9115400	0	0	0	0	0	5772900	0	0	0	0	0	0	14508000	0	9526100				4	4	4	23.4	23.4	23.4	16.095	0.00058651	4.8744	261710000	23
sp|Q9RXJ6|RS3_DEIRA	sp|Q9RXJ6|RS3_DEIRA	1027900000	1202300000	933510000	354180000	489260000	357630000	1256700000	1392900000	1249800000	1790300000	1842200000	2450000000	834890000	807250000	2048500000	1082400000	1086700000	1046200000	1204300000	835340000	1462400000	775260000	682320000	1508300000	1013800000	1415200000	1152700000	1383400000	1994100000	1828000000				8	8	8	45	45	45	27.307	0	323.31	79422000000	213
sp|Q9RXJ7|RL22_DEIRA	sp|Q9RXJ7|RL22_DEIRA	5965500000	5271600000	4770200000	4360200000	4039700000	4563500000	7014600000	7850800000	8716500000	9944600000	9090500000	7944500000	8938200000	8352800000	8539900000	5569400000	4814700000	4708100000	5709600000	4228700000	5951300000	5711900000	6712800000	6997800000	6352400000	6476700000	6075400000	7662000000	8028000000	7103300000				8	8	8	38.1	38.1	38.1	15.159	0	124.01	4.9282E+11	438
sp|Q9RXJ8|RS19_DEIRA	sp|Q9RXJ8|RS19_DEIRA	0	0	215730000	0	0	0	0	0	0	263350000	201130000	244260000	0	0	0	0	295160000	267640000	0	0	0	0	0	0	254500000	265910000	0	0	0	0				3	3	3	37.9	37.9	37.9	10.822	0.00067114	12.107	6456800000	87
sp|Q9RXJ9|RL2_DEIRA	sp|Q9RXJ9|RL2_DEIRA	3518500000	2620000000	3128500000	3873400000	3145800000	3652000000	3595200000	3960500000	4525800000	6611800000	6246200000	6991300000	5050000000	5988200000	6497200000	3690900000	2942900000	3109600000	4323800000	4558700000	4491700000	3851900000	3505600000	2101700000	3481100000	3867100000	4281400000	3638400000	3877300000	4398900000				16	16	16	58.2	58.2	58.2	30.044	0	323.31	3.3491E+11	518
sp|Q9RXK0|RL23_DEIRA	sp|Q9RXK0|RL23_DEIRA	4844600000	4160200000	3731100000	1257200000	884020000	1502800000	7293100000	6108300000	8159000000	3983100000	3575600000	3885400000	4318300000	1970700000	3682300000	3585200000	7577800000	4822600000	1644700000	1196600000	1833800000	4736800000	4933600000	4884900000	3213300000	3055500000	3526300000	2661700000	3817500000	3378800000				7	7	7	68.4	68.4	68.4	10.522	0	323.31	1.2528E+11	232
sp|Q9RXK1|RL4_DEIRA	sp|Q9RXK1|RL4_DEIRA	1102600000	662490000	1009100000	1752400000	2457400000	1189500000	967380000	1621100000	1267800000	1896700000	2925300000	3043400000	1909300000	1547300000	3551100000	1097100000	1004900000	1198500000	2027500000	2746000000	2055600000	1374600000	812690000	1327800000	1503300000	1240400000	1314300000	819810000	1459500000	2587000000				14	14	14	66.3	66.3	66.3	22.278	0	323.31	1.3232E+11	359
sp|Q9RXK2|RL3_DEIRA	sp|Q9RXK2|RL3_DEIRA	3867400000	4002700000	4233600000	2277400000	2364100000	2218000000	4690300000	5287100000	4995800000	7705200000	8458000000	7373200000	5874200000	5621400000	6346200000	3247300000	3489900000	3257200000	4057800000	3170000000	4065100000	2930900000	3459300000	3861900000	3511500000	4256600000	3872400000	4152500000	5216000000	4693500000				10	10	10	39.8	39.8	39.8	22.437	0	323.31	3.6773E+11	519
sp|Q9RXK3|RS10_DEIRA	sp|Q9RXK3|RS10_DEIRA	775100000	572090000	961910000	681670000	841730000	804560000	2878300000	1607600000	4046300000	1245900000	830280000	991000000	1817100000	1413700000	1226900000	1739500000	1839300000	938610000	778260000	1119200000	910210000	0	1124900000	0	952970000	812870000	926300000	1096800000	1125800000	806210000				3	3	3	22.4	22.4	22.4	12.109	0	246.16	29859000000	86
sp|Q9RXK5|EFG_DEIRA	sp|Q9RXK5|EFG_DEIRA	1477100000	1987300000	1944400000	2463100000	2868000000	2531500000	2732600000	3232000000	3631300000	4557800000	5112300000	5385200000	6195700000	6261000000	5676200000	2077700000	1452800000	1686200000	4624700000	4750400000	4471900000	3214500000	2297000000	2334800000	3741400000	3648900000	3551600000	5099800000	5088300000	5064800000				33	33	33	51.9	51.9	51.9	76.797	0	323.31	4.2982E+11	1223
sp|Q9RXK6|RS7_DEIRA	sp|Q9RXK6|RS7_DEIRA	5743200000	5671400000	6684400000	3422000000	3653400000	3046800000	13400000000	9105200000	11827000000	8623300000	8413900000	8781300000	9346800000	6906900000	7596100000	6536600000	4661700000	3897900000	5917800000	4959800000	6028800000	8049800000	8238800000	9474500000	8037600000	7417500000	6711500000	8104700000	10086000000	10266000000				10	10	10	60.9	60.9	60.9	17.941	0	279.58	2.5034E+11	359
sp|Q9RXK7|RS12_DEIRA	sp|Q9RXK7|RS12_DEIRA	0	0	0	0	0	0	0	0	0	0	0	0	0	0	0	0	0	0	0	0	0	0	0	0	0	0	0	0	0	0				1	1	1	6.1	6.1	6.1	14.354	0	196.88	1465900000	54
sp|Q9RXL3|MURE_DEIRA	sp|Q9RXL3|MURE_DEIRA	260160000	246610000	223930000	397700000	299040000	257480000	274710000	267100000	252490000	244320000	280590000	216700000	317120000	219890000	322910000	331280000	253870000	322460000	237840000	319600000	287040000	262740000	272530000	0	193690000	266600000	220600000	273000000	232100000	267040000				5	5	5	15.7	15.7	15.7	52.316	0	64.52	12379000000	45
sp|Q9RXP1|Y269_DEIRA	sp|Q9RXP1|Y269_DEIRA	82298000	76073000	80259000	173080000	166800000	139390000	102300000	56257000	0	254250000	82003000	93032000	260380000	339570000	250300000	84395000	92583000	93884000	227710000	250170000	270940000	75475000	83369000	0	127070000	133530000	199850000	185180000	199870000	241220000				2	2	2	13.7	13.7	13.7	35.742	0	323.31	4798400000	54
sp|Q9RXR0|ACPS_DEIRA	sp|Q9RXR0|ACPS_DEIRA	0	0	0	0	0	0	0	0	0	0	0	0	0	0	0	0	0	0	0	0	0	0	0	0	0	0	0	0	0	0				1	1	1	9	9	9	15.114	0.0067462	1.6173	205380000	3
sp|Q9RXR2|PRMC_DEIRA	sp|Q9RXR2|PRMC_DEIRA	52356000	61853000	34797000	45185000	38750000	36028000	0	42648000	51214000	56881000	48069000	58469000	73209000	0	61683000	49349000	46593000	49859000	51796000	43615000	48737000	75591000	60538000	50360000	52599000	64811000	50210000	51968000	50671000	51330000				4	4	4	21.2	21.2	21.2	29.676	0.00058685	4.9038	1992100000	37
sp|Q9RXR4|SPEA_DEIRA	sp|Q9RXR4|SPEA_DEIRA	840320000	946880000	739270000	956250000	1084600000	986190000	865330000	871720000	850970000	893580000	725360000	942560000	788620000	1140400000	1137200000	950220000	865230000	993050000	949120000	1146500000	930240000	842440000	1007500000	1375100000	859870000	881270000	838990000	0	828020000	746760000				8	8	8	16.6	16.6	16.6	73.527	0	56.682	25251000000	106
sp|Q9RXS6|ISPF_DEIRA	sp|Q9RXS6|ISPF_DEIRA	301690000	292380000	235570000	193850000	187090000	225130000	221340000	337220000	213740000	277210000	276430000	247590000	236620000	176600000	266900000	182370000	242960000	241480000	210350000	241310000	232230000	0	185550000	190790000	207900000	192000000	181660000	195900000	213210000	163480000				4	4	4	19.3	19.3	19.3	16.816	0.001619	2.4169	8974900000	51
sp|Q9RXT0|PUR7_DEIRA	sp|Q9RXT0|PUR7_DEIRA	0	0	141780000	0	0	84151000	0	0	0	0	52799000	68016000	0	106760000	49632000	37535000	0	41222000	65091000	0	52946000	0	0	0	50085000	48901000	0	147230000	0	53134000				4	4	4	15.2	15.2	15.2	26.815	0.00066667	11.487	1952400000	23
sp|Q9RXT3|PURQ_DEIRA	sp|Q9RXT3|PURQ_DEIRA	127360000	189320000	144750000	139930000	127550000	154640000	0	128510000	0	103670000	140230000	153980000	0	0	94953000	124870000	99671000	103430000	184000000	176530000	237570000	0	0	0	126520000	122130000	0	0	0	0				2	2	2	17.6	17.6	17.6	23.584	0	306.6	5425400000	48
sp|Q9RXT4|PURL_DEIRA	sp|Q9RXT4|PURL_DEIRA	358500000	513640000	486220000	542350000	475360000	545950000	445520000	520270000	544980000	551500000	607360000	602160000	659210000	702090000	742410000	531390000	496210000	554380000	770580000	849770000	952830000	701000000	682850000	699330000	581240000	561160000	673480000	548550000	586820000	631090000				11	11	11	25.2	25.2	25.2	78.366	0	128.36	31042000000	238
sp|Q9RXT9|THTR_DEIRA	sp|Q9RXT9|THTR_DEIRA	817280000	1097600000	1250100000	1272700000	1066000000	1259900000	554640000	927270000	759140000	750200000	1006900000	1035700000	1482400000	1158900000	1164500000	987130000	693200000	790260000	2460300000	2386500000	2709900000	853470000	842330000	582340000	658820000	771720000	743210000	1253000000	1320000000	1473900000				15	15	15	65.7	65.7	65.7	32.27	0	323.31	1.2358E+11	384
sp|Q9RXU7|TRMFO_DEIRA	sp|Q9RXU7|TRMFO_DEIRA	113400000	125140000	111430000	106950000	120710000	89487000	100920000	153450000	166990000	130920000	191620000	167620000	153650000	156880000	191520000	156080000	93509000	96134000	192990000	201170000	171370000	184260000	156180000	119790000	80879000	105760000	126840000	173010000	96145000	272490000				6	6	6	28.6	28.6	28.6	50.17	0	232.98	8815700000	121
sp|Q9RXV7|Y199_DEIRA	sp|Q9RXV7|Y199_DEIRA	1754100000	1528100000	1390400000	1649600000	1647000000	1856000000	1481200000	1388700000	1960400000	1787400000	1489100000	1485800000	1609800000	1871000000	1627000000	1580200000	0	1864300000	1653500000	1812900000	1417600000	3072600000	2300400000	2833700000	2681900000	2022500000	2349700000	0	795500000	2071100000				1	1	1	11.5	11.5	11.5	10.006	0.00061501	7.2018	76638000000	60
sp|Q9RXW9|EX7L_DEIRA	sp|Q9RXW9|EX7L_DEIRA	76604000	84587000	75193000	90332000	86270000	92598000	68424000	103000000	107810000	115960000	108980000	102560000	116830000	121960000	114510000	89878000	74838000	92933000	96665000	91971000	112270000	92678000	113090000	113650000	86666000	87790000	97501000	94868000	113890000	97840000				5	5	5	19.7	19.7	19.7	44.214	0	53.754	5613400000	70
sp|Q9RXX6|IXTPA_DEIRA	sp|Q9RXX6|IXTPA_DEIRA	117360000	127520000	117700000	138390000	136360000	87152000	0	101380000	115770000	101440000	119560000	117230000	133970000	134340000	127940000	118700000	127960000	121930000	138100000	112590000	150280000	100180000	0	0	83828000	96030000	121800000	139510000	99664000	146120000				6	6	6	50	50	50	21.292	0	307.4	5074500000	78
sp|Q9RXY0|RS9_DEIRA	sp|Q9RXY0|RS9_DEIRA	4367600000	11386000000	9083500000	4266600000	3405200000	4018000000	11069000000	5290400000	5741000000	10021000000	5879300000	6226600000	8310400000	7785300000	7161700000	10950000000	5413400000	5205900000	6303000000	3473300000	5612000000	7328500000	7428300000	9487500000	8755900000	8766600000	11304000000	8768000000	11515000000	9694300000				4	4	4	23.3	23.3	23.3	14.733	0	266.34	2.0968E+11	184
sp|Q9RXY1|RL13_DEIRA	sp|Q9RXY1|RL13_DEIRA	393360000	457700000	475580000	0	132670000	108850000	0	799020000	589150000	837400000	1064400000	879580000	212040000	97837000	302560000	288970000	414660000	482880000	340780000	111330000	456150000	406900000	461620000	328100000	572610000	664930000	552800000	508270000	591420000	900280000				4	4	4	25.9	25.9	25.9	19.19	0	93.803	14928000000	104
sp|Q9RXY7|IRRE_DEIRA	sp|Q9RXY7|IRRE_DEIRA	0	0	0	0	0	0	0	0	0	0	0	0	0	0	0	0	0	0	0	0	0	0	0	0	0	0	0	0	0	0				1	1	1	4	4	4	34.757	0.0047644	1.9899	6567300000	9
sp|Q9RXZ5|URK_DEIRA	sp|Q9RXZ5|URK_DEIRA	0	0	0	0	0	0	0	0	0	0	0	0	0	0	0	0	0	0	0	0	0	0	0	0	0	0	0	0	0	0				2	2	2	13.8	13.8	13.8	23.66	0.00069493	14.497	1429300000	23
sp|Q9RY06|SYV_DEIRA	sp|Q9RY06|SYV_DEIRA	879500000	736900000	775080000	888700000	754840000	784580000	939900000	858920000	785510000	893910000	806750000	728070000	960410000	1117800000	1034300000	849510000	776790000	911970000	738070000	853220000	739130000	953590000	836250000	1071400000	655830000	658410000	822020000	909910000	964650000	883680000				16	16	16	26.7	26.7	26.7	102.75	0	224.31	65239000000	225
sp|Q9RY23|DNAK_DEIRA	sp|Q9RY23|DNAK_DEIRA	9503800000	9655500000	8381400000	9171500000	10156000000	8978000000	8390800000	8028600000	6398200000	8539800000	7832800000	7796500000	7697600000	7257800000	6935700000	7654900000	9100800000	7667700000	12416000000	13375000000	12263000000	9641000000	8802500000	8398700000	9000900000	9582000000	8027800000	10224000000	9459300000	7574200000				40	40	40	64	64	64	67.723	0	323.31	4.7081E+11	1040
sp|Q9RY24|GRPE_DEIRA	sp|Q9RY24|GRPE_DEIRA	951760000	952480000	786840000	1086900000	1222600000	1039900000	650620000	654750000	662450000	759580000	716870000	823010000	1210600000	949430000	822810000	995160000	558960000	722710000	1692600000	1804700000	1892700000	929980000	1124500000	560270000	1326600000	1106600000	1028400000	1474800000	1474700000	1235400000				5	5	5	20.4	20.4	20.4	24.724	0	55.348	56069000000	138
sp|Q9RY32|EFP_DEIRA	sp|Q9RY32|EFP_DEIRA	2547800000	2230400000	2415200000	2863100000	3018800000	2750500000	2181100000	2654000000	2769100000	3023400000	4317200000	3572900000	3832600000	4410800000	3904100000	2683100000	2053600000	1934000000	3544600000	3237100000	3828700000	2301500000	2192500000	2533900000	2048400000	3164100000	2170900000	3397100000	4080800000	3958500000				6	6	6	28.6	28.6	28.6	20.475	0	44.5	1.3504E+11	258
sp|Q9RY40|KTHY_DEIRA	sp|Q9RY40|KTHY_DEIRA	39566000	34048000	31209000	0	36812000	0	0	0	0	0	0	0	23513000	0	0	0	0	0	42747000	41167000	39715000	0	0	0	17650000	0	0	0	0	0				2	2	2	10.2	10.2	10.2	22.43	0	61.38	1011100000	25
sp|Q9RY41|GCH1L_DEIRA	sp|Q9RY41|GCH1L_DEIRA	722100000	644580000	599810000	729860000	671360000	674750000	574230000	596380000	615720000	668820000	541410000	581120000	634930000	523990000	583850000	669580000	768990000	767060000	575770000	664910000	604520000	743690000	822240000	795810000	756510000	673290000	746160000	800080000	707750000	709550000				8	8	8	26.6	26.6	26.6	28.356	0	303.27	46015000000	215
sp|Q9RY49|RL9_DEIRA	sp|Q9RY49|RL9_DEIRA	1192500000	1302300000	1585000000	1515200000	1644700000	1817100000	2056000000	2196500000	1613600000	2829300000	3338200000	3214000000	3292700000	1583700000	2227100000	1554000000	1129600000	1507400000	1955900000	1797200000	1762300000	1118100000	1132000000	1955800000	2035900000	2222700000	2024500000	1979600000	2208900000	2313100000				11	11	11	65.8	65.8	65.8	16.065	0	323.31	68760000000	202
sp|Q9RY50|RS18_DEIRA	sp|Q9RY50|RS18_DEIRA	2680200000	2055500000	4029900000	2487500000	3410800000	3524900000	2427000000	2338600000	2411000000	9224600000	8857600000	6849500000	3837800000	4623400000	3949200000	1451300000	4642700000	2526300000	3415100000	3259000000	2884500000	2278500000	2285800000	2981300000	5719400000	5851000000	4368100000	10496000000	4106300000	2294400000				8	8	8	59.8	59.8	59.8	10.623	0	38.908	1.1323E+11	170
sp|Q9RY51|SSB_DEIRA	sp|Q9RY51|SSB_DEIRA	711640000	779990000	897310000	744200000	1040300000	904880000	1210100000	1086000000	1353600000	1080500000	996600000	1312200000	1237000000	2135800000	1234600000	1090800000	810010000	939670000	3613500000	3843700000	3597400000	6761100000	7107000000	6157900000	13887000000	8334800000	9946700000	7937700000	7581000000	8377800000				10	10	10	43.9	43.9	43.9	32.722	0	323.31	2.8777E+11	604
sp|Q9RY52|RS6_DEIRA	sp|Q9RY52|RS6_DEIRA	1810300000	2060100000	1789300000	1797100000	1961100000	1833600000	3304400000	2298500000	2987500000	5503100000	3377200000	3723200000	3567200000	2186500000	2431900000	1593600000	2337900000	1505800000	2196900000	2661500000	2263500000	2217600000	2255700000	2234400000	3131200000	2920900000	2217600000	2869700000	2561400000	3128000000				6	6	6	53.9	53.9	53.9	11.672	0	323.31	1.032E+11	220
sp|Q9RY64|RL21_DEIRA	sp|Q9RY64|RL21_DEIRA	325050000	341960000	350110000	0	182180000	0	277930000	750350000	301300000	496160000	709950000	598410000	381040000	308370000	312410000	221860000	240090000	237540000	341550000	150650000	411050000	0	0	292360000	294550000	381150000	245410000	260010000	305890000	342080000				4	4	4	50	50	50	11.147	0	29.844	10562000000	64
sp|Q9RY66|OBG_DEIRA	sp|Q9RY66|OBG_DEIRA	155840000	148280000	117690000	224790000	169480000	132420000	201770000	170100000	171230000	250630000	232120000	231790000	268320000	373770000	249970000	167190000	157280000	166660000	286430000	344490000	323110000	205140000	200930000	238090000	221050000	218950000	283030000	370440000	336030000	324720000				11	11	11	27.6	27.6	27.6	47.836	0	323.31	16908000000	171
sp|Q9RY72|ARGC_DEIRA	sp|Q9RY72|ARGC_DEIRA	604010000	565610000	589030000	683100000	724660000	845940000	487580000	524780000	546840000	591230000	482070000	397660000	563290000	464760000	780400000	705960000	601680000	858720000	556630000	538950000	761980000	653740000	514970000	672980000	486550000	693340000	654270000	781470000	566720000	654810000				5	5	5	25.5	25.5	25.5	32.656	0	136.52	19896000000	38
sp|Q9RY77|PTA_DEIRA	sp|Q9RY77|PTA_DEIRA	277650000	288910000	281500000	248840000	258050000	250110000	251560000	325990000	296630000	264270000	300710000	269850000	260120000	274930000	284730000	341720000	244250000	283630000	320360000	280840000	342170000	323620000	286750000	210240000	224860000	253540000	176730000	328850000	271330000	292170000				13	13	13	28.1	28.1	28.1	74.664	0	323.31	31871000000	348
sp|Q9RY80|DDRB_DEIRA	sp|Q9RY80|DDRB_DEIRA	0	0	0	0	0	0	0	0	0	0	0	0	0	0	0	0	0	0	189150000	222480000	242740000	210420000	259490000	277830000	359350000	398440000	492440000	404890000	401070000	443250000				6	6	6	52.7	52.7	52.7	20.83	0.00071994	17.575	4694000000	41
sp|Q9RYA1|MTR49_DEIRA	sp|Q9RYA1|MTR49_DEIRA	0	0	0	0	0	0	0	0	0	0	0	0	0	0	0	0	0	0	0	0	0	0	0	0	0	0	0	0	0	0				5	4	4	17.4	15.4	15.4	45.006	0.00055835	3.238	289130000	5
sp|Q9RYB2|GLYA_DEIRA	sp|Q9RYB2|GLYA_DEIRA	3562000000	2773000000	3384700000	2540700000	2044400000	2416700000	1542000000	3490500000	2799900000	2258800000	2464200000	2261800000	1778000000	1843400000	1923000000	3438300000	2898500000	3126600000	2669400000	2294000000	2530700000	2272200000	2777700000	2510600000	2069100000	2511500000	2851000000	1686800000	2029800000	2284200000				17	17	17	50.2	50.2	50.2	44.32	0	323.31	1.2267E+11	286
sp|Q9RYB5|PURA_DEIRA	sp|Q9RYB5|PURA_DEIRA	259290000	240340000	201610000	233820000	260200000	221210000	409060000	288800000	256970000	148130000	261380000	149850000	234490000	258100000	198080000	299290000	262100000	314620000	183210000	191510000	204350000	282040000	297910000	275360000	201440000	255990000	231510000	187140000	212570000	139410000				11	11	11	33.3	33.3	33.3	43.973	0	100.67	17989000000	186
sp|Q9RYC3|MNMG_DEIRA	sp|Q9RYC3|MNMG_DEIRA	244510000	187100000	165130000	154730000	137890000	142020000	280630000	249690000	304710000	197940000	183970000	154220000	155450000	182690000	191000000	271010000	294120000	337740000	129720000	136120000	148960000	255990000	272330000	238140000	150550000	155110000	158860000	177150000	222210000	216060000				4	4	4	9	9	9	65.259	0	31.18	6546100000	79
sp|Q9RYD4|NPD_DEIRA	sp|Q9RYD4|NPD_DEIRA	0	0	0	0	0	0	0	0	0	0	0	0	0	0	0	0	0	0	0	0	0	0	0	0	0	0	0	0	0	0				2	2	2	13	13	13	26.457	0.00055772	3.2256	457490000	3
sp|Q9RYD6|RSMG_DEIRA	sp|Q9RYD6|RSMG_DEIRA	323610000	280080000	237880000	228420000	257510000	257540000	303720000	341310000	448600000	389700000	310800000	265690000	412860000	359420000	380380000	346900000	310760000	357820000	310680000	322820000	304320000	398240000	385760000	426170000	433690000	346420000	417620000	380860000	352660000	365630000				7	7	7	43.5	43.5	43.5	27.522	0	135.98	16735000000	146
sp|Q9RYD8|PARB1_DEIRA	sp|Q9RYD8|PARB1_DEIRA	354260000	387190000	323600000	411450000	543110000	437030000	371550000	381430000	453900000	490010000	539800000	351390000	556240000	449130000	591680000	436410000	375670000	375670000	570780000	640640000	652790000	408000000	287160000	214890000	421640000	394260000	326890000	542540000	583380000	459970000				7	7	7	30.6	30.6	30.6	31.837	0	145.82	19209000000	119
sp|Q9RYE3|Y006_DEIRA	sp|Q9RYE3|Y006_DEIRA	512650000	479540000	443200000	200770000	455900000	448350000	538310000	521010000	676030000	544510000	472540000	403910000	618660000	735540000	568850000	669210000	578140000	480580000	869320000	892960000	1001100000	745470000	685560000	1117900000	710650000	748900000	824920000	1034500000	785690000	1005400000				5	5	5	37	37	37	24.488	0	32.011	39793000000	124
sp|Q9RYE7|DNAA_DEIRA	sp|Q9RYE7|DNAA_DEIRA	0	0	0	0	0	0	0	0	0	0	0	0	0	0	0	29400000	0	0	0	0	0	49898000	0	0	0	0	0	0	0	0				5	5	5	13.5	13.5	13.5	52.041	0.00069881	15.337	766780000	21
sp|Q9RYG9|ALDH_DEIRA	sp|Q9RYG9|ALDH_DEIRA	936110000	0	0	1078000000	738420000	1031700000	0	0	673070000	0	0	0	0	0	0	729240000	634460000	665170000	0	0	0	887140000	1003300000	1530300000	0	668800000	716770000	0	0	0				6	6	6	14.2	14.2	14.2	56.409	0	323.31	22929000000	46
sp|Q9RYH5|KYNU_DEIRA	sp|Q9RYH5|KYNU_DEIRA	97012000	127150000	82739000	200710000	123790000	183050000	124370000	149910000	163470000	146840000	214100000	168320000	268510000	273430000	265610000	165130000	134570000	141630000	202720000	213870000	183450000	180730000	337480000	187670000	121590000	139810000	234780000	172740000	164740000	207190000				7	7	7	28.3	28.3	28.3	43.889	0	60.171	7675900000	68
sp|Q9RYL9|A2MGH_DEIRA	sp|Q9RYL9|A2MGH_DEIRA	188640000	172110000	144400000	300280000	231100000	201770000	133380000	178080000	183530000	112340000	0	0	137220000	149080000	118100000	197930000	214810000	217790000	141110000	121510000	0	152560000	156430000	135040000	0	138770000	119590000	121600000	125630000	122940000				10	10	10	15.6	15.6	15.6	106.83	0	37.363	6029300000	50
sp|Q9RYM7|PXPA_DEIRA	sp|Q9RYM7|PXPA_DEIRA	0	0	0	0	0	0	0	0	0	0	0	0	0	0	0	0	0	0	0	0	0	0	0	0	0	0	0	0	0	0				2	2	2	14.7	14.7	14.7	27.174	0	24.468	3184700000	4
sp|Q9RYM8|SUB2_DEIRA	sp|Q9RYM8|SUB2_DEIRA	4163900000	4034000000	5573200000	8014500000	7340100000	7570500000	1717200000	2900200000	1912700000	2266100000	3210500000	3285300000	3292900000	3182500000	3462900000	3250500000	3830900000	3140700000	3612800000	2844200000	3319600000	1657700000	1413500000	1866000000	2089900000	1898000000	1575700000	1274400000	1746300000	1696800000				33	33	33	55.8	55.8	55.8	76.754	0	323.31	3.5132E+11	1076
sp|Q9RYM9|Y282_DEIRA	sp|Q9RYM9|Y282_DEIRA	2697700000	2537800000	3459500000	3701200000	4349900000	4033100000	1161900000	1702400000	1285400000	1709900000	2227500000	2197100000	2202400000	1686400000	1967400000	2254500000	2898600000	2007700000	2223700000	1942800000	2030000000	1282400000	1370400000	1213700000	2048100000	1768000000	1244200000	1035000000	915930000	988760000				22	22	22	65.1	65.1	65.1	54.834	0	323.31	2.2027E+11	721
sp|Q9RYP0|ADEC_DEIRA	sp|Q9RYP0|ADEC_DEIRA	283240000	244330000	197480000	289830000	244000000	276980000	240710000	223460000	247590000	189300000	179920000	164710000	172600000	194600000	183820000	228980000	315430000	325270000	153080000	175460000	149710000	283590000	314430000	315760000	221430000	231640000	250840000	232960000	196230000	195470000				7	7	7	14.4	14.4	14.4	55.904	0	27.662	10660000000	101
sp|Q9RYR5|HMP_DEIRA	sp|Q9RYR5|HMP_DEIRA	151110000	120930000	135060000	148680000	110370000	118350000	0	106970000	0	112870000	120930000	111970000	82626000	79387000	58768000	133280000	160330000	161280000	39643000	40237000	39498000	0	198690000	0	151750000	111050000	0	94245000	125600000	93452000				5	5	5	16.6	16.6	16.6	43.296	0.00071891	17.456	3963300000	36
sp|Q9RYR8|COBT_DEIRA	sp|Q9RYR8|COBT_DEIRA	133310000	176120000	130740000	164880000	227000000	158340000	171150000	177670000	200830000	175860000	145960000	169190000	284360000	270040000	241570000	192530000	125140000	146980000	153560000	172270000	167460000	252020000	185320000	325570000	238340000	182940000	215500000	197390000	0	208220000				7	7	7	28.2	28.2	28.2	37.265	0	48.403	8790100000	105
sp|Q9RYU4|NQOR_DEIRA	sp|Q9RYU4|NQOR_DEIRA	474490000	444010000	515580000	505780000	330350000	377760000	322920000	469490000	414630000	411570000	408490000	380020000	485100000	398910000	413380000	392300000	388090000	392980000	359750000	348600000	390380000	444150000	350070000	321850000	346370000	378900000	317420000	348120000	345000000	424220000				4	4	4	27.5	27.5	27.5	21.298	0	101.91	14854000000	113
sp|Q9RYU5|MURQ_DEIRA	sp|Q9RYU5|MURQ_DEIRA	0	0	0	0	0	0	0	0	34860000	47211000	44690000	36482000	46013000	40721000	36916000	27739000	0	0	35452000	59962000	0	0	0	0	0	0	35648000	0	0	41170000				4	4	4	29.5	29.5	29.5	30.897	0.00074794	21.274	1116100000	31
sp|Q9RYV5|NADE_DEIRA	sp|Q9RYV5|NADE_DEIRA	568130000	470200000	458070000	467040000	483200000	494360000	470400000	465620000	536400000	379740000	399630000	335330000	380720000	482050000	457020000	590160000	532620000	649230000	328000000	310700000	354570000	572510000	586890000	489940000	430720000	413360000	376010000	418440000	397130000	429640000				11	11	11	43.9	43.9	43.9	31.077	0	323.31	33666000000	157
sp|Q9RYW7|RIMO_DEIRA	sp|Q9RYW7|RIMO_DEIRA	168880000	189770000	197280000	201120000	209730000	248300000	212540000	290480000	258950000	351380000	366610000	335770000	407640000	422050000	381950000	217690000	105530000	147050000	166720000	164850000	140130000	0	0	322420000	398490000	205100000	312660000	439910000	439910000	497440000				7	7	7	23	23	23	55.652	0	224.05	10679000000	107
sp|Q9RYX0|PDXY_DEIRA	sp|Q9RYX0|PDXY_DEIRA	148040000	192480000	163390000	233120000	205650000	222810000	182740000	178830000	130260000	150660000	253590000	219560000	221050000	238820000	330040000	190990000	159670000	208380000	208670000	201020000	220210000	0	0	0	143310000	149120000	133410000	141790000	128920000	147460000				4	4	4	23.5	23.5	23.5	31.54	0	43.129	8375700000	82
sp|Q9RYY1|THIG_DEIRA	sp|Q9RYY1|THIG_DEIRA	0	0	0	0	0	0	0	0	0	0	0	0	0	0	33752000	0	0	0	25957000	0	0	0	0	0	23598000	0	0	0	30461000	0				3	3	3	16.1	16.1	16.1	27.59	0.00055157	2.9825	462090000	22
sp|Q9RYZ3|PSTB_DEIRA	sp|Q9RYZ3|PSTB_DEIRA	0	0	0	0	0	0	0	0	0	30844000	35225000	34600000	0	0	38434000	0	0	0	28831000	0	27740000	0	0	0	0	0	0	0	0	31910000				4	4	4	24.4	24.4	24.4	27.631	0	42.001	576010000	22
sp|Q9RZ02|HUTU_DEIRA	sp|Q9RZ02|HUTU_DEIRA	902330000	800460000	738530000	1141900000	1209800000	1288300000	779500000	1021300000	933720000	729560000	795900000	687920000	1114000000	978870000	1094500000	1032700000	881250000	943600000	1015600000	919720000	977780000	1126700000	1013000000	1266200000	908080000	957090000	726200000	932900000	1168400000	1009700000				13	13	13	31.2	31.2	31.2	60.954	0	323.31	46221000000	187
sp|Q9RZ05|HUTI_DEIRA	sp|Q9RZ05|HUTI_DEIRA	0	91108000	92806000	84828000	0	72660000	0	0	0	57845000	93680000	82276000	94497000	0	78853000	0	80616000	53989000	69773000	63773000	53624000	0	0	0	57778000	64084000	0	0	0	0				5	5	5	21.3	21.3	21.3	41.572	0	78.405	2721400000	52
sp|Q9RZ06|HUTH_DEIRA	sp|Q9RZ06|HUTH_DEIRA	43389000	0	150570000	0	0	0	0	89084000	82456000	78565000	141580000	135450000	156100000	0	127020000	56841000	134000000	82522000	75339000	99500000	95066000	0	0	0	83923000	95037000	0	0	0	0				5	5	5	11.5	11.5	11.5	55.535	0.00068259	13.255	2946100000	55
sp|Q9RZ89|DBH_DEIRA	sp|Q9RZ89|DBH_DEIRA	6027200000	6996500000	6415500000	1067700000	2605600000	2686100000	4179100000	5686700000	4311800000	6142400000	6840200000	7572000000	6293900000	3461700000	4323700000	3889800000	3472600000	3412200000	4955200000	5147200000	5503100000	2785500000	2265300000	3101300000	5382700000	4582000000	2906000000	3728400000	4988700000	2994200000				9	9	9	66.4	66.4	66.4	12.289	0	223.7	1.8355E+11	415
sp|Q9RZA4|BPHY_DEIRA	sp|Q9RZA4|BPHY_DEIRA	123790000	94966000	82319000	86564000	92337000	88535000	108220000	115890000	136070000	228000000	174130000	152190000	222860000	204600000	200100000	102180000	93613000	103930000	98511000	117520000	84737000	124990000	140000000	134360000	124590000	107520000	171350000	151200000	128990000	126440000				12	12	12	24.2	24.2	24.2	81.584	0	204.78	8530100000	141
sp|Q9RZE7|PARB2_DEIRA	sp|Q9RZE7|PARB2_DEIRA	82222000	79855000	90484000	76354000	65743000	69717000	89455000	93055000	148820000	161220000	122240000	107220000	135830000	110310000	137160000	139470000	124950000	110450000	108690000	118990000	126190000	137330000	135800000	140660000	104470000	141040000	124170000	120410000	123720000	125430000				8	8	8	36.2	36.2	36.2	32.891	0	248.32	8465900000	157
sp|Q9RZL8|NRDI_DEIRA	sp|Q9RZL8|NRDI_DEIRA	0	0	0	0	0	0	0	0	0	0	0	0	0	0	0	0	0	0	0	0	0	0	0	0	0	0	0	0	0	0				1	1	1	7.8	7.8	7.8	15.309	0.0062696	1.7398	169810000	5
sp|Q9RZN1|DPS2_DEIRA	sp|Q9RZN1|DPS2_DEIRA	0	0	44056000	99050000	58427000	39227000	0	0	0	57860000	28180000	0	0	60355000	38720000	0	0	0	138390000	80128000	151470000	0	0	0	91422000	57354000	63713000	165170000	0	78348000				2	2	2	14.1	14.1	14.1	26.089	0	193.91	2300500000	32
sp|Q9RZU5|HMUV_DEIRA	sp|Q9RZU5|HMUV_DEIRA	0	0	0	0	0	0	56034000	0	78969000	251860000	297970000	289540000	100640000	77818000	0	0	0	0	307990000	169090000	173330000	0	0	0	61862000	0	86772000	80425000	0	82220000				5	5	5	25.7	25.7	25.7	28.142	0	323.31	3846600000	27
sp|Q9RZU9|COBQ_DEIRA	sp|Q9RZU9|COBQ_DEIRA	361570000	342680000	294870000	293180000	404690000	355970000	418920000	410510000	477770000	359000000	312780000	253830000	299120000	328970000	326750000	406300000	438090000	504580000	303130000	334310000	296800000	524640000	459840000	400040000	403450000	319760000	352120000	452370000	381570000	395760000				6	6	6	16.9	16.9	16.9	50.362	0	165.93	18324000000	134
sp|Q9RZV8|PARB3_DEIRA	sp|Q9RZV8|PARB3_DEIRA	170350000	137820000	110530000	200110000	154810000	173220000	104210000	138890000	166170000	188320000	210740000	209210000	187530000	181880000	282500000	167340000	149640000	158400000	229120000	201810000	320880000	0	153110000	0	162570000	216420000	194320000	191350000	201680000	189580000				5	5	5	26.1	26.1	26.1	32.077	0	34.976	8055800000	96
sp|Q9WXF2|RECN_DEIRA	sp|Q9WXF2|RECN_DEIRA	120460000	141620000	146160000	122350000	111580000	117850000	216200000	131820000	166330000	150290000	151890000	115360000	142510000	159370000	136970000	113270000	143870000	151530000	166250000	186110000	175380000	238850000	244180000	241500000	255020000	209140000	210290000	302380000	302490000	245110000				4	4	4	12.4	12.4	12.4	59.798	0	323.31	9639200000	95
sp|Q9X719|RUVB_DEIRA	sp|Q9X719|RUVB_DEIRA	678700000	727720000	614910000	698360000	617780000	720630000	705600000	823440000	891930000	793940000	773120000	816390000	821220000	882440000	776820000	678290000	744770000	574910000	774950000	784220000	638550000	0	2011300000	1899400000	1999700000	2106100000	1661800000	1229400000	1391100000	1349300000				5	5	5	16.5	16.5	16.5	36.324	0	45.973	25604000000	106
sp|Q9ZNA2|RECR_DEIRA	sp|Q9ZNA2|RECR_DEIRA	554370000	534480000	495180000	477220000	388860000	443640000	608610000	598750000	634370000	537160000	501950000	476640000	655070000	693740000	767930000	640330000	502850000	548580000	634040000	657460000	555060000	627100000	614250000	659310000	486740000	538990000	502430000	625050000	598580000	540160000				5	5	5	38.2	38.2	38.2	23.723	0	121.73	23771000000	136
tr|Q7DF71|Q7DF71_DEIRA	tr|Q7DF71|Q7DF71_DEIRA	18169000	0	19640000	0	0	0	41596000	41930000	39501000	0	0	0	0	0	0	57370000	22742000	31170000	0	0	0	84777000	61227000	67679000	73888000	113560000	218460000	0	50865000	73383000				9	9	9	51.3	51.3	51.3	25.779	0	135.5	2170000000	56
tr|Q7DF92|Q7DF92_DEIRA	tr|Q7DF92|Q7DF92_DEIRA	0	0	0	0	0	0	0	0	0	0	0	0	0	0	0	0	0	0	0	0	0	0	0	0	0	0	0	0	0	0				3	3	3	9.9	9.9	9.9	42.113	0.00056338	3.4866	416660000	8
tr|Q9LBE3|Q9LBE3_DEIRA	tr|Q9LBE3|Q9LBE3_DEIRA	626410000	478110000	500960000	386610000	385350000	399900000	322040000	570990000	425240000	540070000	532840000	429240000	371560000	323750000	407540000	422010000	568540000	559270000	383760000	337100000	374820000	696080000	700530000	538880000	674570000	509560000	533830000	399140000	472690000	363390000				7	7	7	36.8	36.8	36.8	27.328	0	323.31	24505000000	200
tr|Q9RR62|Q9RR62_DEIRA	tr|Q9RR62|Q9RR62_DEIRA	911890000	886720000	888620000	877720000	912670000	853850000	723890000	957200000	909710000	701090000	902330000	871620000	844380000	677080000	668420000	982020000	673440000	671200000	1081000000	977500000	1051700000	919000000	764150000	816800000	747850000	717340000	666070000	934790000	1040000000	998770000				16	16	16	50.6	50.6	50.6	52.34	0	323.31	83144000000	481
tr|Q9RR66|Q9RR66_DEIRA	tr|Q9RR66|Q9RR66_DEIRA	611050000	345460000	360710000	318540000	331530000	271100000	539160000	0	549490000	0	361080000	249510000	341540000	0	354650000	480430000	0	658390000	326830000	303270000	325500000	0	0	0	0	396100000	0	0	0	0				3	3	3	24.1	24.1	24.1	15.547	0.00071633	17	10289000000	38
tr|Q9RR67|Q9RR67_DEIRA	tr|Q9RR67|Q9RR67_DEIRA	0	0	0	0	0	0	0	0	0	0	0	0	0	0	0	0	0	0	0	0	0	0	0	0	0	0	0	0	0	0				2	2	2	7	7	7	44.128	0.00058106	4.4248	474610000	22
tr|Q9RR71|Q9RR71_DEIRA	tr|Q9RR71|Q9RR71_DEIRA	596280000	706920000	656180000	761970000	861750000	764270000	590340000	668530000	663950000	365470000	439030000	395980000	420490000	395740000	416690000	614770000	621760000	662810000	728260000	641140000	711690000	586590000	623890000	448580000	461810000	465380000	467370000	581580000	608410000	575550000				12	12	12	44.1	44.1	44.1	55.899	0	323.31	55841000000	295
tr|Q9RR73|Q9RR73_DEIRA	tr|Q9RR73|Q9RR73_DEIRA	49038000	51287000	44221000	0	0	49582000	47450000	0	58833000	42923000	0	40400000	0	57001000	56170000	0	0	0	42952000	0	0	0	0	0	0	0	0	42720000	0	0				2	2	2	22.2	22.2	22.2	20.113	0.00064809	9.7396	1456600000	33
tr|Q9RR75|Q9RR75_DEIRA	tr|Q9RR75|Q9RR75_DEIRA	182920000	223540000	175630000	273770000	257060000	304780000	179570000	219950000	190740000	217090000	0	160200000	208620000	188920000	204880000	243680000	0	250020000	210480000	243250000	216600000	191170000	164490000	202930000	0	0	143820000	198400000	210410000	171040000				5	5	5	26.9	26.9	26.9	27.97	0.00073368	19.607	6897000000	63
tr|Q9RR77|Q9RR77_DEIRA	tr|Q9RR77|Q9RR77_DEIRA	0	0	0	0	108670000	97540000	0	0	0	134930000	0	0	0	0	0	0	90506000	0	0	159440000	0	0	0	0	32280000	0	0	0	0	0				1	1	1	1.8	1.8	1.8	91.644	0.00062228	7.7375	1478100000	28
tr|Q9RR82|Q9RR82_DEIRA	tr|Q9RR82|Q9RR82_DEIRA	342720000	292020000	278970000	376100000	301540000	409200000	0	182870000	166040000	164650000	206360000	220590000	0	91333000	140200000	247420000	297570000	223420000	218640000	152010000	368190000	209860000	179650000	203710000	226760000	288140000	242920000	152640000	0	214020000				4	4	4	20.4	20.4	20.4	28.646	0	218.27	9050600000	94
tr|Q9RR83|Q9RR83_DEIRA	tr|Q9RR83|Q9RR83_DEIRA	504840000	427290000	452690000	316950000	248310000	370000000	344010000	445750000	455770000	316130000	381410000	415090000	416740000	317650000	353980000	383850000	443250000	481640000	481830000	356480000	433400000	387210000	505780000	496870000	272860000	279160000	284350000	333050000	337920000	353000000				6	6	6	29.4	29.4	29.4	26.361	0	49.107	15506000000	143
tr|Q9RR85|Q9RR85_DEIRA	tr|Q9RR85|Q9RR85_DEIRA	70384000	63036000	91963000	0	0	0	36213000	57153000	57333000	0	17409000	23903000	0	0	0	106610000	83868000	85123000	0	0	69497000	0	0	0	0	0	0	29500000	27478000	35596000				5	5	5	31.2	31.2	31.2	27.163	0	148.88	1913400000	47
tr|Q9RR86|Q9RR86_DEIRA	tr|Q9RR86|Q9RR86_DEIRA	61970000	71953000	54834000	117150000	82857000	67395000	41119000	68464000	45781000	52408000	59552000	75025000	71818000	57573000	65138000	65608000	75904000	78443000	66705000	69443000	80357000	83424000	69609000	81800000	47948000	55741000	61372000	75234000	65193000	60026000				7	7	7	22.4	22.4	22.4	43.503	0	102.82	5567300000	103
tr|Q9RR88|Q9RR88_DEIRA	tr|Q9RR88|Q9RR88_DEIRA	0	0	0	0	0	0	0	0	0	0	0	0	0	0	0	0	0	0	0	0	0	0	0	0	0	0	0	0	0	0				1	1	1	9.6	9.6	9.6	25.311	0.0062565	1.7156	36505000	1
tr|Q9RR95|Q9RR95_DEIRA	tr|Q9RR95|Q9RR95_DEIRA	163200000	129260000	148910000	134770000	75893000	66410000	66161000	97880000	95225000	126240000	110520000	97798000	64491000	43630000	62609000	186810000	145970000	169080000	109160000	90431000	149280000	99142000	124470000	79670000	116400000	109890000	151110000	96610000	88025000	99812000				11	11	11	29.3	29.3	29.3	50.38	0	49.277	6678400000	95
tr|Q9RR96|Q9RR96_DEIRA	tr|Q9RR96|Q9RR96_DEIRA	308360000	196260000	177080000	0	0	0	189500000	208140000	217900000	0	169550000	0	0	0	0	235650000	0	234340000	0	0	0	252220000	0	0	0	0	179160000	0	0	169210000				1	1	1	10.6	10.6	10.6	16.984	0.00067476	12.473	4312200000	19
tr|Q9RR98|Q9RR98_DEIRA	tr|Q9RR98|Q9RR98_DEIRA	603980000	555030000	562200000	427640000	375970000	427180000	578550000	537990000	548510000	495180000	397430000	408360000	365910000	315870000	347230000	530950000	495790000	497200000	477480000	393720000	516710000	496080000	577590000	600520000	561700000	616060000	563330000	483370000	569680000	466670000				8	8	8	39.6	39.6	39.6	33.721	0	69.269	26129000000	123
tr|Q9RR99|Q9RR99_DEIRA	tr|Q9RR99|Q9RR99_DEIRA	78233000	78749000	69946000	60163000	53490000	65998000	78396000	84942000	91693000	111110000	93423000	77882000	93809000	90662000	102710000	95716000	79552000	107430000	0	88937000	116860000	78215000	77016000	0	77246000	83364000	84586000	87624000	80811000	100940000				2	2	2	7.4	7.4	7.4	36.158	0	165.64	3624200000	68
tr|Q9RRA0|Q9RRA0_DEIRA	tr|Q9RRA0|Q9RRA0_DEIRA	856790000	823690000	773640000	1156800000	1055100000	992290000	832400000	793230000	846940000	955040000	911180000	889350000	762420000	782810000	994130000	793960000	857570000	973800000	1649300000	2078600000	2236200000	939490000	916570000	701200000	833480000	1082500000	985820000	1596900000	1146400000	1333000000				18	18	18	45	45	45	53.228	0	323.31	70233000000	357
tr|Q9RRA1|Q9RRA1_DEIRA	tr|Q9RRA1|Q9RRA1_DEIRA	164790000	242270000	122500000	0	167470000	238950000	280300000	131400000	217230000	172140000	112890000	103520000	165410000	0	151540000	211050000	189420000	228120000	301380000	230230000	345470000	294140000	316460000	0	137460000	222330000	0	200950000	199490000	126430000				4	4	4	35.1	35.1	35.1	19.115	0	323.31	6148200000	31
tr|Q9RRA2|Q9RRA2_DEIRA	tr|Q9RRA2|Q9RRA2_DEIRA	482710000	449000000	546080000	1161700000	1103100000	1237100000	513970000	418070000	385760000	692310000	624660000	530680000	400300000	487780000	488410000	595740000	583380000	718370000	561180000	621200000	503230000	498730000	426140000	548150000	535420000	377270000	742300000	430790000	467860000	426370000				4	4	4	30.6	30.6	30.6	34.323	0	323.31	21120000000	165
tr|Q9RRA3|Q9RRA3_DEIRA	tr|Q9RRA3|Q9RRA3_DEIRA	0	0	47113000	0	0	47654000	77936000	65919000	0	154150000	66662000	61161000	118540000	99654000	72840000	51918000	0	0	54223000	58866000	0	0	0	0	0	46805000	0	0	67479000	64450000				3	3	3	30.6	30.6	30.6	13.119	0	49.863	1597200000	25
tr|Q9RRA4|Q9RRA4_DEIRA	tr|Q9RRA4|Q9RRA4_DEIRA	0	170730000	168190000	0	0	0	0	0	0	0	0	0	229790000	0	0	0	0	0	0	0	0	0	0	0	0	0	0	0	0	0				2	2	2	13.9	13.9	13.9	29.558	0.000612	6.8153	5242500000	19
tr|Q9RRA5|Q9RRA5_DEIRA	tr|Q9RRA5|Q9RRA5_DEIRA	0	0	0	0	0	0	0	0	0	0	0	0	0	0	0	0	0	0	0	0	0	0	0	0	0	0	0	0	0	0				1	1	1	3.8	3.8	3.8	34.67	0.0005963	5.5706	1338800000	13
tr|Q9RRA6|Q9RRA6_DEIRA	tr|Q9RRA6|Q9RRA6_DEIRA	2076200000	2293900000	2740400000	3603200000	3528500000	2964300000	1465900000	1705800000	1736900000	2365000000	3242000000	2412500000	1795500000	2038300000	2484400000	2216300000	2372800000	2253400000	3781300000	2638800000	4020600000	1880300000	1765600000	1120800000	1577900000	1941800000	1766400000	2011600000	1958300000	2238300000				19	19	18	51.6	51.6	51.6	36.328	0	323.31	2.1082E+11	425
tr|Q9RRA7|Q9RRA7_DEIRA	tr|Q9RRA7|Q9RRA7_DEIRA	65449000	71483000	71840000	0	70876000	0	58964000	0	94709000	0	81770000	0	81235000	64810000	0	70392000	78664000	81402000	49065000	0	0	0	75745000	0	0	77770000	89135000	61996000	0	71687000				4	4	4	22.5	22.5	22.5	22.83	0.00060423	6.1596	2229600000	35
tr|Q9RRA8|Q9RRA8_DEIRA	tr|Q9RRA8|Q9RRA8_DEIRA	0	0	39003000	0	49595000	0	0	0	44457000	39659000	0	0	54190000	0	47584000	35218000	0	0	55068000	37131000	36213000	0	48668000	0	52473000	36146000	67020000	0	40208000	0				2	2	2	57.6	57.6	57.6	9.2399	0.0007593	22.518	1375700000	14
tr|Q9RRB1|Q9RRB1_DEIRA	tr|Q9RRB1|Q9RRB1_DEIRA	63977000	48756000	67619000	42303000	0	40226000	59810000	65368000	75938000	74626000	59783000	61955000	54006000	39106000	67999000	89971000	73135000	94872000	56170000	61221000	74325000	73345000	88764000	82201000	77861000	82391000	90215000	81485000	89939000	81588000				8	8	8	17.5	17.5	17.5	64.508	0	155.66	4371800000	108
tr|Q9RRB2|Q9RRB2_DEIRA	tr|Q9RRB2|Q9RRB2_DEIRA	0	0	0	0	0	0	0	0	0	0	0	0	0	0	0	0	0	0	0	0	0	0	0	0	0	0	0	0	0	0				2	2	2	11.4	11.4	11.4	20.568	0.0016146	2.3772	539520000	6
tr|Q9RRB3|Q9RRB3_DEIRA	tr|Q9RRB3|Q9RRB3_DEIRA	0	0	0	0	0	0	0	0	25191000	25943000	32197000	32894000	29341000	0	30547000	0	0	0	0	28062000	0	0	0	0	0	22452000	0	29543000	0	0				3	3	3	13.2	13.2	13.2	46.811	0.0006734	12.359	689810000	17
tr|Q9RRB4|Q9RRB4_DEIRA	tr|Q9RRB4|Q9RRB4_DEIRA	204000000	258510000	223460000	232090000	232010000	236700000	0	184610000	94055000	257010000	280320000	254240000	294170000	189800000	229200000	135560000	199860000	161440000	382680000	269170000	407480000	0	88331000	130160000	155630000	175180000	114450000	93314000	202840000	153770000				4	4	4	42.2	42.2	42.2	12.915	0	28.121	10392000000	96
tr|Q9RRB8|Q9RRB8_DEIRA	tr|Q9RRB8|Q9RRB8_DEIRA	104630000	196210000	200380000	689220000	484490000	481550000	280500000	363170000	541100000	100820000	1641700000	473190000	878740000	791040000	1146000000	0	0	0	514100000	633600000	620900000	110590000	56146000	0	188040000	362610000	492460000	485270000	257750000	719300000				2	2	2	29.8	29.8	29.8	14.993	0	323.31	20636000000	71
tr|Q9RRC0|Q9RRC0_DEIRA	tr|Q9RRC0|Q9RRC0_DEIRA	0	0	25083000	48362000	0	0	33319000	0	0	0	38013000	33208000	43968000	0	0	0	0	0	25914000	39765000	26168000	0	0	0	0	0	0	0	0	0				7	7	7	19.6	19.6	19.6	50.789	0	63.886	1713800000	40
tr|Q9RRC2|Q9RRC2_DEIRA	tr|Q9RRC2|Q9RRC2_DEIRA	133720000	168340000	0	0	0	0	0	0	161010000	173180000	0	0	149510000	258650000	0	0	0	0	309440000	0	378550000	141820000	0	103910000	0	158830000	0	200000000	221280000	219520000				2	2	2	10.5	10.5	10.5	24.826	0	30.166	5766000000	37
tr|Q9RRC3|Q9RRC3_DEIRA	tr|Q9RRC3|Q9RRC3_DEIRA	0	0	0	27846000	0	0	0	0	0	31781000	67431000	27006000	35021000	65369000	40938000	0	0	0	41748000	30693000	46927000	0	0	0	0	0	29653000	49865000	29643000	79349000				1	1	1	8.5	8.5	8.5	29.103	0.000757	22.25	876330000	33
tr|Q9RRC5|Q9RRC5_DEIRA	tr|Q9RRC5|Q9RRC5_DEIRA	1037300000	666860000	623970000	811270000	704400000	851840000	362270000	709250000	375520000	435920000	554900000	446420000	335810000	219570000	0	684840000	881910000	783600000	554910000	359100000	568430000	406360000	457890000	380470000	436270000	496270000	299390000	0	0	295830000				9	9	9	33.1	33.1	33.1	37.176	0	128.46	21139000000	140
tr|Q9RRC7|Q9RRC7_DEIRA	tr|Q9RRC7|Q9RRC7_DEIRA	203570000	259710000	244110000	193790000	185960000	189250000	254090000	282120000	257640000	250050000	211560000	233280000	412210000	385660000	279460000	228960000	247130000	176560000	310430000	350320000	327710000	363540000	331230000	302090000	301630000	227760000	217650000	376260000	414180000	360010000				21	21	21	26.5	26.5	26.5	121.55	0	323.31	28381000000	336
tr|Q9RRC9|Q9RRC9_DEIRA	tr|Q9RRC9|Q9RRC9_DEIRA	0	0	0	0	0	0	0	0	0	0	0	0	0	0	0	0	0	0	0	0	0	0	0	0	0	0	0	0	0	0				1	1	1	14.3	14.3	14.3	7.8909	0	323.31	3510200000	4
tr|Q9RRD2|Q9RRD2_DEIRA	tr|Q9RRD2|Q9RRD2_DEIRA	210760000	184010000	332820000	283250000	193080000	180510000	0	0	0	200370000	249400000	223840000	0	0	0	0	435620000	171030000	0	0	0	0	0	0	234740000	220910000	0	0	0	0				2	2	2	22.9	22.9	22.9	10.884	0	48.625	4107000000	43
tr|Q9RRD4|Q9RRD4_DEIRA	tr|Q9RRD4|Q9RRD4_DEIRA	114660000	139300000	119870000	0	0	0	0	156420000	203570000	0	74431000	0	0	118120000	159390000	143000000	123180000	124770000	150140000	343850000	142070000	0	0	0	0	0	0	0	0	0				3	3	3	29.5	29.5	29.5	16.404	0.00065703	10.652	4297200000	68
tr|Q9RRD5|Q9RRD5_DEIRA	tr|Q9RRD5|Q9RRD5_DEIRA	21340000	0	31469000	0	0	0	0	0	26852000	0	0	25704000	0	0	25325000	67276000	0	74421000	67008000	40856000	17915000	0	0	0	0	0	0	0	0	0				3	3	3	40.9	40.9	40.9	22.741	0	41.604	1077100000	32
tr|Q9RRD6|Q9RRD6_DEIRA	tr|Q9RRD6|Q9RRD6_DEIRA	75278000	70783000	76447000	85102000	60531000	78650000	61592000	60031000	52680000	80447000	77405000	90849000	80369000	63750000	84788000	65809000	68988000	60529000	77758000	78304000	100490000	48692000	75992000	45035000	46068000	55658000	52349000	80075000	63027000	58760000				5	5	5	21.2	21.2	21.2	38.371	0	25.78	3369700000	48
tr|Q9RRD9|Q9RRD9_DEIRA	tr|Q9RRD9|Q9RRD9_DEIRA	0	0	201970000	0	0	0	0	0	0	153720000	156620000	137940000	166550000	166480000	170910000	0	0	0	203230000	144820000	141110000	183840000	166540000	0	0	132170000	0	0	0	0				4	4	4	17.5	17.5	17.5	36.139	0	248.33	4523100000	33
tr|Q9RRE0|Q9RRE0_DEIRA	tr|Q9RRE0|Q9RRE0_DEIRA	108420000	136130000	126000000	182920000	165560000	168010000	159270000	161940000	152350000	214240000	202960000	189780000	322320000	375710000	350690000	155280000	125490000	160050000	259040000	353540000	301030000	177790000	183040000	141510000	129220000	152290000	47637000	232300000	241670000	178240000				6	6	6	21.9	21.9	21.9	37.421	0	323.31	12625000000	180
tr|Q9RRE1|Q9RRE1_DEIRA	tr|Q9RRE1|Q9RRE1_DEIRA	217590000	197540000	187220000	124950000	175210000	158930000	156450000	155140000	172130000	129650000	185940000	113490000	96076000	90760000	86115000	161590000	204770000	216890000	140490000	83807000	140030000	163130000	239290000	158160000	145550000	139960000	129230000	90066000	111810000	137040000				8	8	8	34.6	34.6	34.6	40.252	0	323.31	11355000000	148
tr|Q9RRE2|Q9RRE2_DEIRA	tr|Q9RRE2|Q9RRE2_DEIRA	0	0	0	0	0	0	0	0	0	0	0	0	0	0	0	0	0	0	0	0	0	0	0	0	0	0	0	0	0	0				1	1	1	10.4	10.4	10.4	25.258	0.0016173	2.4056	24407000	1
tr|Q9RRE3|Q9RRE3_DEIRA	tr|Q9RRE3|Q9RRE3_DEIRA	52117000	46239000	39465000	52734000	58182000	43556000	41671000	49586000	88090000	0	0	45138000	28459000	37715000	35215000	61265000	80518000	102930000	0	0	0	107170000	88075000	125480000	74561000	81090000	108190000	48669000	51147000	74115000				2	2	2	6.1	6.1	6.1	31.363	0.0057561	1.7619	2778800000	46
tr|Q9RRE6|Q9RRE6_DEIRA	tr|Q9RRE6|Q9RRE6_DEIRA	28972000	27778000	26500000	0	31807000	28715000	41275000	43054000	46176000	39041000	40364000	31461000	35989000	0	47356000	44298000	36004000	52448000	43585000	38465000	39492000	41997000	33776000	0	33951000	34706000	28149000	31971000	35428000	31166000				7	7	7	19.6	19.6	19.6	74.052	0	56.482	1641500000	69
tr|Q9RRE7|Q9RRE7_DEIRA	tr|Q9RRE7|Q9RRE7_DEIRA	255280000	285820000	259520000	353340000	286880000	316960000	221410000	270680000	235190000	495370000	471150000	490480000	655220000	663200000	697420000	226500000	269890000	284390000	295990000	339400000	283680000	240880000	262170000	190330000	178220000	255470000	214580000	290090000	233900000	286230000				14	14	14	40.3	40.3	40.3	51.204	0	323.31	32283000000	277
tr|Q9RRF0|Q9RRF0_DEIRA	tr|Q9RRF0|Q9RRF0_DEIRA	421060000	362060000	373590000	348220000	349570000	350530000	369560000	421770000	352000000	475310000	406780000	463930000	413160000	425080000	384270000	283430000	483340000	346850000	626850000	637190000	597080000	347400000	352400000	338380000	514600000	436920000	545380000	518720000	487980000	455430000				7	7	7	42	42	42	19.073	0	292.34	22677000000	169
tr|Q9RRF2|Q9RRF2_DEIRA	tr|Q9RRF2|Q9RRF2_DEIRA	199350000	241270000	307250000	384560000	487210000	327820000	263150000	283040000	426720000	232910000	406220000	239400000	258970000	268530000	461960000	350310000	313170000	394480000	313580000	363800000	407090000	321870000	358700000	401570000	178630000	313020000	355780000	163930000	200530000	545590000				8	8	8	25.6	25.6	25.6	52.727	0	259.67	15026000000	153
tr|Q9RRF4|Q9RRF4_DEIRA	tr|Q9RRF4|Q9RRF4_DEIRA	104570000	101900000	93907000	108890000	97849000	88639000	0	121420000	0	90922000	0	85718000	91314000	0	107320000	105950000	0	89764000	331630000	176910000	262670000	0	0	0	0	0	0	0	86190000	67584000				4	4	4	19.1	19.1	19.1	43.477	0	26.285	3748200000	24
tr|Q9RRF7|Q9RRF7_DEIRA	tr|Q9RRF7|Q9RRF7_DEIRA	840480000	1111400000	995720000	869100000	779500000	606770000	806250000	1294700000	0	593950000	841120000	922620000	654290000	1226300000	1105100000	1131000000	878840000	1518500000	1146900000	1025700000	1001000000	1279300000	832190000	668940000	0	0	550590000	693220000	0	1128800000				4	4	4	15.8	15.8	15.8	33.582	0	172.85	25815000000	114
tr|Q9RRG1|Q9RRG1_DEIRA	tr|Q9RRG1|Q9RRG1_DEIRA	638550000	679960000	619820000	539010000	563560000	568320000	618980000	640690000	746520000	445420000	384610000	389570000	364160000	353120000	325120000	756880000	668500000	764830000	326370000	333240000	312630000	901750000	830390000	771100000	518860000	501820000	537800000	430990000	429650000	477870000				5	5	5	26.9	26.9	26.9	29.844	0	323.31	31871000000	152
tr|Q9RRG3|Q9RRG3_DEIRA	tr|Q9RRG3|Q9RRG3_DEIRA	90566000	56088000	54201000	54128000	63064000	56780000	161470000	62217000	78419000	79113000	44347000	63678000	48779000	147780000	61975000	50901000	77927000	84916000	39315000	64686000	51158000	83823000	110180000	0	78537000	74274000	81980000	157260000	58312000	73235000				2	2	2	18.6	18.6	18.6	13.709	0	59.473	2139200000	32
tr|Q9RRG4|Q9RRG4_DEIRA	tr|Q9RRG4|Q9RRG4_DEIRA	4222500000	4652100000	3903900000	4689800000	3616900000	3749700000	3867200000	4538700000	4197400000	3624000000	3462800000	3405700000	3217900000	2844800000	3173800000	4166300000	3838300000	4167400000	3981700000	4040800000	4114800000	4554200000	5040200000	4430800000	3334100000	4159800000	3975300000	3137200000	3817500000	3594100000				17	17	17	64	64	64	50.47	0	323.31	2.3555E+11	612
tr|Q9RRG5|Q9RRG5_DEIRA	tr|Q9RRG5|Q9RRG5_DEIRA	597260000	653680000	491130000	330260000	280500000	331840000	713900000	650470000	506590000	549180000	392340000	433400000	321400000	274910000	287170000	613790000	561570000	564300000	351370000	387610000	429650000	697340000	777170000	712930000	462140000	550350000	644070000	493380000	618550000	537020000				11	11	11	62.8	62.8	62.8	20.324	0	323.31	50839000000	328
tr|Q9RRG6|Q9RRG6_DEIRA	tr|Q9RRG6|Q9RRG6_DEIRA	891230000	646790000	712190000	516510000	644850000	654370000	674520000	698040000	448030000	726970000	784560000	744370000	626030000	650610000	586170000	593380000	890050000	756310000	843760000	657820000	731000000	638770000	667680000	585360000	713270000	769480000	652240000	564130000	673200000	682720000				9	9	9	27.3	27.3	27.3	50.63	0	323.31	36948000000	227
tr|Q9RRG9|Q9RRG9_DEIRA	tr|Q9RRG9|Q9RRG9_DEIRA	0	0	0	0	0	0	0	0	0	0	0	0	0	0	0	0	0	0	0	0	0	0	0	0	0	0	0	0	0	0				1	1	1	3.9	3.9	3.9	33.897	0.004772	2.0251	85953000	10
tr|Q9RRH0|Q9RRH0_DEIRA	tr|Q9RRH0|Q9RRH0_DEIRA	0	0	0	0	0	0	0	96623000	80140000	75505000	0	60145000	50843000	0	58952000	0	0	0	0	0	0	94364000	142540000	203140000	130700000	135460000	123200000	59900000	66588000	64562000				4	4	4	11.3	11.3	11.3	58.301	0	323.31	2222900000	37
tr|Q9RRH4|Q9RRH4_DEIRA	tr|Q9RRH4|Q9RRH4_DEIRA	239690000	189840000	180740000	740710000	771580000	684560000	195160000	217940000	313970000	55881000	82745000	59548000	96645000	129330000	178530000	206550000	247080000	261190000	318560000	324840000	367480000	336760000	306080000	334290000	156240000	194830000	261230000	261980000	285080000	276340000				6	6	6	34.9	34.9	34.9	35.523	0	323.31	17920000000	190
tr|Q9RRH6|Q9RRH6_DEIRA	tr|Q9RRH6|Q9RRH6_DEIRA	84306000	100240000	71719000	93747000	77148000	68587000	96185000	91602000	107790000	131000000	122540000	105950000	111340000	121100000	150340000	97552000	89580000	92902000	104280000	92143000	94919000	104960000	0	69061000	78146000	97627000	77621000	122530000	114170000	110760000				6	6	6	20.1	20.1	20.1	41.563	0.00074019	20.429	4871900000	66
tr|Q9RRH7|Q9RRH7_DEIRA	tr|Q9RRH7|Q9RRH7_DEIRA	222240000	181780000	138500000	204060000	154720000	186770000	172010000	139520000	162030000	314970000	222290000	244620000	410840000	353160000	360530000	170540000	172920000	237320000	188610000	156880000	174670000	168370000	180920000	120910000	102910000	138190000	113930000	136090000	168480000	175040000				4	4	4	22.4	22.4	22.4	22.292	0.00075815	22.438	9986100000	80
tr|Q9RRH8|Q9RRH8_DEIRA	tr|Q9RRH8|Q9RRH8_DEIRA	45389000	0	34342000	0	0	31289000	26085000	31944000	0	0	0	0	0	0	0	0	0	0	0	0	34393000	26217000	30801000	0	0	0	0	0	0	0				2	2	2	8.5	8.5	8.5	37.09	0.00069638	14.742	932110000	22
tr|Q9RRH9|Q9RRH9_DEIRA	tr|Q9RRH9|Q9RRH9_DEIRA	338890000	426760000	622790000	482150000	0	0	408110000	339270000	444930000	440040000	474640000	383040000	364200000	317380000	431080000	464580000	630960000	536990000	441290000	419720000	340750000	487490000	492800000	449180000	0	427920000	0	422300000	0	0				2	2	2	12	12	12	13.466	0	57.425	14257000000	43
tr|Q9RRI1|Q9RRI1_DEIRA	tr|Q9RRI1|Q9RRI1_DEIRA	306340000	224000000	166410000	231510000	226520000	212590000	209990000	216380000	165430000	168720000	142200000	179040000	205260000	284180000	196920000	208580000	254040000	268350000	183770000	201580000	189500000	233560000	226600000	252790000	184280000	222390000	265960000	171420000	170480000	201090000				5	5	5	22.7	22.7	22.7	28.316	0	158.08	8097800000	124
tr|Q9RRI3|Q9RRI3_DEIRA	tr|Q9RRI3|Q9RRI3_DEIRA	2345600000	2707800000	2459900000	3621400000	2943200000	3376600000	1792900000	3321000000	4004800000	2043600000	1935000000	2644000000	2884800000	3612100000	3367300000	2954500000	2302500000	2642500000	4241200000	4449100000	4357500000	3144500000	3844800000	1448200000	2582000000	2274300000	2330500000	3332300000	3136700000	3773100000				9	9	9	20.7	20.7	20.7	63.806	0	122.49	1.0695E+11	306
tr|Q9RRI4|Q9RRI4_DEIRA	tr|Q9RRI4|Q9RRI4_DEIRA	580900000	301740000	397470000	437830000	505590000	525840000	353660000	389470000	538640000	365690000	354830000	387290000	354720000	331140000	470020000	544060000	498590000	610050000	520310000	434890000	391660000	643580000	485870000	527760000	338430000	421930000	411870000	417280000	462760000	411240000				8	8	8	27.4	27.4	27.4	38.698	0	49.746	17012000000	82
tr|Q9RRI6|Q9RRI6_DEIRA	tr|Q9RRI6|Q9RRI6_DEIRA	47851000	0	66231000	100610000	95586000	91652000	79834000	73470000	0	60793000	0	0	0	38837000	0	0	0	0	72010000	84988000	74458000	0	0	0	50026000	0	0	0	60333000	0				2	2	2	9.5	9.5	9.5	30.573	0.00065531	10.571	1943200000	10
tr|Q9RRI7|Q9RRI7_DEIRA	tr|Q9RRI7|Q9RRI7_DEIRA	347340000	363510000	315530000	411200000	378540000	430690000	209490000	341280000	285850000	356770000	349800000	319870000	678350000	590450000	591600000	387240000	335850000	387870000	620990000	659620000	700940000	321170000	322560000	227390000	286510000	339310000	364480000	357220000	330690000	379860000				10	10	10	15	15	15	75.236	0	323.31	21082000000	196
tr|Q9RRI9|Q9RRI9_DEIRA	tr|Q9RRI9|Q9RRI9_DEIRA	19673000	0	21387000	24610000	18777000	0	0	0	24592000	0	0	20040000	0	0	0	28038000	13488000	0	28143000	41367000	19058000	0	0	0	0	0	0	0	0	22295000				4	4	4	23.7	23.7	23.7	37.253	0	323.31	623070000	32
tr|Q9RRJ0|Q9RRJ0_DEIRA	tr|Q9RRJ0|Q9RRJ0_DEIRA	0	0	0	0	0	0	0	0	0	0	0	0	0	0	0	0	0	0	0	0	0	0	0	0	0	0	0	0	0	0				2	2	2	20.4	20.4	20.4	17.027	0.0006035	6.1321	523250000	12
tr|Q9RRJ7|Q9RRJ7_DEIRA	tr|Q9RRJ7|Q9RRJ7_DEIRA	1545100000	1145800000	1435500000	990110000	1277700000	1061300000	1396900000	1467900000	1165500000	899760000	980390000	1065900000	1236000000	1029500000	1001700000	1511400000	1284700000	1350200000	920980000	1015200000	852570000	1781800000	1899000000	1537500000	1439800000	1301200000	1318100000	1071400000	1100500000	1191400000				15	15	15	45.1	45.1	45.1	38.831	0	323.31	64329000000	364
tr|Q9RRK0|Q9RRK0_DEIRA	tr|Q9RRK0|Q9RRK0_DEIRA	66924000	63864000	66695000	203520000	137280000	114170000	71247000	69216000	84593000	85413000	123450000	88663000	57510000	0	0	90714000	78346000	89539000	42792000	47944000	47892000	67547000	75344000	62360000	71266000	75903000	109740000	55098000	45828000	52957000				5	5	5	17.8	17.8	17.8	51.18	0	97.074	4151800000	89
tr|Q9RRK2|Q9RRK2_DEIRA	tr|Q9RRK2|Q9RRK2_DEIRA	79812000	59681000	63096000	62558000	85592000	76995000	0	0	0	0	45539000	44139000	0	0	0	84325000	90156000	74601000	31464000	0	40401000	0	0	0	0	52829000	0	0	0	0				3	3	3	17.5	17.5	17.5	23.957	0.00060314	6.1249	1706600000	33
tr|Q9RRK3|Q9RRK3_DEIRA	tr|Q9RRK3|Q9RRK3_DEIRA	0	0	0	0	51937000	0	97823000	0	68031000	62399000	51078000	46657000	64434000	82926000	71958000	54737000	0	0	55279000	65859000	43825000	0	71304000	0	60835000	41975000	53736000	66176000	58565000	0				4	4	4	16	16	16	30.821	0	89.001	1544400000	36
tr|Q9RRK6|Q9RRK6_DEIRA	tr|Q9RRK6|Q9RRK6_DEIRA	176670000	139810000	122190000	0	89776000	0	87631000	178980000	128540000	123730000	99765000	139440000	83145000	0	108710000	144070000	127480000	146620000	116250000	0	137120000	120930000	170830000	144720000	109860000	157530000	157880000	110180000	131510000	133560000				1	1	1	19.3	19.3	19.3	13.234	0	96.969	4041900000	51
tr|Q9RRK8|Q9RRK8_DEIRA	tr|Q9RRK8|Q9RRK8_DEIRA	0	0	0	0	0	0	0	0	0	0	0	0	0	0	0	0	0	0	0	0	0	0	0	0	0	0	0	0	0	0				2	2	2	15.7	15.7	15.7	17.37	0.0062533	1.6741	139970000	11
tr|Q9RRK9|Q9RRK9_DEIRA	tr|Q9RRK9|Q9RRK9_DEIRA	1237200000	1359800000	1376200000	1091800000	1463900000	1052000000	1448900000	1580600000	1596700000	1634000000	2033300000	2611400000	3192900000	3558700000	3042400000	1512600000	588360000	1051000000	7893900000	6923500000	7987000000	1496200000	1184300000	981820000	1612100000	1318100000	1282600000	4100200000	3120600000	6247100000				16	16	16	59.9	59.9	59.9	40.858	0	323.31	1.9327E+11	730
tr|Q9RRL0|Q9RRL0_DEIRA	tr|Q9RRL0|Q9RRL0_DEIRA	0	0	0	0	0	0	0	0	0	0	0	0	0	0	0	0	0	0	0	0	0	0	0	0	0	0	0	0	0	0				1	1	1	8	8	8	19.625	0.00055188	3.0366	548180000	12
tr|Q9RRL1|Q9RRL1_DEIRA	tr|Q9RRL1|Q9RRL1_DEIRA	0	0	0	0	0	0	0	0	0	0	0	26231000	0	0	22451000	0	0	0	56745000	54298000	60929000	0	0	0	0	0	22748000	30962000	31927000	0				3	3	3	8.1	8.1	8.1	45.192	0.00057471	4.1152	737160000	17
tr|Q9RRL3|Q9RRL3_DEIRA	tr|Q9RRL3|Q9RRL3_DEIRA	0	0	0	0	0	0	0	0	0	0	0	0	0	0	0	0	0	0	0	0	0	0	0	0	0	0	0	0	0	0				1	1	1	4.5	4.5	4.5	25.081	0.00055463	3.0982	208870000	10
tr|Q9RRL4|Q9RRL4_DEIRA	tr|Q9RRL4|Q9RRL4_DEIRA	0	0	0	0	0	0	0	0	0	0	0	0	0	0	0	0	0	0	0	0	0	0	0	0	0	0	0	0	0	0				1	1	1	10.3	10.3	10.3	18.213	0.00063371	8.5419	151300000	4
tr|Q9RRM3|Q9RRM3_DEIRA	tr|Q9RRM3|Q9RRM3_DEIRA	179110000	210760000	213400000	164760000	172800000	192450000	100110000	177040000	146130000	169860000	226920000	184110000	178520000	133760000	163020000	141180000	193790000	184430000	281650000	185700000	261000000	126870000	92150000	104940000	118700000	136970000	139880000	138740000	136260000	134120000				10	10	10	38.5	38.5	38.5	41.017	0	278.08	13812000000	152
tr|Q9RRM4|Q9RRM4_DEIRA	tr|Q9RRM4|Q9RRM4_DEIRA	2005300000	2110000000	2531900000	767410000	813440000	1227900000	2401600000	2539800000	2475200000	2048900000	1875800000	1788100000	2230500000	2048100000	1880800000	2535700000	1960500000	1960700000	1557000000	1783100000	1327500000	2999400000	2983000000	3013000000	2275900000	1517000000	1542400000	1987000000	2228500000	2186800000				3	3	3	25.3	25.3	25.3	17.393	0	323.31	93915000000	149
tr|Q9RRM9|Q9RRM9_DEIRA	tr|Q9RRM9|Q9RRM9_DEIRA	72464000	70204000	67630000	0	0	0	0	0	0	70767000	95087000	70777000	74340000	0	92985000	67354000	0	87242000	100700000	0	112960000	0	0	0	0	23908000	0	0	0	0				2	2	2	14.5	14.5	14.5	20.353	0.00063452	8.6584	2360600000	29
tr|Q9RRN5|Q9RRN5_DEIRA	tr|Q9RRN5|Q9RRN5_DEIRA	66057000	76448000	56509000	57211000	47438000	71933000	94234000	69657000	113570000	100380000	75524000	64767000	103540000	110750000	96167000	73404000	70231000	102900000	69498000	86144000	69215000	96813000	127840000	101990000	94998000	96174000	109670000	143050000	136540000	132790000				10	9	9	17.8	16.9	16.9	88.171	0	125.16	6774100000	114
tr|Q9RRN6|Q9RRN6_DEIRA	tr|Q9RRN6|Q9RRN6_DEIRA	0	0	80888000	177020000	110600000	101590000	0	0	0	0	93068000	103750000	0	0	109700000	0	0	0	163100000	137260000	154660000	0	0	0	0	68092000	0	0	0	146760000				2	2	2	64.7	64.7	64.7	6.7295	0	78.394	3187400000	29
tr|Q9RRN8|Q9RRN8_DEIRA	tr|Q9RRN8|Q9RRN8_DEIRA	0	0	0	0	0	0	0	0	0	0	0	0	0	0	0	0	0	0	0	0	0	0	0	0	0	0	0	0	0	0				1	1	1	6.5	6.5	6.5	20.532	0.0097686	1.4853	1620300000	5
tr|Q9RRN9|Q9RRN9_DEIRA	tr|Q9RRN9|Q9RRN9_DEIRA	0	0	0	0	0	0	0	0	0	0	0	0	0	0	0	0	0	0	0	0	0	0	0	0	0	0	0	0	0	0				1	1	1	14.7	14.7	14.7	11.349	0	49.828	145760000	7
tr|Q9RRP0|Q9RRP0_DEIRA	tr|Q9RRP0|Q9RRP0_DEIRA	0	0	0	0	10291000	0	0	0	0	0	0	8163100	0	0	0	18945000	0	10669000	19511000	25220000	10168000	0	0	0	0	0	0	0	0	0				2	2	2	11.4	11.4	11.4	30.617	0.00075529	22.047	293120000	12
tr|Q9RRP2|Q9RRP2_DEIRA	tr|Q9RRP2|Q9RRP2_DEIRA	88436000	155480000	139860000	128850000	201500000	170320000	132150000	84275000	142430000	121480000	143380000	102360000	127850000	99109000	0	216050000	0	83287000	150400000	204400000	145070000	167640000	110160000	0	139230000	96606000	205640000	148320000	153730000	94474000				4	4	4	41	41	41	21.064	0	39.84	4488200000	44
tr|Q9RRP3|Q9RRP3_DEIRA	tr|Q9RRP3|Q9RRP3_DEIRA	169630000	311540000	170850000	52815000	66411000	103170000	166220000	137480000	157020000	200310000	172720000	175810000	0	88161000	75810000	180110000	151410000	134650000	210000000	223020000	216180000	162040000	150440000	149070000	110290000	143630000	107610000	124490000	166670000	119370000				2	2	2	32.5	32.5	32.5	12.91	0	65.563	5420400000	53
tr|Q9RRP4|Q9RRP4_DEIRA	tr|Q9RRP4|Q9RRP4_DEIRA	1898500000	1611500000	1781600000	1421300000	1535900000	1274000000	2283800000	2215500000	3219900000	2043900000	2157300000	1860600000	1507800000	1427700000	1701800000	2786500000	2484000000	2532600000	1688200000	1792800000	1999600000	3053500000	2935800000	2487000000	1862100000	2668400000	2548100000	2223900000	2014100000	2278700000				14	14	14	30	30	30	64.245	0	323.31	1.0425E+11	302
tr|Q9RRP5|Q9RRP5_DEIRA	tr|Q9RRP5|Q9RRP5_DEIRA	0	534920000	443160000	454420000	475390000	453730000	681290000	666170000	720930000	651620000	485030000	487270000	717510000	742010000	666460000	661250000	716470000	847270000	891120000	1086700000	1080600000	870560000	993440000	789740000	674100000	660180000	661180000	757460000	780890000	619010000				5	5	5	24.2	24.2	24.2	21.052	0.00068027	12.907	19483000000	58
tr|Q9RRP8|Q9RRP8_DEIRA	tr|Q9RRP8|Q9RRP8_DEIRA	39204000	0	0	0	38448000	0	0	72856000	71111000	57066000	71572000	61349000	45712000	50998000	67807000	72569000	0	0	70208000	72006000	59499000	74821000	0	0	54864000	58558000	53561000	61333000	71778000	66857000				7	7	7	24.4	24.4	24.4	43.122	0	81.285	2820200000	49
tr|Q9RRP9|Q9RRP9_DEIRA	tr|Q9RRP9|Q9RRP9_DEIRA	95348000	431060000	229670000	0	131210000	122060000	0	0	0	132150000	115060000	0	0	0	112280000	0	184350000	0	175390000	0	0	0	0	0	0	0	0	110650000	0	110270000				3	3	3	24.9	24.9	24.9	22.938	0	96.637	4142300000	25
tr|Q9RRQ0|Q9RRQ0_DEIRA	tr|Q9RRQ0|Q9RRQ0_DEIRA	119170000	104350000	130880000	78386000	108810000	115660000	0	94923000	70968000	0	0	0	0	0	45896000	65497000	98020000	73624000	36673000	0	63180000	0	0	0	0	0	0	0	0	0				4	4	4	15.8	15.8	15.8	28.946	0	30.378	2614600000	29
tr|Q9RRQ5|Q9RRQ5_DEIRA	tr|Q9RRQ5|Q9RRQ5_DEIRA	0	0	0	0	0	0	0	0	0	0	0	0	0	0	0	0	0	0	0	0	0	0	0	0	0	0	0	0	0	0				3	3	3	19.8	19.8	19.8	32.011	0.00072674	18.627	165510000	8
tr|Q9RRQ6|Q9RRQ6_DEIRA	tr|Q9RRQ6|Q9RRQ6_DEIRA	78649000	94088000	0	0	0	54911000	139740000	108690000	0	0	91754000	79051000	111790000	103820000	0	111890000	141070000	0	0	98010000	0	174880000	181530000	223470000	148690000	122820000	0	0	109170000	106320000				3	3	3	25.4	25.4	25.4	18.755	0.00072098	17.684	5344000000	43
tr|Q9RRQ7|Q9RRQ7_DEIRA	tr|Q9RRQ7|Q9RRQ7_DEIRA	0	0	0	0	0	0	0	0	0	0	0	0	0	0	0	0	0	0	77531000	71852000	84981000	0	0	0	0	0	0	0	0	0				3	3	3	11.2	11.2	11.2	44.531	0.00062854	8.2682	1051100000	26
tr|Q9RRQ8|Q9RRQ8_DEIRA	tr|Q9RRQ8|Q9RRQ8_DEIRA	23054000	32206000	37113000	0	0	0	47975000	39563000	53875000	0	22785000	42446000	67158000	55442000	46095000	32708000	0	0	51082000	68063000	57526000	52855000	56208000	60958000	52447000	26757000	30004000	42486000	51923000	0				4	4	4	18.9	18.9	18.9	37.593	0	23.099	1938400000	62
tr|Q9RRR0|Q9RRR0_DEIRA	tr|Q9RRR0|Q9RRR0_DEIRA	59319000	64051000	55527000	0	0	159200000	76920000	0	93065000	78440000	58435000	50932000	0	70879000	79576000	70383000	83732000	108580000	85489000	0	109240000	89828000	124530000	0	98892000	98443000	98758000	83035000	111160000	97737000				3	3	3	15.9	15.9	15.9	37.542	0	168.64	3159500000	58
tr|Q9RRR3|Q9RRR3_DEIRA	tr|Q9RRR3|Q9RRR3_DEIRA	1083000000	1053600000	950650000	1039400000	1015000000	907730000	1258300000	1074600000	1230700000	1180500000	914510000	727650000	1181400000	1241600000	1159900000	1075600000	1179200000	1360400000	788570000	1023800000	854110000	1330200000	1264900000	1159200000	1045600000	1027200000	1035700000	1079400000	942220000	756840000				7	7	7	14.3	14.3	14.3	56.209	0	70.166	55008000000	184
tr|Q9RRR4|Q9RRR4_DEIRA	tr|Q9RRR4|Q9RRR4_DEIRA	0	0	0	0	32609000	52983000	0	0	33070000	0	26318000	34941000	28589000	0	0	0	0	0	38352000	53727000	57223000	0	0	0	0	22672000	0	0	0	0				3	3	3	28.1	28.1	28.1	13.846	0.00055897	3.2509	916230000	16
tr|Q9RRR8|Q9RRR8_DEIRA	tr|Q9RRR8|Q9RRR8_DEIRA	74605000	114540000	95289000	46173000	53395000	69628000	91785000	101690000	120170000	73589000	117190000	190430000	126870000	78158000	103830000	87503000	0	113550000	132960000	69651000	96757000	111860000	110490000	0	107250000	98934000	55152000	86651000	81151000	99866000				6	6	6	25.7	25.7	25.7	40.691	0	89.746	5289600000	69
tr|Q9RRR9|Q9RRR9_DEIRA	tr|Q9RRR9|Q9RRR9_DEIRA	0	0	0	0	0	0	0	0	0	0	0	0	0	0	0	0	58459000	0	0	0	0	0	0	0	79534000	55004000	85735000	66164000	0	84298000				5	5	5	14.6	14.6	14.6	50.901	0	157.52	2024900000	23
tr|Q9RRS0|Q9RRS0_DEIRA	tr|Q9RRS0|Q9RRS0_DEIRA	218930000	227530000	259580000	106870000	119110000	83727000	116150000	243750000	77622000	78050000	143980000	153980000	148370000	150430000	89238000	126860000	91172000	98630000	164300000	84649000	115260000	57104000	0	108960000	155960000	119090000	97418000	110820000	143700000	140280000				4	4	4	22.5	22.5	22.5	26.099	0	143.13	6407500000	82
tr|Q9RRS1|Q9RRS1_DEIRA	tr|Q9RRS1|Q9RRS1_DEIRA	0	0	0	0	0	0	0	0	0	0	0	0	0	0	0	0	0	0	0	0	0	0	0	0	0	0	0	0	0	0				1	1	1	12.1	12.1	12.1	17.059	0.00063939	9.0298	307020000	7
tr|Q9RRS3|Q9RRS3_DEIRA	tr|Q9RRS3|Q9RRS3_DEIRA	72985000	75583000	100010000	84111000	83359000	75909000	74897000	67085000	76632000	87262000	106200000	87257000	77249000	78487000	88489000	80653000	74981000	101480000	71829000	73176000	85032000	53901000	72169000	0	38602000	51659000	44185000	62074000	41555000	52261000				5	5	5	19	19	19	61.246	0.00071788	17.313	3303400000	38
tr|Q9RRS4|Q9RRS4_DEIRA	tr|Q9RRS4|Q9RRS4_DEIRA	0	0	0	0	0	0	0	0	0	0	0	0	0	0	0	0	0	0	0	0	0	0	0	0	0	0	0	0	0	0				1	1	1	13.2	13.2	13.2	16.741	0.0042485	2.0466	692750000	0
tr|Q9RRS5|Q9RRS5_DEIRA	tr|Q9RRS5|Q9RRS5_DEIRA	70258000	58891000	49544000	83124000	71350000	75690000	64492000	69862000	69637000	88875000	63798000	80014000	73368000	80630000	74551000	67608000	67900000	77762000	78824000	103110000	94146000	101890000	102980000	117190000	173790000	126640000	158000000	115940000	150260000	148110000				8	8	8	20.8	20.8	20.8	64.155	0	58.066	6631500000	102
tr|Q9RRS6|Q9RRS6_DEIRA	tr|Q9RRS6|Q9RRS6_DEIRA	0	0	0	0	56439000	0	0	0	0	0	0	0	0	0	0	0	0	0	96170000	107270000	107880000	0	0	0	0	0	0	56468000	48765000	47255000				3	3	3	21	21	21	21.011	0.00073801	20.238	1231700000	24
tr|Q9RRS7|Q9RRS7_DEIRA	tr|Q9RRS7|Q9RRS7_DEIRA	54441000	60975000	64284000	0	0	0	0	0	0	0	0	42867000	0	0	0	0	46588000	46063000	0	0	57154000	0	0	0	0	0	0	0	0	0				2	2	2	10.9	10.9	10.9	35.077	0	31.172	916390000	29
tr|Q9RRT5|Q9RRT5_DEIRA	tr|Q9RRT5|Q9RRT5_DEIRA	0	0	0	0	0	0	0	0	0	0	0	0	0	0	0	0	0	0	0	0	0	0	0	0	0	0	0	0	0	0				1	1	1	9.8	9.8	9.8	14.924	0.00073584	19.925	314460000	22
tr|Q9RRT6|Q9RRT6_DEIRA	tr|Q9RRT6|Q9RRT6_DEIRA	0	121930000	0	106390000	80205000	0	0	0	0	0	0	0	114880000	113600000	117330000	0	0	0	0	110890000	121660000	0	0	0	0	0	0	0	0	0				2	2	2	6.8	6.8	6.8	36.016	0	28.602	2408400000	23
tr|Q9RRT7|Q9RRT7_DEIRA	tr|Q9RRT7|Q9RRT7_DEIRA	0	0	0	0	23991000	0	0	0	20186000	0	20384000	0	0	0	18796000	30719000	0	0	0	0	12355000	0	0	0	0	0	19605000	0	0	0				4	4	4	36.5	36.5	36.5	21.7	0.00063211	8.4069	431390000	23
tr|Q9RRT9|Q9RRT9_DEIRA	tr|Q9RRT9|Q9RRT9_DEIRA	329620000	420850000	339990000	293760000	350100000	358920000	414790000	424420000	349830000	357570000	362890000	368370000	517330000	467060000	460410000	304240000	345040000	398010000	502300000	414980000	444630000	264070000	96000000	295510000	308020000	343400000	280580000	346720000	436050000	379570000				5	5	5	38.9	38.9	38.9	23.128	0	90.14	19164000000	125
tr|Q9RRU0|Q9RRU0_DEIRA	tr|Q9RRU0|Q9RRU0_DEIRA	0	0	0	0	0	0	0	0	0	0	0	0	0	0	0	0	0	0	0	0	0	0	0	0	0	0	0	0	0	0				1	1	1	6.1	6.1	6.1	48.18	0.00068166	13.043	357420000	28
tr|Q9RRU1|Q9RRU1_DEIRA	tr|Q9RRU1|Q9RRU1_DEIRA	271370000	237090000	273690000	372080000	382610000	289070000	284060000	222930000	197370000	393360000	559930000	464720000	278820000	257320000	316430000	262330000	282790000	234830000	325750000	255850000	382740000	244110000	204230000	188360000	248320000	254960000	191120000	211170000	192210000	218970000				12	12	12	34.6	34.6	34.6	62.023	0	203.4	25168000000	241
tr|Q9RRU4|Q9RRU4_DEIRA	tr|Q9RRU4|Q9RRU4_DEIRA	0	0	28793000	0	0	0	0	26779000	0	0	29750000	0	0	0	0	0	27490000	0	28989000	28164000	0	0	0	0	0	36466000	0	0	0	25771000				4	4	4	13.4	13.4	13.4	44.763	0.00075758	22.272	680210000	12
tr|Q9RRU9|Q9RRU9_DEIRA	tr|Q9RRU9|Q9RRU9_DEIRA	204400000	268740000	283280000	372390000	355260000	369610000	132890000	164490000	138820000	0	78676000	74951000	249690000	0	0	304780000	0	0	245340000	255180000	265910000	205830000	208950000	200940000	0	0	0	155810000	0	0				5	5	5	19.4	19.4	19.4	36.644	0	23.607	8174800000	37
tr|Q9RRV0|Q9RRV0_DEIRA	tr|Q9RRV0|Q9RRV0_DEIRA	385810000	272960000	380280000	330540000	356910000	376220000	216110000	289390000	299910000	115020000	135830000	0	94861000	75794000	0	297290000	352050000	309810000	224640000	130700000	96633000	155810000	123160000	233320000	141030000	196650000	178690000	0	118820000	125230000				4	4	4	31.7	31.7	31.7	25.164	0	191.78	9014500000	66
tr|Q9RRV1|Q9RRV1_DEIRA	tr|Q9RRV1|Q9RRV1_DEIRA	1226800000	670530000	830520000	2754400000	3143400000	2677400000	1336900000	1148900000	2481600000	590820000	642350000	685390000	586460000	500240000	481440000	2494200000	1422000000	1589600000	674260000	1000300000	700830000	2940700000	1563800000	1501200000	1538600000	671640000	1206500000	426080000	692790000	1286900000				10	10	10	41.4	41.4	41.4	29.318	0	323.31	62254000000	164
tr|Q9RRV2|Q9RRV2_DEIRA	tr|Q9RRV2|Q9RRV2_DEIRA	470200000	331860000	335900000	1427600000	1367900000	1275300000	281490000	286620000	381090000	249280000	191610000	197240000	157520000	178980000	187630000	618780000	511490000	538160000	302350000	345490000	377810000	483470000	456060000	443740000	289550000	323340000	374480000	214280000	241980000	179310000				7	7	7	48.8	48.8	48.8	18.166	0	109.5	21181000000	124
tr|Q9RRV3|Q9RRV3_DEIRA	tr|Q9RRV3|Q9RRV3_DEIRA	467530000	342010000	311640000	678690000	460530000	642770000	260040000	299940000	294740000	258790000	215910000	241520000	162380000	121920000	200390000	521070000	378810000	479310000	238810000	258740000	245890000	359110000	314580000	282990000	179510000	259860000	223290000	229200000	248250000	212470000				5	5	5	17	17	17	36.547	0	81.981	11759000000	69
tr|Q9RRV4|Q9RRV4_DEIRA	tr|Q9RRV4|Q9RRV4_DEIRA	1735900000	1287300000	1556700000	1643300000	1790600000	2202300000	1123600000	1458500000	1181700000	937800000	813840000	770890000	575580000	399360000	496260000	1398800000	1706300000	1298800000	796230000	666780000	697410000	1042000000	802560000	1197900000	999610000	1180100000	1128500000	715710000	867910000	719110000				13	13	13	24.3	24.3	24.3	75.492	0	62.869	50340000000	182
tr|Q9RRV7|Q9RRV7_DEIRA	tr|Q9RRV7|Q9RRV7_DEIRA	16971000	16396000	18947000	51984000	42839000	50956000	0	0	0	30323000	14705000	18641000	0	34651000	26264000	27949000	29399000	20126000	15110000	23750000	25151000	12564000	21113000	22392000	27597000	19257000	26619000	19344000	0	16105000				4	4	4	63.4	63.4	63.4	9.7595	0.00064893	9.7976	1091500000	23
tr|Q9RRV8|Q9RRV8_DEIRA	tr|Q9RRV8|Q9RRV8_DEIRA	25911000000	25324000000	21691000000	15741000000	11701000000	11528000000	23916000000	20064000000	22664000000	13135000000	10926000000	12583000000	10438000000	13786000000	11389000000	19280000000	20304000000	13656000000	6689800000	9035200000	9192600000	24013000000	17213000000	16299000000	20464000000	16230000000	17364000000	22233000000	18537000000	18420000000				10	10	10	56.9	56.9	56.9	23.293	0	323.31	4.7075E+11	478
tr|Q9RRW0|Q9RRW0_DEIRA	tr|Q9RRW0|Q9RRW0_DEIRA	123540000	92811000	77835000	94508000	70597000	92626000	0	64944000	0	93799000	132510000	0	0	265880000	266210000	54903000	87199000	84266000	138460000	0	101020000	0	0	0	0	86051000	95452000	191270000	0	0				2	2	2	12.6	12.6	12.6	19.378	0.0005872	4.911	3049300000	30
tr|Q9RRW1|Q9RRW1_DEIRA	tr|Q9RRW1|Q9RRW1_DEIRA	582080000	577710000	581590000	713560000	785540000	742940000	764920000	647330000	734540000	634410000	567610000	594320000	576680000	510560000	509760000	744620000	540630000	727610000	2772100000	3010400000	2801500000	852420000	736440000	760550000	972520000	1060500000	1093100000	2232900000	2616500000	2515800000				23	23	23	23.6	23.6	23.6	152.91	0	323.31	1.1811E+11	415
tr|Q9RRW2|Q9RRW2_DEIRA	tr|Q9RRW2|Q9RRW2_DEIRA	0	0	0	0	92365000	82833000	0	0	0	45976000	41689000	45879000	0	0	0	0	0	0	49600000	87186000	0	0	0	0	0	0	0	0	0	0				3	3	3	17.6	17.6	17.6	15.374	0.00075472	21.948	1579100000	35
tr|Q9RRW5|Q9RRW5_DEIRA	tr|Q9RRW5|Q9RRW5_DEIRA	1812500000	1851400000	1897400000	1672000000	1402800000	1656100000	1641400000	1912700000	1425800000	1663600000	1882900000	1998700000	1859700000	1291600000	1308000000	1696600000	1448300000	1535500000	2051600000	1391300000	1738400000	1542200000	1677600000	1739500000	1388000000	1458400000	1198000000	1305300000	1531300000	1486600000				8	8	8	22.9	22.9	22.9	49.182	0	323.31	1.004E+11	358
tr|Q9RRW8|Q9RRW8_DEIRA	tr|Q9RRW8|Q9RRW8_DEIRA	0	0	0	0	0	0	0	0	0	0	0	0	0	0	0	0	0	0	0	0	0	0	0	0	0	0	0	0	0	0				3	3	3	7.5	7.5	7.5	58.403	0	29.617	2806300000	35
tr|Q9RRW9|Q9RRW9_DEIRA	tr|Q9RRW9|Q9RRW9_DEIRA	821770000	1506000000	1510600000	3444100000	3650900000	2521100000	1453700000	1777000000	2056900000	1637800000	1318700000	1352500000	1589400000	1175900000	1179200000	1974200000	2088700000	1880900000	2073000000	3331100000	1744200000	3618000000	2778700000	3110600000	3600500000	2253500000	3056100000	1887100000	1848200000	2446600000				4	4	4	53.1	53.1	53.1	16.533	0	89.613	55016000000	117
tr|Q9RRX0|Q9RRX0_DEIRA	tr|Q9RRX0|Q9RRX0_DEIRA	65101000	76687000	58942000	37605000	42650000	54142000	0	57345000	34848000	40845000	49698000	55992000	58497000	42104000	38414000	32863000	34451000	32748000	57051000	52338000	52667000	0	48850000	28206000	0	31906000	29912000	28384000	35165000	27581000				3	3	3	13	13	13	26.085	0.00060459	6.1663	2331100000	62
tr|Q9RRX1|Q9RRX1_DEIRA	tr|Q9RRX1|Q9RRX1_DEIRA	2354100000	3335100000	3407100000	2007100000	2267800000	2186500000	2870700000	2773000000	2626400000	2157900000	2473300000	2725400000	2870900000	2696500000	2478300000	2983600000	2164400000	2306200000	4583800000	4935800000	4789500000	3040700000	2749300000	2472900000	2799200000	2227000000	2165100000	3211600000	3523300000	3426600000				21	21	21	42.3	42.3	42.3	66.193	0	323.31	3.4369E+11	1026
tr|Q9RRX3|Q9RRX3_DEIRA	tr|Q9RRX3|Q9RRX3_DEIRA	39112000	0	0	48383000	57987000	45527000	0	37213000	0	32722000	28054000	38840000	38827000	41307000	0	44758000	56138000	0	0	53529000	0	0	0	0	32942000	0	35371000	0	0	0				4	4	4	15.4	15.4	15.4	40.101	0.00059952	5.8672	1289900000	24
tr|Q9RRX4|Q9RRX4_DEIRA	tr|Q9RRX4|Q9RRX4_DEIRA	0	0	0	0	0	0	0	0	0	0	0	0	0	0	0	0	0	0	0	0	0	0	0	0	0	0	0	0	0	0				1	1	1	5.7	5.7	5.7	23.29	0.00060864	6.3884	0	3
tr|Q9RRX6|Q9RRX6_DEIRA	tr|Q9RRX6|Q9RRX6_DEIRA	0	40568000	0	0	0	0	0	66739000	64329000	0	0	0	0	0	0	55239000	52763000	40454000	0	0	0	50030000	50167000	47268000	39479000	45006000	49890000	43329000	41997000	46611000				5	5	5	42.4	42.4	42.4	16.295	0	25.238	1284500000	41
tr|Q9RRY2|Q9RRY2_DEIRA	tr|Q9RRY2|Q9RRY2_DEIRA	248280000	358490000	307880000	500370000	420930000	455440000	349470000	346050000	314040000	444930000	381790000	392920000	460030000	564480000	552220000	386240000	406880000	407140000	530350000	609870000	512600000	418920000	336000000	522370000	277340000	299800000	387480000	354600000	297130000	410410000				7	7	7	28.7	28.7	28.7	43.801	0	323.31	18328000000	112
tr|Q9RRY3|Q9RRY3_DEIRA	tr|Q9RRY3|Q9RRY3_DEIRA	0	34074000	58366000	0	0	0	36636000	0	0	0	40838000	70353000	0	0	0	0	0	0	0	0	0	49980000	0	44668000	0	0	0	0	0	0				5	5	5	30	30	30	29.499	0.0006592	10.753	1465500000	25
tr|Q9RRY4|Q9RRY4_DEIRA	tr|Q9RRY4|Q9RRY4_DEIRA	45241000	33393000	44666000	79331000	64219000	52366000	92821000	76036000	90866000	117740000	91239000	77649000	90746000	107600000	117100000	64220000	65084000	71028000	71498000	70964000	73544000	77382000	88386000	56384000	67554000	83037000	75270000	95129000	98803000	76646000				2	2	2	7.7	7.7	7.7	57.503	0	114.38	3572900000	59
tr|Q9RRY5|Q9RRY5_DEIRA	tr|Q9RRY5|Q9RRY5_DEIRA	121700000	184220000	196310000	179110000	162230000	229030000	169480000	163900000	0	195050000	204540000	233080000	287930000	215950000	255040000	152380000	115940000	139870000	289860000	245110000	198430000	168700000	139940000	225980000	163360000	188180000	132240000	148200000	183390000	186740000				5	5	5	28.6	28.6	28.6	34.964	0	114.64	9477700000	91
tr|Q9RRY6|Q9RRY6_DEIRA	tr|Q9RRY6|Q9RRY6_DEIRA	0	0	0	0	0	0	0	0	0	0	0	0	0	0	0	0	0	0	0	0	0	0	0	0	0	0	0	0	0	0				5	5	5	18.2	18.2	18.2	45.86	0.00063091	8.3372	15804000000	16
tr|Q9RRY8|Q9RRY8_DEIRA	tr|Q9RRY8|Q9RRY8_DEIRA	8544800	5370300	8976200	10316000	10948000	10556000	3466600	7332600	0	12959000	0	4296200	10450000	17490000	7956700	6142500	7073400	4945700	4676200	12137000	11140000	0	10175000	0	9255900	5228000	13407000	0	5593800	9304600				3	3	3	19.8	19.8	19.8	18.324	0.00068493	13.489	362550000	37
tr|Q9RRZ0|Q9RRZ0_DEIRA	tr|Q9RRZ0|Q9RRZ0_DEIRA	256860000	218550000	146700000	349390000	303540000	173660000	305850000	227670000	224510000	159730000	411930000	453250000	117680000	92427000	146490000	242610000	198560000	175050000	140350000	119570000	133590000	308870000	219890000	227270000	151820000	290870000	207120000	166520000	106240000	308640000				6	6	6	45	45	45	22.863	0	105.64	12585000000	70
tr|Q9RRZ1|Q9RRZ1_DEIRA	tr|Q9RRZ1|Q9RRZ1_DEIRA	51819000	34495000	36940000	23462000	0	38479000	0	45466000	0	42399000	41233000	0	29598000	32056000	35483000	31750000	33977000	36532000	46226000	30373000	0	37507000	0	0	0	46719000	36749000	0	28992000	31371000				4	4	4	11	11	11	49.966	0	36.748	1522800000	42
tr|Q9RRZ4|Q9RRZ4_DEIRA	tr|Q9RRZ4|Q9RRZ4_DEIRA	120560000	137370000	134790000	245710000	184830000	214220000	76764000	116750000	93951000	138910000	101020000	122800000	116830000	99858000	137930000	156470000	123140000	182010000	213040000	206160000	256230000	127040000	133510000	125190000	109430000	150080000	158380000	126760000	135750000	119260000				4	4	4	27	27	27	25.392	0	221.56	7880700000	79
tr|Q9RRZ5|Q9RRZ5_DEIRA	tr|Q9RRZ5|Q9RRZ5_DEIRA	110630000	125930000	102530000	110480000	101170000	84183000	177730000	121130000	166800000	152260000	120550000	112720000	160300000	162400000	173450000	165320000	163740000	201850000	177480000	185660000	213640000	257970000	234850000	306250000	214400000	222770000	257290000	149140000	177230000	145890000				4	4	4	24.6	24.6	24.6	42.811	0	59.693	7085100000	74
tr|Q9RRZ6|Q9RRZ6_DEIRA	tr|Q9RRZ6|Q9RRZ6_DEIRA	72153000	65269000	91835000	43983000	47913000	57465000	106650000	87920000	120720000	114970000	102630000	85183000	98409000	110360000	123430000	67779000	76184000	89388000	92196000	77982000	87176000	0	0	0	59730000	0	76626000	69633000	73851000	75312000				6	6	6	20.6	20.6	20.6	42.912	0	41.86	3163900000	62
tr|Q9RRZ7|Q9RRZ7_DEIRA	tr|Q9RRZ7|Q9RRZ7_DEIRA	133950000	156390000	113570000	0	74078000	95502000	0	149110000	203270000	88105000	0	0	0	0	152480000	226670000	0	0	93659000	0	81293000	0	0	0	0	0	0	89743000	0	0				3	3	3	22.1	22.1	22.1	34.334	0	118.94	4629900000	26
tr|Q9RRZ8|Q9RRZ8_DEIRA	tr|Q9RRZ8|Q9RRZ8_DEIRA	0	0	0	94012000	97537000	93324000	0	88935000	0	0	0	0	0	0	0	93227000	93447000	76490000	106960000	136140000	116560000	57869000	0	98067000	100800000	98339000	115420000	0	0	0				2	2	2	9.1	9.1	9.1	28.248	0.00058617	4.8567	2321900000	22
tr|Q9RS00|Q9RS00_DEIRA	tr|Q9RS00|Q9RS00_DEIRA	29607000	37965000	38106000	64254000	55512000	50836000	37142000	34950000	44075000	51506000	38144000	42362000	36566000	61570000	37704000	43090000	28349000	39035000	61889000	77648000	68877000	0	41219000	55038000	42443000	48196000	50005000	47542000	42541000	44422000				7	7	7	29.1	29.1	29.1	35.663	0	191.95	2882300000	71
tr|Q9RS01|Q9RS01_DEIRA	tr|Q9RS01|Q9RS01_DEIRA	0	0	0	0	0	0	0	0	0	0	0	0	0	0	0	0	0	0	0	0	0	0	0	0	0	0	0	0	0	0				4	4	4	11.8	11.8	11.8	52.988	0.00058377	4.6546	238660000	16
tr|Q9RS03|Q9RS03_DEIRA	tr|Q9RS03|Q9RS03_DEIRA	0	0	0	0	0	0	0	0	0	0	0	0	0	0	0	0	0	0	0	0	0	0	0	0	0	0	0	0	0	0				3	3	3	13.9	13.9	13.9	32.696	0.00070225	15.774	1385800000	2
tr|Q9RS04|Q9RS04_DEIRA	tr|Q9RS04|Q9RS04_DEIRA	23913000	0	32939000	0	0	0	0	24553000	0	73353000	55500000	20307000	393600000	413060000	445160000	26462000	0	0	187700000	168030000	180080000	0	0	0	0	0	0	0	60111000	38249000				4	4	4	20.7	20.7	20.7	32.041	0	69.755	4916400000	60
tr|Q9RS05|Q9RS05_DEIRA	tr|Q9RS05|Q9RS05_DEIRA	0	0	0	0	0	0	0	0	0	0	0	0	130530000	126140000	120610000	0	0	0	91391000	76661000	92894000	0	0	0	0	0	0	0	0	0				3	3	3	22.2	22.2	22.2	28.64	0	60.708	1117100000	21
tr|Q9RS07|Q9RS07_DEIRA	tr|Q9RS07|Q9RS07_DEIRA	161830000	212620000	210350000	166500000	166700000	191080000	224930000	189240000	228220000	152390000	131310000	140020000	154080000	119070000	114170000	164790000	153920000	140040000	214780000	156340000	187870000	194590000	168250000	194160000	125420000	108580000	112190000	97436000	94768000	79408000				7	7	7	24	24	24	38.323	0	132.4	10813000000	100
tr|Q9RS08|Q9RS08_DEIRA	tr|Q9RS08|Q9RS08_DEIRA	753180000	743530000	846490000	666110000	463570000	619380000	684230000	651950000	749140000	462840000	655810000	512430000	414430000	0	376280000	836010000	808370000	1035500000	701600000	619920000	801860000	714310000	752650000	561340000	445270000	515190000	336010000	347500000	432600000	398460000				9	9	9	43.6	43.6	43.6	31.535	0	323.31	29111000000	121
tr|Q9RS09|Q9RS09_DEIRA	tr|Q9RS09|Q9RS09_DEIRA	0	0	0	0	0	0	0	0	0	0	0	0	0	0	0	0	0	0	0	0	0	0	0	0	0	0	0	0	0	0				1	1	1	8.1	8.1	8.1	22.428	0.0052356	1.7701	41516000	3
tr|Q9RS10|Q9RS10_DEIRA	tr|Q9RS10|Q9RS10_DEIRA	467640000	520830000	542510000	425200000	295670000	368290000	327990000	441450000	440490000	269350000	400930000	418580000	289020000	306260000	413440000	497500000	370930000	441470000	511380000	456740000	539070000	473910000	350690000	262150000	294780000	252730000	214470000	359780000	445000000	306680000				13	13	13	37.5	37.5	37.5	35.155	0	222.27	26642000000	202
tr|Q9RS11|Q9RS11_DEIRA	tr|Q9RS11|Q9RS11_DEIRA	255650000	219590000	191410000	139590000	121340000	146550000	307390000	313660000	378610000	306750000	207790000	167020000	194270000	170940000	184150000	266610000	266590000	328550000	145600000	172800000	170930000	411070000	408790000	433980000	416570000	287890000	414270000	259400000	331750000	267010000				5	5	5	20.2	20.2	20.2	34.938	0	116.1	10866000000	105
tr|Q9RS13|Q9RS13_DEIRA	tr|Q9RS13|Q9RS13_DEIRA	0	0	0	0	0	0	0	0	0	0	0	0	0	0	0	0	0	0	0	0	0	0	0	0	0	0	0	0	0	0				2	2	2	31.6	31.6	31.6	12.508	0.00056721	3.7507	2384800000	3
tr|Q9RS15|Q9RS15_DEIRA	tr|Q9RS15|Q9RS15_DEIRA	130130000	122550000	119200000	97917000	101010000	115400000	117520000	100150000	115320000	100590000	75489000	76371000	30537000	0	46138000	157350000	146220000	154470000	81921000	92971000	82565000	0	132130000	74497000	105740000	104170000	124020000	82408000	64005000	63411000				5	5	5	15.9	15.9	15.9	38.942	0	38.071	3959200000	76
tr|Q9RS17|Q9RS17_DEIRA	tr|Q9RS17|Q9RS17_DEIRA	4681500000	4675300000	4682800000	4839000000	3956300000	4611000000	3667300000	4680300000	4246100000	3415800000	3876300000	3770700000	4157900000	4129800000	4189000000	4032800000	3828900000	4183400000	2905900000	2700600000	2578700000	4153200000	4308000000	2712900000	2605600000	2831100000	2216200000	2634400000	3043000000	2502000000				22	22	22	41	41	41	84.409	0	323.31	3.7789E+11	1144
tr|Q9RS18|Q9RS18_DEIRA	tr|Q9RS18|Q9RS18_DEIRA	0	0	0	0	0	0	0	0	0	0	0	0	119530000	98184000	0	0	0	0	0	0	0	0	0	0	0	0	0	0	0	0				2	2	2	17	17	17	23.043	0	208.79	2979000000	32
tr|Q9RS21|Q9RS21_DEIRA	tr|Q9RS21|Q9RS21_DEIRA	0	0	0	0	0	0	0	0	0	73544000	0	0	54842000	0	0	65134000	0	0	0	0	0	0	0	0	0	0	0	0	0	0				2	2	2	14.8	14.8	14.8	17.655	0.0037234	2.1187	1043200000	12
tr|Q9RS25|Q9RS25_DEIRA	tr|Q9RS25|Q9RS25_DEIRA	424750000	540950000	474800000	763400000	846090000	726140000	666880000	481050000	462500000	493530000	390300000	398510000	629390000	483190000	519840000	525530000	659240000	561140000	677840000	803890000	750650000	617310000	636990000	764650000	492870000	543110000	584850000	566960000	587130000	452420000				4	4	4	44.4	44.4	44.4	17.544	0	323.31	23724000000	163
tr|Q9RS26|Q9RS26_DEIRA	tr|Q9RS26|Q9RS26_DEIRA	0	0	0	0	0	0	0	0	0	0	0	0	0	0	0	0	0	0	0	0	0	0	0	0	0	0	0	0	0	0				1	1	1	4.2	4.2	4.2	23.46	0.0037274	2.1257	391560000	14
tr|Q9RS28|Q9RS28_DEIRA	tr|Q9RS28|Q9RS28_DEIRA	207750000	223080000	174720000	0	0	0	323340000	259480000	306240000	206770000	0	204950000	0	249760000	0	285900000	0	0	0	0	0	281330000	0	324920000	0	0	246660000	212910000	233820000	0				5	5	5	6	6	6	93.627	0.0006135	6.9766	5292900000	22
tr|Q9RS29|Q9RS29_DEIRA	tr|Q9RS29|Q9RS29_DEIRA	1040200000	1026500000	1004900000	529090000	695480000	646910000	1755800000	900090000	1254400000	616020000	647980000	704510000	660970000	841940000	566660000	975300000	1016400000	873910000	559380000	500120000	507760000	1912700000	1289300000	2324200000	1554000000	696830000	927670000	1447500000	561440000	726540000				7	7	7	54.5	54.5	54.5	18.991	0	216.39	29078000000	77
tr|Q9RS31|Q9RS31_DEIRA	tr|Q9RS31|Q9RS31_DEIRA	101350000	67397000	85531000	44329000	39883000	61776000	75166000	91406000	56997000	65889000	87559000	85810000	79152000	51204000	75248000	71743000	73976000	76747000	56320000	0	55999000	0	71539000	0	76697000	41253000	0	0	48929000	56941000				4	4	4	27.9	27.9	27.9	31.311	0	323.31	2794400000	68
tr|Q9RS32|Q9RS32_DEIRA	tr|Q9RS32|Q9RS32_DEIRA	0	51118000	0	0	0	0	84298000	0	0	0	0	0	0	0	0	0	49908000	0	53149000	46606000	0	0	0	0	0	35260000	0	0	79400000	0				1	1	1	16.1	16.1	16.1	15.234	0.00071276	16.713	1618000000	37
tr|Q9RS33|Q9RS33_DEIRA	tr|Q9RS33|Q9RS33_DEIRA	958880000	989750000	749460000	1339900000	1325300000	1279500000	1079500000	1146800000	1387600000	1208400000	1210500000	1101600000	1166300000	1150700000	1168200000	1255000000	1223400000	1294400000	1442600000	1512200000	1579100000	1316000000	1199800000	990400000	1062500000	1568800000	1475800000	1199500000	1163100000	1457300000				5	5	5	56.9	56.9	56.9	11.399	0	74.844	56458000000	169
tr|Q9RS40|Q9RS40_DEIRA	tr|Q9RS40|Q9RS40_DEIRA	430590000	439710000	425930000	280000000	293120000	300740000	267600000	271090000	240300000	203930000	230050000	206000000	264940000	159450000	208500000	306940000	305290000	228840000	474810000	263700000	378960000	226440000	377760000	267500000	214610000	237970000	240760000	197400000	322390000	284200000				3	3	3	41.7	41.7	41.7	10.669	0	323.31	14147000000	54
tr|Q9RS41|Q9RS41_DEIRA	tr|Q9RS41|Q9RS41_DEIRA	371510000	372920000	416160000	488410000	484740000	552620000	399720000	388170000	307240000	571820000	518830000	514280000	605800000	603020000	550700000	271300000	345770000	448870000	539910000	596750000	518110000	371540000	282930000	408590000	421830000	390860000	318900000	377710000	365490000	377580000				10	10	10	35.9	35.9	35.9	53.629	0	323.31	22282000000	141
tr|Q9RS46|Q9RS46_DEIRA	tr|Q9RS46|Q9RS46_DEIRA	0	0	0	0	0	0	0	0	0	0	0	0	0	0	0	0	0	0	0	0	0	0	0	0	0	0	0	0	0	0				1	1	1	7.3	7.3	7.3	17.528	0.00057045	3.9067	3868800000	23
tr|Q9RS47|Q9RS47_DEIRA	tr|Q9RS47|Q9RS47_DEIRA	0	0	0	0	0	0	0	0	0	0	0	0	0	0	0	0	0	0	0	0	0	0	0	0	0	0	0	0	0	0				2	2	2	9.7	9.7	9.7	51.415	0.0097038	1.4357	7057200000	7
tr|Q9RS49|Q9RS49_DEIRA	tr|Q9RS49|Q9RS49_DEIRA	475690000	395060000	518040000	137390000	0	0	221870000	216580000	341120000	337760000	225460000	0	0	0	189890000	460090000	478860000	482300000	209530000	0	240680000	255690000	279890000	0	223000000	328090000	213940000	227910000	226700000	268380000				4	4	4	21	21	21	29.104	0	67.137	8043700000	61
tr|Q9RS50|Q9RS50_DEIRA	tr|Q9RS50|Q9RS50_DEIRA	0	0	0	0	0	0	0	0	0	0	0	0	0	0	0	0	0	0	0	0	0	0	0	0	0	0	0	0	0	0				2	2	2	10	10	10	25.348	0.0082517	1.5207	269310000	7
tr|Q9RS52|Q9RS52_DEIRA	tr|Q9RS52|Q9RS52_DEIRA	150230000	150290000	130350000	156230000	142510000	141980000	88500000	146590000	138570000	139360000	143660000	135470000	126390000	81063000	144880000	89844000	125770000	131150000	232270000	197900000	274450000	174100000	135740000	141880000	231830000	307700000	259300000	341910000	338310000	396790000				11	11	11	18.4	18.4	18.4	81.944	0	91.996	11566000000	81
tr|Q9RS53|Q9RS53_DEIRA	tr|Q9RS53|Q9RS53_DEIRA	0	0	0	0	0	0	0	0	0	0	0	0	0	0	0	0	0	0	0	0	0	0	0	0	0	0	0	0	0	0				2	2	2	9.1	9.1	9.1	27.66	0.00056243	3.3754	1329500000	16
tr|Q9RS56|Q9RS56_DEIRA	tr|Q9RS56|Q9RS56_DEIRA	438210000	515840000	406930000	330010000	362710000	363390000	581880000	666470000	618560000	588660000	564330000	501460000	447980000	439510000	423670000	541870000	469110000	553000000	473280000	416800000	418330000	675800000	711920000	603320000	501270000	553850000	547310000	474280000	543070000	574750000				10	10	10	24.3	24.3	24.3	74.167	0	82.822	23619000000	150
tr|Q9RS58|Q9RS58_DEIRA	tr|Q9RS58|Q9RS58_DEIRA	0	0	0	0	0	0	0	0	0	0	0	0	0	0	0	0	0	0	0	0	0	0	0	0	0	0	0	0	0	0				1	1	1	6.4	6.4	6.4	24.67	0.00055866	3.2395	325630000	21
tr|Q9RS59|Q9RS59_DEIRA	tr|Q9RS59|Q9RS59_DEIRA	0	0	158590000	195010000	188240000	197020000	266090000	204120000	249270000	179080000	166030000	160100000	203180000	214420000	157430000	0	0	0	163940000	170560000	153970000	0	0	307820000	0	0	209500000	0	0	107750000				4	4	4	14.7	14.7	14.7	40.805	0.00067889	12.849	6451600000	50
tr|Q9RS60|Q9RS60_DEIRA	tr|Q9RS60|Q9RS60_DEIRA	0	0	0	0	0	0	0	0	0	0	0	0	0	0	0	0	0	0	0	0	0	0	0	0	0	0	0	0	0	0				2	2	2	2.5	2.5	2.5	95.201	0.0021402	2.2233	585240000	6
tr|Q9RS63|Q9RS63_DEIRA	tr|Q9RS63|Q9RS63_DEIRA	256580000	240800000	223760000	336400000	278530000	304880000	340020000	229950000	324930000	256780000	209300000	191790000	236820000	152920000	234660000	296810000	304650000	324010000	210520000	244390000	255120000	387650000	420530000	456980000	323190000	223790000	317920000	220070000	250960000	246230000				5	5	5	23.2	23.2	23.2	39.051	0	94.827	11106000000	132
tr|Q9RS66|Q9RS66_DEIRA	tr|Q9RS66|Q9RS66_DEIRA	1460800000	1307900000	1176200000	1173300000	1194000000	1139800000	1216500000	1110800000	1265500000	917020000	897920000	857830000	821870000	917870000	1011000000	1223500000	1473100000	1475300000	930250000	1208400000	1044300000	1466400000	1527500000	1211300000	1175500000	1127300000	880770000	1104000000	874010000	905920000				10	10	10	39.8	39.8	39.8	36.49	0	167.74	42030000000	147
tr|Q9RS70|Q9RS70_DEIRA	tr|Q9RS70|Q9RS70_DEIRA	42109000	34898000	0	34174000	37255000	34787000	48773000	0	52897000	0	44103000	37331000	54419000	0	44344000	44638000	0	0	58783000	56818000	62964000	0	39309000	0	0	38038000	0	37832000	0	44659000				5	5	5	11.6	11.6	11.6	58.59	0	38.5	1813800000	43
tr|Q9RS71|Q9RS71_DEIRA	tr|Q9RS71|Q9RS71_DEIRA	1686400000	1737300000	1593600000	1404200000	1613200000	1559300000	1532600000	1462400000	1380200000	1473100000	1520100000	1622300000	1677400000	1307100000	1422000000	1569100000	1500900000	1584600000	1716300000	1777500000	1567800000	1617400000	1560500000	1575600000	1476100000	1514500000	1391000000	1833300000	1650100000	1656900000				22	22	22	36.8	36.8	36.8	71.509	0	323.31	1.7419E+11	572
tr|Q9RS74|Q9RS74_DEIRA	tr|Q9RS74|Q9RS74_DEIRA	0	0	0	0	0	27867000	0	0	0	0	0	0	0	0	0	0	0	0	0	0	38862000	32276000	0	0	23963000	0	0	0	28451000	0				2	2	2	5.7	5.7	5.7	42.27	0.00069156	14.078	645520000	11
tr|Q9RS76|Q9RS76_DEIRA	tr|Q9RS76|Q9RS76_DEIRA	5527200000	4812800000	5457200000	4339400000	3663900000	4649700000	3102700000	2606200000	3212000000	2672100000	3600500000	3039100000	1633100000	1357500000	1784300000	5498600000	5002400000	4978000000	3239000000	2872500000	3392400000	3563800000	4314000000	2887400000	3663200000	3661500000	3627000000	1903900000	2340000000	2037600000				8	8	8	54.6	54.6	54.6	20.437	0	261.71	1.5387E+11	301
tr|Q9RS77|Q9RS77_DEIRA	tr|Q9RS77|Q9RS77_DEIRA	65850000	78198000	48418000	52133000	48357000	0	0	78871000	0	0	0	0	59649000	65500000	67583000	61578000	64676000	82498000	45858000	0	39636000	0	0	0	0	0	0	58586000	0	0				6	6	6	15.1	15.1	15.1	52.654	0.00070572	16.039	1691800000	40
tr|Q9RS78|Q9RS78_DEIRA	tr|Q9RS78|Q9RS78_DEIRA	0	0	0	0	0	0	0	0	0	0	0	0	0	0	0	0	0	0	0	0	0	0	0	0	0	0	0	0	0	0				1	1	1	4.2	4.2	4.2	46.063	0	73.364	178580000	6
tr|Q9RS80|Q9RS80_DEIRA	tr|Q9RS80|Q9RS80_DEIRA	206870000	278190000	264570000	321970000	321430000	328390000	132170000	158860000	130550000	263900000	284650000	272230000	213580000	0	179520000	172730000	315710000	318560000	219580000	260750000	204520000	0	76869000	192730000	150440000	237330000	205000000	0	0	205690000				3	3	3	40.4	40.4	40.4	15.526	0	46.223	10624000000	101
tr|Q9RS85|Q9RS85_DEIRA	tr|Q9RS85|Q9RS85_DEIRA	105360000	113920000	93328000	269470000	271800000	220970000	0	101460000	106320000	122600000	117730000	139410000	181060000	209040000	187350000	119460000	101720000	136650000	145190000	190650000	147800000	153490000	159380000	112690000	156500000	169570000	159630000	145450000	146100000	130160000				4	4	4	31.8	31.8	31.8	16.578	0	179.75	8351800000	79
tr|Q9RS86|Q9RS86_DEIRA	tr|Q9RS86|Q9RS86_DEIRA	0	0	0	0	0	0	0	0	0	0	0	0	0	0	0	0	0	0	0	0	0	0	0	0	0	0	0	0	0	0				2	2	2	7.4	7.4	7.4	50.891	0.00055525	3.134	73968000	5
tr|Q9RS87|Q9RS87_DEIRA	tr|Q9RS87|Q9RS87_DEIRA	1324100000	1822500000	1898800000	1045800000	1224500000	1383400000	808490000	1616900000	922730000	595740000	842950000	935060000	623470000	486100000	527580000	1841000000	910350000	1111600000	954660000	859700000	888970000	893520000	1085800000	748930000	1001700000	1154600000	827380000	722560000	857450000	915100000				10	10	10	52.1	52.1	52.1	15.36	0	242.98	74033000000	415
tr|Q9RS88|Q9RS88_DEIRA	tr|Q9RS88|Q9RS88_DEIRA	311070000	302910000	267980000	329420000	198140000	50899000	257830000	373560000	264700000	379520000	408950000	323440000	326070000	364570000	503170000	282310000	255870000	419040000	438000000	0	519340000	0	0	0	196630000	223020000	312290000	268800000	231420000	309770000				4	4	4	12.6	12.6	12.6	40.401	0	35.739	10251000000	35
tr|Q9RS89|Q9RS89_DEIRA	tr|Q9RS89|Q9RS89_DEIRA	305670000	272290000	247410000	251780000	212620000	219140000	254690000	388270000	0	289530000	324200000	297380000	293900000	338650000	337030000	419640000	288430000	324790000	312280000	260850000	338780000	387450000	0	0	241340000	220720000	0	243280000	266600000	259050000				3	3	3	20.1	20.1	20.1	28.774	0	124.26	11081000000	48
tr|Q9RS90|Q9RS90_DEIRA	tr|Q9RS90|Q9RS90_DEIRA	71409000	69303000	65813000	69366000	0	0	79025000	0	118520000	119500000	115700000	96087000	149510000	158240000	143570000	92363000	93552000	113420000	103470000	127490000	112050000	90172000	0	270700000	0	95537000	0	0	0	0				1	1	1	16.1	16.1	16.1	12.367	0	76.454	3591900000	35
tr|Q9RS92|Q9RS92_DEIRA	tr|Q9RS92|Q9RS92_DEIRA	0	0	0	0	0	0	0	0	0	0	0	0	0	0	0	0	0	0	0	0	0	0	0	0	0	0	0	0	0	0				4	4	4	16	16	16	30.27	0.00057143	4.0143	701110000	8
tr|Q9RS93|Q9RS93_DEIRA	tr|Q9RS93|Q9RS93_DEIRA	261740000	251230000	194080000	275430000	242230000	280660000	184340000	268300000	358990000	235710000	205040000	194210000	148800000	167810000	174230000	305110000	253030000	350420000	229180000	198090000	239950000	397870000	402780000	319290000	387260000	356490000	344960000	211410000	239050000	215530000				8	8	8	32.8	32.8	32.8	33.498	0	323.31	13767000000	153
tr|Q9RS95|Q9RS95_DEIRA	tr|Q9RS95|Q9RS95_DEIRA	0	0	0	0	0	0	0	48749000	0	0	0	0	88821000	0	0	0	0	0	0	0	52667000	0	0	0	58695000	0	0	0	0	0				3	3	3	26.8	26.8	26.8	28.918	0.00072046	17.616	1456400000	26
tr|Q9RS96|Q9RS96_DEIRA	tr|Q9RS96|Q9RS96_DEIRA	119040000	88325000	96404000	56124000	44605000	67075000	50988000	92725000	53994000	62656000	59835000	63485000	91075000	76010000	104700000	68025000	83948000	88793000	63329000	41892000	47388000	0	46362000	71534000	65551000	78066000	66221000	43943000	65219000	57916000				2	2	2	20.9	20.9	20.9	16.056	0.00058072	4.4039	3160300000	39
tr|Q9RS97|Q9RS97_DEIRA	tr|Q9RS97|Q9RS97_DEIRA	0	0	0	0	0	0	0	0	0	0	0	0	0	0	0	0	0	0	0	0	0	0	0	0	0	0	0	0	0	0				1	1	1	20	20	20	8.0345	0.000625	7.9844	30841000000	76
tr|Q9RS98|Q9RS98_DEIRA	tr|Q9RS98|Q9RS98_DEIRA	968250000	940400000	762050000	853810000	894160000	952780000	897670000	1006800000	1181800000	601640000	556230000	520860000	522540000	570400000	490070000	1041400000	896390000	943200000	502020000	596420000	471600000	1749500000	1434000000	1855700000	1303000000	835890000	1226900000	817890000	897140000	696180000				6	6	6	54.3	54.3	54.3	19.03	0	323.31	36437000000	234
tr|Q9RSA2|Q9RSA2_DEIRA	tr|Q9RSA2|Q9RSA2_DEIRA	961610000	916260000	807260000	347810000	874500000	0	1245100000	1147400000	1402200000	1282100000	1363300000	1483100000	968840000	1170400000	1320200000	1377800000	1089700000	1297400000	1106400000	938940000	1153800000	1013900000	980700000	921270000	904630000	1237700000	1063900000	1536100000	1461900000	1426200000				6	6	6	36.6	36.6	36.6	20.88	0	67.949	30831000000	111
tr|Q9RSA3|Q9RSA3_DEIRA	tr|Q9RSA3|Q9RSA3_DEIRA	0	0	0	0	0	0	0	0	0	0	0	0	24673000	34102000	0	0	19870000	0	0	0	0	0	0	0	0	0	0	27469000	0	0				3	3	3	23.6	23.6	23.6	21.055	0.00064144	9.1854	434300000	37
tr|Q9RSA4|Q9RSA4_DEIRA	tr|Q9RSA4|Q9RSA4_DEIRA	0	0	0	0	0	0	0	0	0	0	17646000	0	0	0	0	15264000	0	0	0	0	29205000	0	0	0	0	0	0	0	0	0				2	2	2	7	7	7	42.7	0.00055617	3.1824	356610000	20
tr|Q9RSA5|Q9RSA5_DEIRA	tr|Q9RSA5|Q9RSA5_DEIRA	20005000000	14562000000	16082000000	18358000000	11882000000	18189000000	16720000000	15771000000	14301000000	14272000000	12702000000	15529000000	8971800000	10576000000	11206000000	16012000000	17789000000	21338000000	21319000000	11727000000	11936000000	14113000000	14161000000	7061300000	12861000000	12369000000	14439000000	9752600000	6488400000	12119000000				10	10	10	63.4	63.4	63.4	20.102	0	166.5	3.4687E+11	331
tr|Q9RSA6|Q9RSA6_DEIRA	tr|Q9RSA6|Q9RSA6_DEIRA	456820000	557170000	461360000	134790000	179560000	156140000	494600000	537320000	479060000	493060000	578140000	461740000	513800000	588030000	557780000	865650000	384900000	442390000	477780000	468760000	525380000	504440000	699850000	251070000	470490000	458920000	278620000	590160000	447280000	698260000				4	4	4	42	42	42	16.619	0	124.5	17188000000	93
tr|Q9RSA7|Q9RSA7_DEIRA	tr|Q9RSA7|Q9RSA7_DEIRA	0	0	0	0	0	0	0	0	0	0	0	0	0	52138000	45851000	0	0	0	0	23491000	0	0	0	0	0	0	0	0	0	0				2	2	2	9.7	9.7	9.7	34.134	0.00062617	8.0919	396550000	14
tr|Q9RSA8|Q9RSA8_DEIRA	tr|Q9RSA8|Q9RSA8_DEIRA	0	92043000	0	79326000	91084000	80447000	93869000	95080000	91298000	89923000	85884000	76122000	98669000	98141000	108660000	0	0	98642000	84508000	92578000	91934000	92136000	109460000	0	0	75854000	0	67738000	0	76731000				1	1	1	5.9	5.9	5.9	37.261	0	26.208	3349700000	36
tr|Q9RSA9|Q9RSA9_DEIRA	tr|Q9RSA9|Q9RSA9_DEIRA	0	0	0	0	0	0	0	0	0	0	0	0	0	0	0	0	0	0	187410000	197840000	0	0	0	0	0	0	0	0	0	0				2	2	2	14.7	14.7	14.7	26.788	0.00068074	12.967	4796700000	15
tr|Q9RSB1|Q9RSB1_DEIRA	tr|Q9RSB1|Q9RSB1_DEIRA	29257000	50042000	63611000	40629000	43461000	50621000	56043000	55896000	81657000	65104000	48966000	45041000	59376000	55881000	50226000	53248000	41871000	62845000	35399000	52263000	57050000	65952000	67646000	70804000	58686000	63562000	76546000	52856000	54091000	55326000				4	4	4	21.8	21.8	21.8	40.309	0	50.894	2954800000	81
tr|Q9RSB3|Q9RSB3_DEIRA	tr|Q9RSB3|Q9RSB3_DEIRA	0	0	0	0	0	0	0	0	0	0	0	0	0	0	0	0	0	0	0	0	0	0	0	0	0	0	0	0	0	0				2	2	2	11.9	11.9	11.9	26.901	0.00066401	11.367	448540000	4
tr|Q9RSB4|Q9RSB4_DEIRA	tr|Q9RSB4|Q9RSB4_DEIRA	0	0	0	0	0	0	0	0	0	0	0	0	0	0	0	0	0	0	0	0	0	0	0	0	0	0	0	0	0	0				1	1	1	6.5	6.5	6.5	25.347	0.00066445	11.369	396380000	15
tr|Q9RSB6|Q9RSB6_DEIRA	tr|Q9RSB6|Q9RSB6_DEIRA	0	0	0	0	0	0	0	0	0	0	0	0	0	0	0	0	0	0	0	0	0	0	0	0	0	0	0	0	0	0				2	2	2	7.6	7.6	7.6	34.4	0.0011007	2.927	110170000	15
tr|Q9RSB8|Q9RSB8_DEIRA	tr|Q9RSB8|Q9RSB8_DEIRA	1341500000	1385200000	1143600000	1334500000	1396800000	1526800000	2777900000	1586900000	2898300000	1842900000	1514700000	1266500000	1322900000	1125600000	1385400000	1484400000	2085900000	1949100000	1058000000	1236200000	1155600000	3015600000	3056200000	4360100000	2489600000	2358300000	2967500000	1533300000	1951700000	1981800000				4	4	4	35.8	35.8	35.8	10.625	0	43.32	52466000000	146
tr|Q9RSB9|Q9RSB9_DEIRA	tr|Q9RSB9|Q9RSB9_DEIRA	252830000	300520000	262160000	505750000	420150000	525250000	202450000	407000000	374330000	608400000	416990000	351120000	392660000	407190000	413160000	432000000	356950000	371910000	314160000	333590000	404270000	422660000	315710000	343110000	685760000	396340000	629780000	300920000	400030000	379920000				6	6	6	34.7	34.7	34.7	29.144	0	323.31	17499000000	126
tr|Q9RSC1|Q9RSC1_DEIRA	tr|Q9RSC1|Q9RSC1_DEIRA	119920000	105340000	146310000	115100000	90069000	103190000	0	108310000	112550000	94631000	113810000	97871000	109680000	105460000	0	0	139580000	145300000	117310000	145980000	93848000	0	122880000	121320000	103140000	123470000	99635000	110460000	103280000	104590000				3	3	3	26.5	26.5	26.5	21.84	0	57.907	4453000000	40
tr|Q9RSC3|Q9RSC3_DEIRA	tr|Q9RSC3|Q9RSC3_DEIRA	587390000	1040400000	480660000	522710000	509400000	653610000	578550000	494530000	658820000	695250000	496100000	591760000	637790000	661830000	493900000	692640000	543660000	727210000	535220000	670000000	803130000	635100000	709030000	715360000	470080000	543550000	414630000	433740000	434270000	675990000				3	3	3	10.9	10.9	10.9	42.398	0	323.31	30803000000	122
tr|Q9RSC6|Q9RSC6_DEIRA	tr|Q9RSC6|Q9RSC6_DEIRA	105940000	90016000	103590000	65673000	61025000	56775000	129640000	104850000	128290000	84589000	103600000	126860000	119710000	84012000	97547000	81131000	73417000	53189000	95487000	58281000	62244000	67154000	56202000	104200000	59870000	58188000	46574000	41628000	90051000	62308000				6	6	6	19.5	19.5	19.5	64.473	0	99.88	4878700000	64
tr|Q9RSC7|Q9RSC7_DEIRA	tr|Q9RSC7|Q9RSC7_DEIRA	34416000	0	0	0	0	0	65456000	0	51269000	0	0	0	0	0	0	40313000	0	0	0	52652000	0	36427000	34159000	61152000	47555000	43677000	35249000	31228000	70537000	59964000				2	2	2	8.1	8.1	8.1	26.256	0.00071124	16.379	1505000000	28
tr|Q9RSC8|Q9RSC8_DEIRA	tr|Q9RSC8|Q9RSC8_DEIRA	0	0	0	0	0	0	0	0	0	0	0	0	44054000	46822000	0	0	0	0	54077000	57407000	50275000	0	0	0	0	0	0	0	0	0				2	2	2	7.2	7.2	7.2	28.948	0.00055371	3.077	617750000	11
tr|Q9RSD0|Q9RSD0_DEIRA	tr|Q9RSD0|Q9RSD0_DEIRA	1481000000	1460100000	1443500000	1547900000	1479900000	1415400000	1007400000	1223000000	1116900000	960410000	1181000000	1219300000	1231800000	1221000000	1319800000	1152100000	1239800000	1249600000	1512900000	1317700000	1542400000	1082000000	1253500000	1068800000	945330000	1028400000	1074600000	978030000	907920000	1089800000				20	20	20	30.3	30.3	30.3	93.808	0	323.31	76776000000	423
tr|Q9RSD1|Q9RSD1_DEIRA	tr|Q9RSD1|Q9RSD1_DEIRA	0	0	0	0	0	0	0	0	0	0	0	0	0	0	0	0	0	0	0	0	0	0	0	0	0	0	0	0	0	0				4	4	4	19.7	19.7	19.7	31.803	0.00056529	3.641	75348000000	7
tr|Q9RSD2|Q9RSD2_DEIRA	tr|Q9RSD2|Q9RSD2_DEIRA	0	0	66372000	0	0	0	0	0	0	58638000	81112000	0	0	0	0	0	0	0	0	0	0	0	0	0	0	0	0	0	0	0				1	1	1	20	20	20	9.88	0	34.345	854190000	28
tr|Q9RSD3|Q9RSD3_DEIRA	tr|Q9RSD3|Q9RSD3_DEIRA	0	0	0	0	0	0	0	0	0	0	0	0	0	0	0	0	0	0	0	0	0	0	0	0	0	0	0	0	0	0				1	1	1	5.7	5.7	5.7	23.887	0.002139	2.2146	979210000	24
tr|Q9RSD4|Q9RSD4_DEIRA	tr|Q9RSD4|Q9RSD4_DEIRA	5769900000	4514700000	4484800000	5284600000	4708700000	4833800000	5144600000	5766100000	6518700000	4836100000	3431600000	3316100000	2327300000	2595300000	2746100000	6100300000	5697600000	7004200000	2062400000	2253200000	2351300000	8182100000	9486400000	9544900000	5752600000	5881200000	6737200000	4727400000	4152900000	4908600000				8	8	8	26.2	26.2	26.2	39.579	0	323.31	2.4247E+11	356
tr|Q9RSD6|Q9RSD6_DEIRA	tr|Q9RSD6|Q9RSD6_DEIRA	110910000	117520000	133360000	155460000	169910000	155990000	79519000	98638000	112820000	135840000	132670000	137140000	139270000	111200000	144730000	89279000	160450000	123850000	171340000	128920000	128620000	0	124870000	122030000	115270000	117480000	113780000	49617000	96824000	89861000				11	11	11	32.1	32.1	32.1	45.761	0	147.75	11111000000	154
tr|Q9RSD8|Q9RSD8_DEIRA	tr|Q9RSD8|Q9RSD8_DEIRA	0	0	0	148890000	168030000	0	0	0	0	110830000	143640000	105180000	99795000	130410000	94557000	194050000	0	0	86337000	89466000	102520000	0	0	0	161440000	263450000	189600000	238440000	196420000	161160000				4	4	4	18.2	18.2	18.2	44.084	0	125.21	5557000000	62
tr|Q9RSE0|Q9RSE0_DEIRA	tr|Q9RSE0|Q9RSE0_DEIRA	0	0	0	0	0	0	0	0	0	0	0	0	0	0	0	0	0	0	0	0	0	0	0	0	0	0	0	0	0	0				1	1	1	3.5	3.5	3.5	46.457	0.00071378	16.829	250690000	12
tr|Q9RSE1|Q9RSE1_DEIRA	tr|Q9RSE1|Q9RSE1_DEIRA	317930000	247330000	223970000	0	0	109890000	372010000	293840000	354280000	175080000	102300000	108900000	62033000	0	64258000	357080000	327210000	374890000	62059000	133430000	63924000	407920000	434090000	570150000	206200000	221040000	253360000	153960000	138960000	175680000				3	3	3	18.6	18.6	18.6	22.963	0	63.219	7460700000	93
tr|Q9RSE2|Q9RSE2_DEIRA	tr|Q9RSE2|Q9RSE2_DEIRA	278930000	328480000	262730000	214880000	254800000	228610000	339830000	233820000	281600000	313920000	398200000	428060000	314370000	332170000	361560000	302820000	329570000	295970000	277860000	267970000	338330000	330650000	388060000	463990000	382680000	321910000	477000000	633090000	374320000	361200000				7	7	7	40.3	40.3	40.3	22.83	0	141.08	12552000000	124
tr|Q9RSE3|Q9RSE3_DEIRA	tr|Q9RSE3|Q9RSE3_DEIRA	38263000	37349000	33103000	99244000	89297000	92548000	36225000	33724000	36181000	61282000	51720000	59855000	71941000	101430000	99377000	40341000	42935000	43644000	80464000	109380000	118810000	51572000	46334000	0	54413000	61243000	73685000	97089000	64524000	64711000				2	2	2	12	12	12	20.031	0.00056497	3.5901	3073200000	30
tr|Q9RSE4|Q9RSE4_DEIRA	tr|Q9RSE4|Q9RSE4_DEIRA	756890000	807950000	799030000	134260000	401810000	227500000	883230000	848500000	776240000	920660000	911860000	807410000	570810000	586190000	524840000	721680000	974030000	961980000	831050000	478290000	658180000	0	848100000	854160000	833120000	838600000	700180000	789460000	877730000	890580000				5	5	5	49.6	49.6	49.6	12.916	0	323.31	32682000000	129
tr|Q9RSE5|Q9RSE5_DEIRA	tr|Q9RSE5|Q9RSE5_DEIRA	587320000	662520000	670580000	285360000	210500000	383470000	520210000	715430000	558710000	485170000	1068700000	847420000	515930000	437740000	641930000	545740000	493520000	619810000	838210000	454030000	829390000	503360000	310980000	395730000	328130000	296870000	342780000	250030000	304890000	949380000				3	3	3	32.5	32.5	32.5	16.181	0	284.07	33257000000	83
tr|Q9RSE7|Q9RSE7_DEIRA	tr|Q9RSE7|Q9RSE7_DEIRA	132670000	134710000	140340000	122480000	104800000	125650000	122130000	163180000	136680000	155060000	183360000	179920000	166710000	171940000	171100000	121420000	101540000	130000000	175500000	120350000	159620000	130520000	0	0	101410000	116760000	87538000	127410000	153160000	128530000				6	6	6	76.4	76.4	76.4	16.5	0	323.31	12637000000	161
tr|Q9RSE8|Q9RSE8_DEIRA	tr|Q9RSE8|Q9RSE8_DEIRA	0	0	0	0	68515000	0	0	58580000	0	101280000	65444000	62835000	72709000	87761000	72328000	38138000	0	0	80721000	96154000	88188000	0	0	0	49276000	69776000	51670000	93877000	90101000	59318000				2	2	2	7	7	7	49.355	0	141.23	1774400000	33
tr|Q9RSF1|Q9RSF1_DEIRA	tr|Q9RSF1|Q9RSF1_DEIRA	0	0	0	0	0	0	0	0	0	0	0	0	0	0	0	0	0	0	47383000	0	0	0	0	0	0	61486000	117100000	0	0	69637000				3	3	3	15.2	15.2	15.2	39.575	0.00055556	3.1359	623420000	5
tr|Q9RSF2|Q9RSF2_DEIRA	tr|Q9RSF2|Q9RSF2_DEIRA	0	0	0	0	0	0	0	0	0	0	0	0	0	0	0	0	0	0	0	0	0	0	0	0	0	0	0	0	0	0				1	1	1	11.5	11.5	11.5	15.441	0.00062267	7.7741	1257500000	27
tr|Q9RSF6|Q9RSF6_DEIRA	tr|Q9RSF6|Q9RSF6_DEIRA	104000000	131670000	101540000	135420000	0	0	145900000	144060000	110750000	94557000	122690000	134340000	161150000	170200000	130340000	123240000	73462000	103740000	117690000	126900000	123650000	182890000	102790000	0	143940000	97178000	112870000	128800000	142200000	127180000				5	5	5	18.9	18.9	18.9	46.071	0	323.31	4737400000	69
tr|Q9RSF8|Q9RSF8_DEIRA	tr|Q9RSF8|Q9RSF8_DEIRA	611500000	565240000	648950000	490920000	506320000	525180000	244820000	409830000	392400000	763500000	735150000	684620000	632620000	430610000	557830000	531790000	629090000	426960000	439730000	432610000	425330000	328110000	395290000	567060000	482320000	634420000	407780000	513670000	439630000	359090000				10	10	10	49.2	49.2	49.2	33.486	0	323.31	22845000000	158
tr|Q9RSG2|Q9RSG2_DEIRA	tr|Q9RSG2|Q9RSG2_DEIRA	0	0	0	0	38036000	0	0	44197000	0	0	0	38198000	44335000	0	0	0	0	0	27335000	39977000	38218000	0	0	0	0	0	0	47423000	0	39351000				2	2	2	11	11	11	18.975	0	44.268	748440000	12
tr|Q9RSG3|Q9RSG3_DEIRA	tr|Q9RSG3|Q9RSG3_DEIRA	0	0	0	0	0	0	0	0	0	0	0	0	0	0	0	0	0	0	0	0	0	0	0	0	0	0	0	0	0	0				1	1	1	6.2	6.2	6.2	19.086	0	34.501	1538800000	30
tr|Q9RSG4|Q9RSG4_DEIRA	tr|Q9RSG4|Q9RSG4_DEIRA	123720000	143790000	131840000	66260000	94315000	84092000	95534000	114360000	92375000	52368000	68553000	100730000	77604000	70145000	58462000	102140000	108260000	95516000	119650000	88907000	110910000	123190000	101340000	104060000	117100000	81991000	67532000	139810000	91592000	93680000				6	6	6	29.9	29.9	29.9	36.395	0	186.61	5777300000	129
tr|Q9RSG5|Q9RSG5_DEIRA	tr|Q9RSG5|Q9RSG5_DEIRA	56400000	0	56616000	110320000	97233000	0	62414000	56923000	57803000	42980000	56327000	37112000	0	0	55388000	62727000	67014000	63244000	40407000	23836000	53947000	40148000	0	0	0	48768000	0	47817000	0	38037000				2	2	2	12.9	12.9	12.9	26.608	0	63.735	2199300000	48
tr|Q9RSG6|Q9RSG6_DEIRA	tr|Q9RSG6|Q9RSG6_DEIRA	58640000	0	39479000	0	52641000	0	0	46827000	0	52407000	0	41209000	0	67715000	0	0	52356000	69617000	0	48030000	56683000	55462000	72760000	0	0	53971000	66406000	0	50598000	0				1	1	1	23.7	23.7	23.7	8.2134	0.00067981	12.892	1620700000	24
tr|Q9RSH0|Q9RSH0_DEIRA	tr|Q9RSH0|Q9RSH0_DEIRA	842630000	543560000	664350000	267180000	191100000	280300000	485700000	476790000	529670000	230400000	251080000	170780000	144480000	109180000	182450000	1001800000	857970000	695870000	218120000	159810000	256690000	664350000	736550000	508170000	334320000	467740000	336280000	378100000	341790000	328920000				7	7	7	33.4	33.4	33.4	32.986	0	179.27	14495000000	127
tr|Q9RSH1|Q9RSH1_DEIRA	tr|Q9RSH1|Q9RSH1_DEIRA	308420000	418080000	311590000	389810000	206620000	157170000	315640000	352580000	509900000	175950000	198530000	196770000	290520000	249630000	241250000	409940000	206550000	295830000	297460000	245740000	268140000	403060000	443570000	388440000	234570000	264190000	281190000	280940000	273690000	279840000				8	8	8	26.6	26.6	26.6	50.05	0	323.31	17144000000	173
tr|Q9RSH6|Q9RSH6_DEIRA	tr|Q9RSH6|Q9RSH6_DEIRA	0	0	0	0	0	0	0	0	0	0	0	0	0	0	0	0	0	0	0	0	0	0	0	0	0	0	0	0	0	0				1	1	1	4.9	4.9	4.9	22.12	0.00064433	9.3507	3545700000	15
tr|Q9RSH8|Q9RSH8_DEIRA	tr|Q9RSH8|Q9RSH8_DEIRA	299400000	300960000	397220000	0	206980000	0	130780000	123320000	116240000	171070000	449600000	293770000	0	0	77856000	238780000	214600000	146720000	358380000	133740000	395610000	124690000	116060000	118170000	121820000	223760000	134560000	119580000	130930000	151720000				2	2	2	16.5	16.5	16.5	20.268	0	37.388	7921600000	57
tr|Q9RSI0|Q9RSI0_DEIRA	tr|Q9RSI0|Q9RSI0_DEIRA	0	0	0	0	0	0	0	0	0	0	0	0	0	0	0	0	0	0	0	0	0	0	0	0	0	0	0	0	0	0				1	1	1	7.6	7.6	7.6	20.297	0.00061996	7.6241	773200000	11
tr|Q9RSI1|Q9RSI1_DEIRA	tr|Q9RSI1|Q9RSI1_DEIRA	41139000	98465000	0	0	0	0	0	0	0	0	0	101920000	0	0	66228000	80900000	0	0	85020000	118500000	95919000	0	0	0	0	0	0	0	0	0				5	5	5	22.7	22.7	22.7	37.623	0	63.525	1816600000	20
tr|Q9RSI2|Q9RSI2_DEIRA	tr|Q9RSI2|Q9RSI2_DEIRA	0	0	0	0	0	0	0	0	0	0	0	0	0	0	0	0	0	0	0	0	0	0	0	0	0	0	0	0	0	0				1	1	1	10.7	10.7	10.7	17.309	0	29.982	171740000	4
tr|Q9RSI3|Q9RSI3_DEIRA	tr|Q9RSI3|Q9RSI3_DEIRA	0	0	0	0	0	0	0	0	0	0	0	0	0	0	0	0	0	0	0	0	0	0	0	0	0	0	0	0	0	0				1	1	1	8.2	8.2	8.2	20.376	0.00061162	6.8148	4074700000	4
tr|Q9RSI7|Q9RSI7_DEIRA	tr|Q9RSI7|Q9RSI7_DEIRA	0	0	0	0	0	0	0	0	0	0	0	0	0	0	0	0	0	0	0	0	0	0	0	0	0	0	0	0	0	0				1	1	1	7.8	7.8	7.8	28.2	0	54.359	231850000	2
tr|Q9RSI8|Q9RSI8_DEIRA	tr|Q9RSI8|Q9RSI8_DEIRA	0	0	0	0	0	0	0	0	0	0	0	0	0	0	0	0	0	0	0	0	0	0	0	0	0	0	0	0	0	0				3	3	3	17	17	17	22.614	0.0007485	21.352	414640000	9
tr|Q9RSJ0|Q9RSJ0_DEIRA	tr|Q9RSJ0|Q9RSJ0_DEIRA	692000000	1039200000	0	750020000	790790000	835250000	1549600000	1405000000	2430300000	1502100000	1063800000	949430000	1197900000	1125800000	1076800000	1130500000	1356600000	1657500000	952020000	1258800000	1159400000	2228900000	2185300000	2398200000	1656500000	1437900000	1654200000	1133700000	1352100000	1310400000				3	3	3	24	24	24	28.775	0	125.49	39657000000	97
tr|Q9RSJ1|Q9RSJ1_DEIRA	tr|Q9RSJ1|Q9RSJ1_DEIRA	0	0	0	0	0	0	0	0	0	0	0	89866000	0	0	0	0	0	0	0	0	25758000	0	0	0	0	0	0	0	0	0				2	2	2	6.6	6.6	6.6	57.357	0.0062762	1.7519	1317200000	12
tr|Q9RSJ2|Q9RSJ2_DEIRA	tr|Q9RSJ2|Q9RSJ2_DEIRA	542900000	606640000	1005900000	474130000	549010000	482700000	0	430150000	0	378510000	400140000	491660000	235300000	275120000	107660000	72929000	1117300000	574920000	0	0	0	0	0	400340000	721410000	505320000	285810000	0	201840000	334020000				2	2	2	19.3	19.3	19.3	16.058	0	274.36	10750000000	37
tr|Q9RSJ4|Q9RSJ4_DEIRA	tr|Q9RSJ4|Q9RSJ4_DEIRA	66469000	59857000	44484000	53366000	66760000	64810000	0	92615000	89187000	71986000	93940000	0	60421000	39273000	0	64479000	68665000	69987000	0	29520000	26312000	0	0	68199000	0	0	0	51803000	73482000	53888000				4	4	4	8.6	8.6	8.6	91.639	0	66.736	2532200000	69
tr|Q9RSK2|Q9RSK2_DEIRA	tr|Q9RSK2|Q9RSK2_DEIRA	662590000	588480000	697360000	767780000	736870000	625710000	591080000	460150000	656190000	576300000	721070000	467940000	581600000	554920000	551600000	747800000	715180000	750230000	707750000	673480000	815410000	664890000	638910000	528860000	694260000	573510000	606540000	533800000	668260000	617210000				10	10	10	41.6	41.6	41.6	40.821	0	323.31	37522000000	212
tr|Q9RSK5|Q9RSK5_DEIRA	tr|Q9RSK5|Q9RSK5_DEIRA	220020000	231010000	160780000	0	199520000	179890000	347180000	263390000	311140000	268960000	192010000	0	307530000	0	304220000	0	0	282200000	239530000	215870000	199120000	438050000	389340000	336070000	319450000	327970000	361780000	270920000	332130000	354320000				3	3	3	12	12	12	28.15	0.00059701	5.6022	7291600000	34
tr|Q9RSL6|Q9RSL6_DEIRA	tr|Q9RSL6|Q9RSL6_DEIRA	334990000	349310000	340930000	360840000	364240000	400830000	416650000	413270000	491120000	213500000	246140000	218300000	306630000	223920000	208670000	476220000	330060000	300980000	216060000	215180000	224540000	431860000	417180000	465680000	390100000	309010000	281930000	263000000	330630000	283320000				8	8	8	18.8	18.8	18.8	52.43	0	58.944	16833000000	153
tr|Q9RSL7|Q9RSL7_DEIRA	tr|Q9RSL7|Q9RSL7_DEIRA	547480000	565560000	435470000	275270000	247760000	170720000	433670000	513940000	533230000	597330000	617060000	644570000	368520000	662140000	514320000	481210000	472070000	531410000	794560000	789000000	920240000	473720000	482280000	288630000	666820000	640910000	630220000	919340000	722660000	900860000				10	10	10	44	44	44	27.979	0	249.68	29430000000	185
tr|Q9RSL8|Q9RSL8_DEIRA	tr|Q9RSL8|Q9RSL8_DEIRA	415700000	383560000	395980000	440890000	409010000	408980000	355530000	352750000	363130000	689750000	725760000	631690000	522310000	704070000	719790000	263390000	299670000	326710000	896610000	840560000	1018800000	379530000	317490000	293620000	442830000	541080000	564460000	719930000	683290000	665530000				15	15	15	33.5	33.5	33.5	52.221	0	323.31	54756000000	392
tr|Q9RSM3|Q9RSM3_DEIRA	tr|Q9RSM3|Q9RSM3_DEIRA	702000000	814930000	630970000	557530000	564470000	564070000	788600000	928730000	802150000	1171100000	1160400000	1189900000	931590000	1475900000	1302000000	779940000	561150000	693770000	1551700000	1524200000	1684500000	923950000	775140000	563870000	885460000	1035800000	905390000	1515600000	1436200000	1326200000				17	17	17	45.3	45.3	45.3	49.305	0	323.31	94283000000	294
tr|Q9RSM5|Q9RSM5_DEIRA	tr|Q9RSM5|Q9RSM5_DEIRA	0	0	0	0	0	0	0	0	0	0	0	0	0	0	0	0	0	0	0	0	0	0	0	0	0	0	0	0	0	0				2	2	2	10.1	10.1	10.1	33.504	0.0010881	2.655	122890000	4
tr|Q9RSM8|Q9RSM8_DEIRA	tr|Q9RSM8|Q9RSM8_DEIRA	685850000	591190000	611910000	731390000	868410000	1039600000	0	424310000	728880000	896190000	952950000	736640000	895250000	896630000	989210000	838170000	812090000	692300000	1302000000	1249300000	1055900000	1462900000	0	0	1045400000	820590000	1057200000	0	896460000	755970000				8	8	8	21	21	21	59.725	0	49.312	25282000000	114
tr|Q9RSM9|Q9RSM9_DEIRA	tr|Q9RSM9|Q9RSM9_DEIRA	42571000	78906000	64393000	88319000	80730000	81055000	0	57720000	0	40107000	59243000	94835000	62436000	58630000	45556000	65927000	94455000	47947000	48658000	49042000	46368000	0	0	0	72133000	54516000	57140000	81287000	0	62371000				4	4	4	19.5	19.5	19.5	21.12	0	323.31	2966700000	48
tr|Q9RSN0|Q9RSN0_DEIRA	tr|Q9RSN0|Q9RSN0_DEIRA	308290000	261740000	226460000	229910000	238290000	264300000	221440000	248810000	268130000	0	158420000	179970000	255620000	267300000	289180000	266030000	299320000	303800000	147190000	177420000	147900000	454800000	473220000	414400000	214110000	168520000	210620000	0	0	0				1	1	1	6.1	6.1	6.1	21.403	0	29.213	5813700000	10
tr|Q9RSN3|Q9RSN3_DEIRA	tr|Q9RSN3|Q9RSN3_DEIRA	73844000	101780000	72416000	0	78577000	0	97345000	0	151110000	101840000	62916000	64666000	0	0	0	76779000	84574000	0	41563000	107410000	0	127950000	147150000	127250000	66074000	107220000	117940000	0	96632000	81178000				3	3	3	16.1	16.1	16.1	38.151	0	179.88	3796900000	76
tr|Q9RSN4|Q9RSN4_DEIRA	tr|Q9RSN4|Q9RSN4_DEIRA	549680000	624800000	508790000	618110000	584810000	589060000	726720000	604100000	674680000	692310000	560580000	545700000	730490000	711030000	769500000	610750000	669220000	756310000	430240000	528530000	458940000	722790000	832640000	790610000	702530000	576600000	647530000	438520000	495840000	457460000				11	11	11	36	36	36	58.968	0	323.31	44408000000	287
tr|Q9RSN5|Q9RSN5_DEIRA	tr|Q9RSN5|Q9RSN5_DEIRA	163100000	170940000	151410000	211900000	194840000	183440000	203080000	182310000	189460000	172400000	138060000	163790000	157590000	152160000	141980000	210160000	174640000	215680000	158880000	252830000	231070000	269390000	282260000	231440000	197520000	173790000	200420000	197710000	202470000	128310000				6	6	6	26.7	26.7	26.7	24.377	0	56.833	7543800000	68
tr|Q9RSP0|Q9RSP0_DEIRA	tr|Q9RSP0|Q9RSP0_DEIRA	96569000	69428000	76190000	136500000	110930000	131940000	74867000	74095000	93699000	90673000	81522000	70346000	60137000	68180000	66048000	102440000	113640000	133390000	90096000	94520000	105250000	142090000	156110000	154960000	107420000	112090000	136680000	71925000	68713000	77670000				7	7	7	35.1	35.1	35.1	30.466	0	34.411	6419600000	113
tr|Q9RSP7|Q9RSP7_DEIRA	tr|Q9RSP7|Q9RSP7_DEIRA	187850000	0	0	0	211020000	0	0	269520000	0	0	299690000	203700000	261340000	0	252300000	202020000	0	0	0	218010000	246650000	0	0	0	0	0	0	0	278380000	275380000				2	2	2	20.1	20.1	20.1	18.534	0	198.76	6381500000	41
tr|Q9RSP8|Q9RSP8_DEIRA	tr|Q9RSP8|Q9RSP8_DEIRA	172320000	204140000	150390000	288540000	280280000	266390000	224940000	179240000	202050000	213450000	178870000	197200000	247510000	260160000	249720000	220400000	186160000	213440000	225280000	283600000	356820000	169170000	230890000	176970000	206830000	287870000	215320000	223360000	199280000	182900000				4	4	4	13.5	13.5	13.5	38.566	0	323.31	10588000000	65
tr|Q9RSP9|Q9RSP9_DEIRA	tr|Q9RSP9|Q9RSP9_DEIRA	177650000	167550000	219910000	135230000	173520000	161930000	136610000	173400000	224690000	158030000	108170000	138830000	179750000	171010000	159250000	179460000	193590000	212650000	108010000	135950000	109020000	267870000	301030000	281840000	230240000	197620000	234570000	189290000	156440000	189400000				4	4	4	47.9	47.9	47.9	12.692	0	243.52	8330800000	80
tr|Q9RSQ2|Q9RSQ2_DEIRA	tr|Q9RSQ2|Q9RSQ2_DEIRA	0	0	0	0	0	0	0	0	0	0	0	0	0	0	0	0	0	0	0	0	0	0	0	0	0	0	0	0	0	0				2	2	2	7.8	7.8	7.8	40.135	0.0016234	2.5234	227180000	12
tr|Q9RSQ4|Q9RSQ4_DEIRA	tr|Q9RSQ4|Q9RSQ4_DEIRA	7796000000	7614800000	8896600000	6510500000	6311900000	6159800000	3012300000	2837100000	3096800000	4097100000	6686900000	4418000000	2855500000	2550700000	2651300000	4901800000	5218800000	5487900000	6432500000	4530600000	7747700000	3082500000	3746400000	2778900000	3867300000	4659900000	4234700000	4061600000	5945100000	6181700000				14	14	14	40.1	40.1	40.1	40.266	0	323.31	2.7966E+11	370
tr|Q9RSQ6|Q9RSQ6_DEIRA	tr|Q9RSQ6|Q9RSQ6_DEIRA	599090000	0	595930000	0	591460000	0	0	466390000	0	366460000	365540000	359260000	0	1650400000	0	0	539000000	0	0	0	0	0	0	0	0	0	357510000	0	0	0				4	4	4	38.5	38.5	38.5	14.377	0.00066094	10.953	21980000000	12
tr|Q9RSR2|Q9RSR2_DEIRA	tr|Q9RSR2|Q9RSR2_DEIRA	44664000	32868000	30410000	0	0	0	46490000	0	61944000	42658000	29926000	29330000	0	0	0	63779000	48989000	71082000	0	0	38614000	0	45951000	0	0	33251000	34143000	36944000	22193000	26081000				6	6	6	21.4	21.4	21.4	35.363	0.00062933	8.3151	1148500000	42
tr|Q9RSR6|Q9RSR6_DEIRA	tr|Q9RSR6|Q9RSR6_DEIRA	0	0	0	0	0	0	0	0	0	0	0	0	0	0	0	0	0	0	0	0	0	0	0	0	0	0	0	0	0	0				1	1	1	7.9	7.9	7.9	34.747	0.00057703	4.221	151970000	3
tr|Q9RSR7|Q9RSR7_DEIRA	tr|Q9RSR7|Q9RSR7_DEIRA	488810000	571000000	434850000	468060000	524640000	489200000	531200000	443490000	715650000	489070000	459150000	420930000	452490000	460360000	429160000	588090000	626000000	752640000	435490000	228830000	0	713560000	843700000	836060000	595200000	645030000	711610000	531060000	662160000	460530000				4	4	4	21.6	21.6	21.6	21.075	0	43.433	20275000000	122
tr|Q9RSR8|Q9RSR8_DEIRA	tr|Q9RSR8|Q9RSR8_DEIRA	0	0	0	25674000	35680000	24966000	0	0	0	0	0	26335000	0	0	27036000	0	0	0	0	0	0	0	0	0	0	0	0	0	0	0				2	2	2	26.5	26.5	26.5	15.874	0	32.342	462540000	18
tr|Q9RSR9|Q9RSR9_DEIRA	tr|Q9RSR9|Q9RSR9_DEIRA	227490000	272840000	246870000	366750000	326820000	327310000	0	323800000	0	265430000	252600000	285740000	366820000	378020000	417370000	264200000	296470000	323690000	278480000	335080000	342720000	346210000	346040000	331380000	284720000	229670000	265880000	277310000	277130000	236960000				8	8	8	25.1	25.1	25.1	52.319	0	36.54	9949700000	75
tr|Q9RSS2|Q9RSS2_DEIRA	tr|Q9RSS2|Q9RSS2_DEIRA	18279000	0	0	16731000	16423000	22346000	0	0	0	0	18741000	24536000	0	0	18938000	0	0	0	39670000	0	26280000	0	0	0	0	16900000	0	0	18572000	17905000				2	2	2	2.9	2.9	2.9	68.814	0.0005787	4.3016	558240000	25
tr|Q9RSS3|Q9RSS3_DEIRA	tr|Q9RSS3|Q9RSS3_DEIRA	106320000	140660000	124980000	202190000	158870000	171410000	206780000	203500000	219270000	256670000	183550000	178250000	318040000	311790000	309060000	171390000	174500000	197480000	225510000	285750000	240690000	246330000	237170000	240130000	319590000	317740000	387460000	315600000	325870000	312930000				6	6	6	17.9	17.9	17.9	75.116	0	323.31	15326000000	115
tr|Q9RST1|Q9RST1_DEIRA	tr|Q9RST1|Q9RST1_DEIRA	465860000	503220000	452590000	532500000	457980000	559430000	483730000	501940000	512830000	373820000	328010000	339800000	305830000	319500000	297980000	569570000	491800000	533330000	329970000	358360000	301160000	620020000	562340000	517160000	437200000	506030000	433230000	576540000	457640000	398030000				9	9	9	21.7	21.7	21.7	70.502	0	139.21	28524000000	148
tr|Q9RST2|Q9RST2_DEIRA	tr|Q9RST2|Q9RST2_DEIRA	429710000	436360000	418620000	474870000	450810000	455070000	342220000	378390000	334710000	269550000	375240000	332690000	262140000	194640000	226010000	442250000	364970000	398030000	335240000	268280000	343900000	488820000	453480000	428300000	320100000	349450000	295580000	380280000	401120000	361170000				9	9	9	36.1	36.1	36.1	35.852	0	323.31	20858000000	169
tr|Q9RST3|Q9RST3_DEIRA	tr|Q9RST3|Q9RST3_DEIRA	0	0	0	0	0	0	0	0	0	0	0	0	0	0	0	0	0	0	0	0	0	0	0	0	0	0	0	0	0	0				1	1	1	10	10	10	36.791	0.00070721	16.193	209240000	3
tr|Q9RST7|Q9RST7_DEIRA	tr|Q9RST7|Q9RST7_DEIRA	849700000	1005200000	873060000	773060000	926720000	792690000	930050000	973680000	996490000	797350000	772880000	990060000	974960000	925690000	940440000	1230400000	993240000	962210000	842240000	952160000	999180000	1358300000	1153800000	981720000	941110000	942630000	1065100000	1046800000	1062900000	816760000				13	13	13	31.5	31.5	31.5	62.714	0	323.31	37217000000	200
tr|Q9RST9|Q9RST9_DEIRA	tr|Q9RST9|Q9RST9_DEIRA	191820000	206190000	238560000	232790000	269540000	224540000	231630000	273730000	379070000	134970000	204100000	174370000	176110000	288150000	258630000	332480000	263600000	328960000	142060000	172720000	154090000	258830000	212960000	271080000	156160000	191870000	211440000	82534000	0	265720000				5	5	5	32.2	32.2	32.2	28.432	0	234.73	7533400000	86
tr|Q9RSU0|Q9RSU0_DEIRA	tr|Q9RSU0|Q9RSU0_DEIRA	1335900000	1321800000	1034300000	1067700000	1099400000	1133900000	1483900000	1138200000	1161000000	1194700000	930380000	969450000	745080000	806840000	728150000	1328200000	1218000000	1348800000	864570000	877120000	1020000000	1438500000	1367800000	999580000	1226700000	1780300000	1292900000	1700200000	2031700000	1516300000				9	9	9	16.1	16.1	16.1	86.943	0	323.31	1.0736E+11	319
tr|Q9RSU1|Q9RSU1_DEIRA	tr|Q9RSU1|Q9RSU1_DEIRA	82887000	141460000	102430000	174830000	210430000	175850000	145740000	133950000	163450000	83007000	81490000	104990000	226950000	185820000	171010000	129280000	217580000	0	260320000	228620000	199910000	216790000	194930000	175810000	170630000	144210000	134960000	0	201930000	136630000				2	2	2	31	31	31	15.407	0	323.31	6456500000	74
tr|Q9RSU3|Q9RSU3_DEIRA	tr|Q9RSU3|Q9RSU3_DEIRA	496380000	484200000	381060000	710160000	712860000	560680000	684140000	468990000	487310000	582220000	464550000	390490000	631430000	779700000	650650000	505900000	559770000	687380000	1147700000	1436100000	1241700000	828050000	645280000	525550000	626290000	618610000	671060000	890760000	790450000	794430000				2	2	2	21.4	21.4	21.4	16.866	0	27.424	23190000000	93
tr|Q9RSU4|Q9RSU4_DEIRA	tr|Q9RSU4|Q9RSU4_DEIRA	107510000	89770000	102900000	0	0	82568000	98089000	95407000	104650000	85873000	83406000	93560000	87725000	84353000	80521000	103010000	92557000	94573000	108820000	74935000	80146000	124450000	124270000	125570000	0	87790000	93936000	93017000	96359000	93443000				3	3	3	18.5	18.5	18.5	20.704	0	293.71	4024800000	46
tr|Q9RSU6|Q9RSU6_DEIRA	tr|Q9RSU6|Q9RSU6_DEIRA	0	0	0	0	0	0	0	0	0	0	0	0	0	0	0	0	0	0	0	0	0	0	0	0	0	0	0	0	0	0				1	1	1	8.7	8.7	8.7	20.212	0	83.256	108470000	5
tr|Q9RSU7|Q9RSU7_DEIRA	tr|Q9RSU7|Q9RSU7_DEIRA	3395700000	2819900000	2970900000	3423300000	3188500000	3544100000	2786000000	2870900000	3657500000	3392800000	2914700000	2894400000	3152200000	3117300000	2893800000	2876300000	3770500000	3504000000	2773900000	2443500000	2346300000	2884800000	3315100000	2901500000	3643200000	3137900000	3577400000	2720100000	2614300000	2823500000				13	13	13	35.9	35.9	35.9	49.59	0	323.31	1.2214E+11	320
tr|Q9RSU8|Q9RSU8_DEIRA	tr|Q9RSU8|Q9RSU8_DEIRA	178720000	189010000	206070000	50492000	0	19312000	227400000	217690000	218980000	67559000	62139000	129450000	29477000	41850000	42025000	346870000	82510000	237700000	0	0	0	195760000	180630000	140050000	116980000	257020000	296630000	159490000	94771000	109120000				2	2	2	21.7	21.7	21.7	13.222	0.0006169	7.349	3244500000	41
tr|Q9RSV0|Q9RSV0_DEIRA	tr|Q9RSV0|Q9RSV0_DEIRA	0	0	0	0	0	0	0	0	0	0	0	0	0	0	0	0	0	0	0	0	0	0	0	0	0	0	0	0	0	0				1	1	1	6.5	6.5	6.5	16.381	0.0097236	1.4583	2776300000	5
tr|Q9RSV3|Q9RSV3_DEIRA	tr|Q9RSV3|Q9RSV3_DEIRA	232010000	265660000	187950000	289260000	267780000	254880000	312880000	263260000	309650000	186730000	195080000	145080000	195930000	195530000	181220000	246250000	319000000	331830000	140960000	154630000	146330000	325270000	295950000	256460000	130540000	188230000	160910000	174230000	201140000	177490000				5	5	5	18.8	18.8	18.8	37.44	0	137.53	9594200000	92
tr|Q9RSV5|Q9RSV5_DEIRA	tr|Q9RSV5|Q9RSV5_DEIRA	126620000	138580000	96836000	0	0	0	152350000	144810000	186410000	108830000	99569000	82855000	117920000	83154000	117950000	148150000	109130000	170880000	95871000	106910000	108220000	212580000	220070000	230030000	200650000	131870000	161310000	143610000	168600000	131630000				7	7	7	25.3	25.3	25.3	48.817	0	43.355	5645100000	90
tr|Q9RSV7|Q9RSV7_DEIRA	tr|Q9RSV7|Q9RSV7_DEIRA	133520000	125540000	101190000	95745000	88684000	95356000	158580000	145190000	211690000	137920000	123070000	118000000	133030000	126790000	129760000	155680000	138600000	187310000	131380000	75080000	124350000	213200000	210120000	220540000	191650000	189800000	173830000	147060000	177510000	186060000				8	8	8	31.4	31.4	31.4	44.617	0	323.31	9884300000	111
tr|Q9RSV8|Q9RSV8_DEIRA	tr|Q9RSV8|Q9RSV8_DEIRA	58149000	113930000	67382000	83846000	60346000	84712000	53749000	75721000	89922000	74726000	96584000	93106000	82021000	0	57465000	59213000	63718000	75168000	109470000	67661000	86949000	52911000	75333000	42131000	54163000	91753000	53008000	63821000	47089000	75059000				5	5	5	35.3	35.3	35.3	22.338	0	66.279	3560800000	58
tr|Q9RSW2|Q9RSW2_DEIRA	tr|Q9RSW2|Q9RSW2_DEIRA	0	0	0	0	0	0	0	0	0	114170000	183740000	156690000	143210000	135100000	262120000	232780000	149190000	0	158000000	0	202800000	169590000	0	0	0	0	0	0	0	0				2	2	2	37.8	37.8	37.8	8.9433	0.00063573	8.7489	4539500000	50
tr|Q9RSW3|Q9RSW3_DEIRA	tr|Q9RSW3|Q9RSW3_DEIRA	756760000	752520000	747050000	867030000	648980000	791910000	529940000	826180000	642440000	796210000	1060900000	1035500000	786780000	691590000	818610000	921870000	596430000	638590000	1097200000	840450000	1103100000	532520000	550130000	466530000	528080000	789410000	528610000	722890000	874510000	895670000				11	11	11	46.7	46.7	46.7	36.196	0	323.31	50020000000	245
tr|Q9RSW5|Q9RSW5_DEIRA	tr|Q9RSW5|Q9RSW5_DEIRA	0	0	0	0	0	0	81021000	0	75853000	0	0	39190000	64532000	0	0	0	61147000	62594000	0	0	0	120670000	0	0	0	0	97242000	0	0	56180000				1	1	1	8.3	8.3	8.3	16.469	0.0010959	2.8351	2088700000	9
tr|Q9RSX1|Q9RSX1_DEIRA	tr|Q9RSX1|Q9RSX1_DEIRA	0	0	0	0	0	0	0	0	0	0	0	0	0	0	0	0	0	0	0	0	0	0	0	0	0	0	0	0	0	0				1	1	1	4.3	4.3	4.3	28.081	0.00055249	3.0597	3135900000	52
tr|Q9RSX3|Q9RSX3_DEIRA	tr|Q9RSX3|Q9RSX3_DEIRA	133510000	66137000	60661000	0	0	0	87844000	78457000	95585000	93139000	89470000	131370000	201560000	134360000	108330000	86777000	118990000	140240000	141030000	121780000	114160000	106010000	104380000	0	132320000	126270000	141550000	125140000	133400000	102840000				5	5	5	23.6	23.6	23.6	29.363	0	32.649	3711800000	48
tr|Q9RSX4|Q9RSX4_DEIRA	tr|Q9RSX4|Q9RSX4_DEIRA	0	92248000	0	45128000	0	50994000	78599000	90460000	75266000	52621000	58114000	65895000	73802000	71619000	70122000	82278000	60033000	55076000	73851000	59897000	72898000	0	83377000	73722000	60928000	46396000	0	80043000	79990000	62700000				2	2	2	6.3	6.3	6.3	45.802	0	61.344	2560400000	34
tr|Q9RSX5|Q9RSX5_DEIRA	tr|Q9RSX5|Q9RSX5_DEIRA	0	0	0	0	0	0	0	0	0	0	0	0	0	0	0	0	0	0	0	0	0	0	0	0	0	0	0	0	0	0				1	1	1	12.9	12.9	12.9	20.826	0.0031983	2.1456	34573000	1
tr|Q9RSX6|Q9RSX6_DEIRA	tr|Q9RSX6|Q9RSX6_DEIRA	121180000	142040000	127400000	118180000	107890000	121480000	111730000	109240000	118400000	116030000	96733000	101440000	91266000	111110000	110860000	121080000	132990000	150420000	96776000	0	0	127820000	0	79292000	62806000	80766000	81869000	98251000	89530000	84641000				3	3	3	13.1	13.1	13.1	30.952	0	101.3	4088300000	52
tr|Q9RSY1|Q9RSY1_DEIRA	tr|Q9RSY1|Q9RSY1_DEIRA	464500000	336860000	339870000	0	378310000	0	492430000	503740000	565050000	438140000	427500000	388060000	484370000	399910000	558730000	425570000	347100000	358700000	654070000	420460000	648770000	440580000	442220000	475320000	392880000	408100000	453720000	481750000	570660000	576810000				7	7	7	25.8	25.8	25.8	41.377	0	323.31	22203000000	124
tr|Q9RSY4|Q9RSY4_DEIRA	tr|Q9RSY4|Q9RSY4_DEIRA	0	0	0	0	0	0	0	0	0	0	0	0	0	0	0	0	0	0	0	0	0	0	0	0	0	0	0	0	0	0				3	3	3	8.7	8.7	8.7	46.692	0.0047619	1.9808	349320000	6
tr|Q9RSY6|Q9RSY6_DEIRA	tr|Q9RSY6|Q9RSY6_DEIRA	2881200000	3562300000	3360800000	5030400000	4233000000	4473000000	2820800000	3311800000	2627400000	6953800000	6619600000	6641200000	7729900000	5930900000	7241000000	2770000000	2694800000	3325400000	5576100000	5814100000	5255400000	2246500000	2688900000	3240000000	3649100000	4377000000	3563400000	4158400000	4920800000	4097600000				16	16	16	31.6	31.6	31.6	69.309	0	323.31	3.3576E+11	508
tr|Q9RSY7|Q9RSY7_DEIRA	tr|Q9RSY7|Q9RSY7_DEIRA	843510000	632880000	558020000	391560000	422300000	532160000	451530000	602750000	551820000	575390000	614460000	618830000	697650000	688160000	676880000	694670000	521510000	670370000	536600000	518850000	532910000	415360000	295790000	529110000	321360000	494160000	336470000	471010000	605860000	667150000				8	8	8	38.5	38.5	38.5	35.037	0	323.31	30823000000	146
tr|Q9RSY8|Q9RSY8_DEIRA	tr|Q9RSY8|Q9RSY8_DEIRA	0	0	0	0	0	0	0	0	0	0	0	0	0	0	0	0	0	0	0	0	0	0	0	0	0	0	0	0	0	0				1	1	1	7.6	7.6	7.6	20.312	0.0005685	3.8394	184050000	6
tr|Q9RSY9|Q9RSY9_DEIRA	tr|Q9RSY9|Q9RSY9_DEIRA	225750000	132880000	160870000	229310000	482690000	330690000	212440000	193350000	283420000	152850000	162410000	174130000	181030000	144300000	184200000	226060000	152120000	218500000	257940000	333990000	302510000	349470000	274880000	364590000	321690000	316720000	415100000	350980000	274830000	286870000				6	6	6	16.5	16.5	16.5	34.991	0.00069013	13.989	8712000000	105
tr|Q9RSZ0|Q9RSZ0_DEIRA	tr|Q9RSZ0|Q9RSZ0_DEIRA	113880000	121190000	94651000	100390000	136630000	123440000	175810000	118650000	200500000	99227000	116570000	90138000	119330000	155070000	118500000	153630000	116640000	151560000	107250000	107990000	105800000	250570000	201950000	223300000	168390000	121890000	115840000	111160000	141230000	152260000				5	5	5	43.5	43.5	43.5	17.949	0	117.57	8441400000	144
tr|Q9RSZ3|Q9RSZ3_DEIRA	tr|Q9RSZ3|Q9RSZ3_DEIRA	78159000	78464000	65019000	74852000	71252000	78566000	93717000	95280000	103390000	139450000	100430000	97016000	140450000	71520000	111980000	89878000	104480000	109390000	131360000	233980000	167060000	113800000	108470000	86719000	136320000	153140000	119790000	141210000	159440000	122420000				6	6	6	9.8	9.8	9.8	84.141	0	41.68	5559200000	107
tr|Q9RSZ5|Q9RSZ5_DEIRA	tr|Q9RSZ5|Q9RSZ5_DEIRA	329770000	320170000	296490000	178140000	246720000	218450000	305330000	317130000	328250000	291350000	313890000	254260000	330650000	426020000	378040000	273430000	355240000	189280000	433540000	316360000	331850000	403780000	446730000	206400000	451350000	443410000	547200000	671750000	458780000	530570000				17	16	16	22.8	21.6	21.6	90.135	0	323.31	29237000000	267
tr|Q9RSZ9|Q9RSZ9_DEIRA	tr|Q9RSZ9|Q9RSZ9_DEIRA	1834300000	1486500000	1854100000	1234100000	1430200000	1425400000	1457000000	1249500000	1117300000	1717500000	1330500000	1642300000	2278600000	2661900000	1922700000	1241800000	1869700000	1383900000	1457800000	1719100000	1447400000	1190000000	1181500000	1387800000	2482000000	1520200000	1689400000	1119200000	1253300000	1103700000				6	6	6	48.4	48.4	48.4	18.064	0	323.31	48724000000	228
tr|Q9RT01|Q9RT01_DEIRA	tr|Q9RT01|Q9RT01_DEIRA	0	0	73748000	118090000	0	93126000	0	93927000	135940000	246050000	194100000	207230000	308980000	303990000	233720000	0	0	0	732280000	662550000	867300000	116950000	0	0	136110000	142910000	111820000	307380000	336760000	326460000				7	7	7	35.8	35.8	35.8	23.79	0	216.21	9376900000	74
tr|Q9RT02|Q9RT02_DEIRA	tr|Q9RT02|Q9RT02_DEIRA	197150000	188030000	219360000	257630000	287670000	311860000	87939000	193210000	113750000	202140000	252820000	219250000	245840000	284950000	208850000	198720000	130090000	243510000	323300000	216170000	244600000	96555000	141190000	74123000	140080000	151910000	203050000	242240000	153380000	235840000				8	8	8	42.4	42.4	42.4	28.492	0	209.36	16050000000	185
tr|Q9RT05|Q9RT05_DEIRA	tr|Q9RT05|Q9RT05_DEIRA	148960000	166270000	134570000	146990000	150420000	163700000	194110000	135780000	166090000	162420000	146310000	123560000	106260000	159390000	136970000	168080000	119830000	172860000	122190000	142790000	123150000	208580000	182960000	147700000	163870000	144350000	140950000	156220000	159120000	159930000				13	13	13	21.7	21.7	21.7	92.831	0	121.35	10097000000	168
tr|Q9RT06|Q9RT06_DEIRA	tr|Q9RT06|Q9RT06_DEIRA	69290000	79845000	65325000	79477000	67859000	70850000	82918000	68386000	94868000	102120000	95427000	86452000	87235000	96524000	100330000	79186000	75649000	81046000	59728000	68174000	58619000	103880000	89009000	83262000	81781000	72037000	84107000	87081000	86174000	88315000				8	8	7	26.7	26.7	23.6	45.066	0	86.855	6670200000	132
tr|Q9RT07|Q9RT07_DEIRA	tr|Q9RT07|Q9RT07_DEIRA	21410000	42104000	36410000	33894000	45659000	0	0	0	0	0	29483000	0	31134000	0	0	0	24813000	24605000	32810000	20582000	27886000	0	0	0	0	0	0	0	0	0				6	6	6	68.8	68.8	68.8	17.492	0	104.35	863130000	27
tr|Q9RT08|Q9RT08_DEIRA	tr|Q9RT08|Q9RT08_DEIRA	0	0	0	0	0	0	0	0	0	0	0	0	0	0	0	0	49565000	26788000	0	0	0	0	0	0	0	0	0	0	0	0				2	2	2	7.4	7.4	7.4	19.024	0.0016155	2.3874	1302300000	18
tr|Q9RT09|Q9RT09_DEIRA	tr|Q9RT09|Q9RT09_DEIRA	1681900000	1982400000	2084900000	2110100000	2214100000	2326600000	1532400000	1829600000	1648100000	1543500000	1883800000	2014300000	2460900000	2059900000	2259300000	1719000000	1382700000	1374900000	2659400000	2390500000	2505600000	1617300000	1604500000	1418000000	1621700000	1514600000	1257800000	2014100000	1811900000	1849700000				14	14	14	50.4	50.4	50.4	41.086	0	323.31	97384000000	431
tr|Q9RT11|Q9RT11_DEIRA	tr|Q9RT11|Q9RT11_DEIRA	97239000	99889000	134800000	0	0	115060000	0	109390000	0	66155000	95372000	82998000	76109000	0	0	75417000	0	111000000	96356000	0	62462000	0	0	0	85236000	82955000	66611000	111660000	86173000	77680000				6	6	6	27.3	27.3	27.3	34.881	0.0005988	5.8093	4378800000	25
tr|Q9RT14|Q9RT14_DEIRA	tr|Q9RT14|Q9RT14_DEIRA	439600000	497980000	554180000	402130000	436150000	567870000	496210000	366900000	537950000	520710000	932110000	718230000	304200000	139210000	390710000	604210000	515220000	517750000	842810000	589600000	775060000	592300000	657430000	430680000	446120000	521190000	523680000	309350000	597360000	513420000				7	7	7	22.1	22.1	22.1	56.581	0	183.07	24456000000	106
tr|Q9RT16|Q9RT16_DEIRA	tr|Q9RT16|Q9RT16_DEIRA	0	0	0	0	0	0	0	0	0	43386000	0	43898000	0	0	0	0	0	0	0	0	0	0	0	0	0	0	0	0	0	0				2	2	2	6.9	6.9	6.9	39.925	0.00057737	4.2226	334910000	5
tr|Q9RT19|Q9RT19_DEIRA	tr|Q9RT19|Q9RT19_DEIRA	0	0	0	0	0	0	0	0	0	0	0	0	0	0	0	0	0	0	0	0	0	0	0	0	0	0	0	0	0	0				1	1	1	17.5	17.5	17.5	10.922	0.00068729	13.667	1353100000	19
tr|Q9RT24|Q9RT24_DEIRA	tr|Q9RT24|Q9RT24_DEIRA	1675400000	1565800000	1347500000	995440000	0	1079200000	1798100000	1642600000	1565300000	1876900000	1848600000	1967500000	2032600000	2780500000	2122600000	1324900000	1534800000	1445300000	1221400000	934010000	1287500000	1983200000	1770500000	1877000000	1459700000	1457500000	1260900000	1561900000	222100000	1216300000				3	3	3	13.4	13.4	13.4	31.284	0	140.41	44090000000	110
tr|Q9RT26|Q9RT26_DEIRA	tr|Q9RT26|Q9RT26_DEIRA	487640000	473530000	400830000	481430000	448960000	502950000	370880000	406650000	367530000	477030000	451950000	453180000	558470000	527950000	550560000	432770000	438950000	420570000	396910000	336650000	450580000	417160000	482160000	380320000	334350000	381800000	351230000	372400000	380550000	361180000				7	7	7	42.9	42.9	42.9	26.213	0	323.31	24638000000	165
tr|Q9RT28|Q9RT28_DEIRA	tr|Q9RT28|Q9RT28_DEIRA	584970000	651900000	674720000	470830000	436290000	424430000	1005600000	829970000	900500000	541310000	723010000	664970000	780440000	728140000	542630000	606140000	467150000	362620000	395930000	371480000	343370000	1186400000	1035500000	1004800000	815910000	693080000	790480000	603970000	616860000	486080000				11	11	11	33.6	33.6	33.6	44.469	0	243.49	27995000000	222
tr|Q9RT29|Q9RT29_DEIRA	tr|Q9RT29|Q9RT29_DEIRA	168370000	180650000	243970000	217730000	183100000	221730000	148050000	234090000	165470000	152030000	97024000	0	80261000	0	90450000	406290000	174410000	397220000	169730000	190080000	264410000	266560000	135470000	145680000	0	0	89192000	112250000	0	0				6	6	6	24.3	24.3	24.3	41.54	0	142.51	7145700000	84
tr|Q9RT30|Q9RT30_DEIRA	tr|Q9RT30|Q9RT30_DEIRA	283990000	322160000	172590000	0	0	0	336230000	236210000	506440000	211240000	0	209810000	300090000	264570000	180050000	407400000	133250000	164130000	83557000	332690000	294290000	386440000	462740000	499550000	625780000	528230000	534270000	736640000	666050000	0				4	4	4	14.8	14.8	14.8	30.306	0	52.721	9140700000	54
tr|Q9RT31|Q9RT31_DEIRA	tr|Q9RT31|Q9RT31_DEIRA	98983000	0	56790000	64491000	56852000	64220000	0	51594000	93474000	54552000	71302000	48282000	53205000	0	46604000	67276000	85940000	140300000	60497000	0	38985000	75258000	117830000	66542000	0	0	0	0	0	0				4	4	4	16.8	16.8	16.8	40.846	0.00059137	5.2599	2986300000	26
tr|Q9RT33|Q9RT33_DEIRA	tr|Q9RT33|Q9RT33_DEIRA	35740000	0	36003000	34010000	0	41784000	0	40290000	36952000	45862000	43881000	46229000	56687000	50616000	53361000	36076000	32496000	45843000	46064000	42327000	50555000	0	52271000	34764000	0	36729000	34912000	0	44284000	39104000				3	3	3	10.9	10.9	10.9	37.116	0.00072411	18.266	1947200000	70
tr|Q9RT34|Q9RT34_DEIRA	tr|Q9RT34|Q9RT34_DEIRA	0	0	0	0	0	0	0	0	0	0	0	0	0	0	0	0	0	0	0	0	0	0	0	0	0	0	0	0	0	0				1	1	1	12.9	12.9	12.9	13.974	0.00061614	7.317	500800000	7
tr|Q9RT35|Q9RT35_DEIRA	tr|Q9RT35|Q9RT35_DEIRA	132880000	0	73757000	0	0	52523000	109850000	128250000	0	181220000	174830000	216190000	157000000	112470000	122940000	0	103890000	86622000	0	0	60725000	0	0	0	69617000	82375000	90405000	76130000	74156000	0				5	5	5	22.2	22.2	22.2	27.834	0	27.818	3557100000	39
tr|Q9RT36|Q9RT36_DEIRA	tr|Q9RT36|Q9RT36_DEIRA	0	0	0	0	0	0	0	0	0	366280000	212460000	216480000	243310000	152590000	162070000	0	0	0	0	60802000	0	0	0	0	0	0	251620000	172030000	228090000	154650000				1	1	1	10.7	10.7	10.7	28.769	0	50.457	2996100000	36
tr|Q9RT37|Q9RT37_DEIRA	tr|Q9RT37|Q9RT37_DEIRA	0	0	54912000	0	29070000	0	0	0	0	0	77174000	70168000	103800000	0	0	0	0	0	35737000	48660000	29822000	0	0	0	77952000	59506000	40409000	0	0	0				1	1	1	6.6	6.6	6.6	28.32	0	34.261	1340200000	22
tr|Q9RT42|Q9RT42_DEIRA	tr|Q9RT42|Q9RT42_DEIRA	0	0	0	0	0	0	0	0	0	0	0	0	0	0	0	0	0	0	0	0	0	0	0	0	0	0	0	0	0	0				1	1	1	8.9	8.9	8.9	17.763	0	33.336	1047000000	27
tr|Q9RT43|Q9RT43_DEIRA	tr|Q9RT43|Q9RT43_DEIRA	488380000	498660000	501810000	572210000	517320000	493330000	250720000	367750000	283750000	196000000	310160000	273940000	197990000	126950000	217870000	369180000	449060000	500240000	293250000	195070000	280400000	298910000	425250000	354500000	235960000	241400000	199200000	142390000	212910000	192460000				5	5	5	31.9	31.9	31.9	29.523	0	193.43	16144000000	146
tr|Q9RT45|Q9RT45_DEIRA	tr|Q9RT45|Q9RT45_DEIRA	0	92814000	76743000	0	42176000	46983000	80190000	81277000	62904000	93355000	131330000	85903000	61621000	168780000	147880000	90556000	0	0	86246000	132840000	101550000	87842000	105930000	97774000	88298000	97652000	110730000	193320000	141540000	147710000				7	7	7	19.2	19.2	19.2	44.968	0	215.66	4483900000	74
tr|Q9RT46|Q9RT46_DEIRA	tr|Q9RT46|Q9RT46_DEIRA	0	0	0	0	0	0	0	0	0	0	0	0	0	0	0	0	0	0	0	0	0	0	0	0	0	0	0	0	0	0				1	1	1	8.1	8.1	8.1	13.428	0	74.346	1602800000	36
tr|Q9RT49|Q9RT49_DEIRA	tr|Q9RT49|Q9RT49_DEIRA	0	0	28222000	0	0	0	0	0	0	37589000	0	0	32232000	0	0	0	35329000	44108000	0	0	29150000	0	40690000	34840000	36201000	0	0	38339000	28725000	0				3	3	3	15.4	15.4	15.4	29.857	0.00056883	3.8588	1131000000	32
tr|Q9RT50|Q9RT50_DEIRA	tr|Q9RT50|Q9RT50_DEIRA	0	0	76212000	0	0	65647000	0	0	0	0	0	0	78807000	0	0	0	0	0	0	0	0	0	179330000	0	232240000	241900000	273160000	203120000	273220000	181750000				4	4	4	6.6	6.6	6.6	86.636	0.00062578	8.0587	3162800000	40
tr|Q9RT51|Q9RT51_DEIRA	tr|Q9RT51|Q9RT51_DEIRA	34242000	43388000	37657000	116980000	115610000	111840000	49402000	44837000	55815000	68603000	61898000	45691000	69062000	68704000	74171000	0	62637000	51868000	86691000	90277000	104590000	0	59759000	45422000	69923000	67453000	71702000	93530000	74023000	85399000				6	6	6	30	30	30	40.347	0	117	4415600000	49
tr|Q9RT53|Q9RT53_DEIRA	tr|Q9RT53|Q9RT53_DEIRA	371510000	450260000	393250000	692370000	697530000	651570000	357950000	463920000	431570000	742020000	571630000	635640000	688650000	653150000	693450000	445130000	599160000	557790000	1152500000	1091900000	1113400000	1147000000	1020200000	989590000	2088700000	1918700000	1996400000	2082900000	2092600000	1719100000				15	15	15	17.6	17.6	17.6	89.824	0	323.31	44191000000	233
tr|Q9RT58|Q9RT58_DEIRA	tr|Q9RT58|Q9RT58_DEIRA	146640000	185590000	199790000	122170000	144290000	133430000	153770000	141090000	0	326370000	512540000	418760000	215320000	0	0	145020000	101970000	151460000	0	0	0	154180000	0	0	122770000	106300000	109390000	0	137130000	0				5	5	5	31.6	31.6	31.6	26.742	0	64.228	5838400000	35
tr|Q9RT59|Q9RT59_DEIRA	tr|Q9RT59|Q9RT59_DEIRA	0	0	0	0	0	0	0	0	0	0	0	0	0	0	0	0	0	0	0	0	0	0	0	0	0	0	0	0	0	0				1	1	1	2.8	2.8	2.8	59.684	0.00060168	6.0222	84681000	4
tr|Q9RT60|Q9RT60_DEIRA	tr|Q9RT60|Q9RT60_DEIRA	0	0	0	0	0	0	0	0	0	0	0	0	0	0	0	0	0	0	0	0	0	0	0	0	0	0	0	0	0	0				1	1	1	5.7	5.7	5.7	26.351	0	56.348	681560000	5
tr|Q9RT67|Q9RT67_DEIRA	tr|Q9RT67|Q9RT67_DEIRA	0	0	0	0	0	0	0	0	0	0	0	0	0	0	0	0	0	0	0	0	0	0	0	0	0	0	0	0	0	0				1	1	1	2.8	2.8	2.8	47.05	0.00055127	2.9753	1039100000	11
tr|Q9RT68|Q9RT68_DEIRA	tr|Q9RT68|Q9RT68_DEIRA	46846000	31655000	34850000	31132000	32460000	26325000	29559000	0	28940000	18027000	18688000	20517000	15824000	0	18606000	28848000	26407000	23141000	18776000	21541000	23757000	33224000	27938000	0	22924000	23310000	34964000	39228000	20870000	28018000				5	5	5	46.2	46.2	46.2	14.48	0.00066711	11.545	973810000	34
tr|Q9RT70|Q9RT70_DEIRA	tr|Q9RT70|Q9RT70_DEIRA	657070000	465670000	746210000	1557900000	1125600000	1103500000	826170000	875090000	1000600000	618980000	623960000	675180000	612720000	810740000	1076700000	1332500000	861650000	1322300000	985750000	1840500000	720640000	1066000000	1294100000	1428400000	690320000	775080000	883810000	651310000	397090000	816660000				8	8	8	34.6	34.6	34.6	40.722	0	187.45	26223000000	135
tr|Q9RT71|Q9RT71_DEIRA	tr|Q9RT71|Q9RT71_DEIRA	618340000	503820000	465300000	504970000	444380000	423880000	619590000	571220000	591150000	719220000	666850000	644120000	598600000	592180000	724640000	759870000	579910000	874280000	572260000	806880000	749190000	629630000	737550000	836440000	729110000	749280000	750400000	803660000	745620000	835380000				7	7	7	35.9	35.9	35.9	21.983	0	285.84	41186000000	145
tr|Q9RT72|Q9RT72_DEIRA	tr|Q9RT72|Q9RT72_DEIRA	136740000	211240000	273220000	109470000	116490000	217380000	77509000	95523000	90204000	61650000	69520000	89896000	0	0	0	169310000	160890000	118350000	98414000	69824000	101640000	84335000	94654000	72600000	63503000	79668000	70044000	78090000	0	72727000				5	5	5	19.1	19.1	19.1	36.234	0	146.79	3601800000	52
tr|Q9RT74|Q9RT74_DEIRA	tr|Q9RT74|Q9RT74_DEIRA	252020000	260060000	266210000	174190000	324000000	123280000	360390000	187520000	312930000	184550000	221700000	161560000	123340000	186650000	149530000	229440000	346300000	288970000	152140000	126190000	167170000	237340000	260470000	267690000	226490000	180380000	232760000	213430000	153960000	182650000				5	5	5	12.2	12.2	12.2	52.745	0	48.078	8938000000	108
tr|Q9RT75|Q9RT75_DEIRA	tr|Q9RT75|Q9RT75_DEIRA	366160000	370390000	388430000	465280000	439920000	456550000	346530000	483100000	526200000	431040000	580500000	485110000	297080000	406860000	550020000	583640000	493650000	622510000	521360000	538560000	497420000	515960000	402720000	332470000	390010000	525760000	419970000	390950000	356730000	486090000				14	14	14	63.6	63.6	63.6	35.095	0	323.31	51250000000	309
tr|Q9RT77|Q9RT77_DEIRA	tr|Q9RT77|Q9RT77_DEIRA	0	0	0	0	0	0	0	0	0	24687000	23357000	0	0	0	0	38558000	0	29099000	0	0	0	0	27179000	0	0	0	0	0	0	0				2	2	2	14.6	14.6	14.6	22.129	0.0005777	4.249	336160000	14
tr|Q9RT79|Q9RT79_DEIRA	tr|Q9RT79|Q9RT79_DEIRA	0	0	0	0	0	0	0	0	0	0	0	0	0	0	0	0	0	0	0	0	0	0	0	0	0	0	0	0	0	0				1	1	1	9.4	9.4	9.4	20.775	0	34.852	101460000	7
tr|Q9RT80|Q9RT80_DEIRA	tr|Q9RT80|Q9RT80_DEIRA	0	0	0	0	65804000	0	61949000	0	87863000	0	0	0	0	0	0	61500000	0	0	0	0	0	0	0	0	73200000	83031000	86369000	0	0	0				2	2	2	18.5	18.5	18.5	18.115	0	115.84	1390700000	19
tr|Q9RT81|Q9RT81_DEIRA	tr|Q9RT81|Q9RT81_DEIRA	0	65863000	57772000	91010000	81485000	0	0	63515000	90559000	0	0	0	0	75878000	0	79421000	0	0	0	87975000	70028000	101510000	99237000	0	0	0	115530000	70477000	61673000	72297000				2	2	2	6.2	6.2	6.2	41.792	0.00061805	7.5817	2801100000	52
tr|Q9RT82|Q9RT82_DEIRA	tr|Q9RT82|Q9RT82_DEIRA	69135000	80196000	62716000	101350000	106790000	92984000	53465000	57531000	70658000	57396000	80675000	59738000	47572000	66432000	74551000	84770000	61733000	87057000	41806000	34849000	41702000	67090000	65994000	42077000	34349000	66845000	27759000	0	42234000	27599000				5	5	5	36.7	36.7	36.7	24.622	0	156.11	4186300000	83
tr|Q9RT87|Q9RT87_DEIRA	tr|Q9RT87|Q9RT87_DEIRA	1297900000	1361300000	1188200000	1344700000	1428500000	1317200000	1192400000	1217800000	1442600000	1352200000	1196100000	1263200000	1540600000	1441900000	1381600000	1461000000	1468700000	1508300000	1222900000	1387400000	1373500000	1555600000	1618200000	1432000000	1375100000	1493900000	1514600000	1405800000	1334100000	1422700000				18	18	18	41.2	41.2	41.2	53.141	0	323.31	1.569E+11	562
tr|Q9RT92|Q9RT92_DEIRA	tr|Q9RT92|Q9RT92_DEIRA	30277000	25423000	24589000	0	0	0	22741000	26990000	0	0	18581000	23466000	0	36578000	23317000	18682000	26039000	20723000	18383000	0	19139000	0	0	0	20990000	19615000	0	0	0	18132000				4	4	4	10.7	10.7	10.7	67.024	0	48.881	839500000	26
tr|Q9RT93|Q9RT93_DEIRA	tr|Q9RT93|Q9RT93_DEIRA	43698000	56830000	50260000	65529000	62046000	54528000	54047000	58018000	47286000	67252000	61579000	61560000	60943000	98065000	65241000	63285000	55273000	55318000	50381000	62167000	76944000	76645000	47416000	43375000	52013000	54453000	45272000	36228000	31231000	53463000				2	2	2	45.2	45.2	45.2	8.3483	0	231.04	3006000000	40
tr|Q9RT94|Q9RT94_DEIRA	tr|Q9RT94|Q9RT94_DEIRA	0	0	0	0	0	0	0	0	0	0	0	0	0	0	0	0	0	0	0	0	0	0	0	0	0	0	0	0	0	0				2	2	2	6.3	6.3	6.3	42.798	0.0010953	2.835	46854000	6
tr|Q9RT95|Q9RT95_DEIRA	tr|Q9RT95|Q9RT95_DEIRA	76009000	90557000	89933000	60127000	62301000	59829000	115940000	97564000	116340000	78821000	75447000	74661000	62566000	89545000	85797000	98976000	90936000	119780000	55311000	53758000	66199000	124980000	115980000	94392000	46762000	64123000	39489000	40569000	49194000	70199000				4	4	4	20.1	20.1	20.1	30.266	0	237.54	4047400000	76
tr|Q9RT96|Q9RT96_DEIRA	tr|Q9RT96|Q9RT96_DEIRA	32788000	44845000	34554000	62882000	64097000	58459000	34965000	47953000	50593000	35181000	30707000	33857000	27435000	30619000	47740000	48987000	36662000	27830000	24958000	36692000	24212000	59974000	39143000	66559000	40075000	28642000	43307000	12097000	26302000	33754000				4	4	4	28.4	28.4	28.4	35.843	0	136.19	1731400000	62
tr|Q9RT97|Q9RT97_DEIRA	tr|Q9RT97|Q9RT97_DEIRA	170950000	211460000	210590000	217220000	239280000	211670000	213420000	174910000	232590000	222930000	198220000	217730000	292410000	290450000	232400000	219980000	201620000	221860000	312610000	226900000	278890000	198080000	164920000	140690000	180220000	170750000	227040000	184560000	186550000	192460000				12	12	12	54.2	54.2	54.2	46.395	0	242.14	17424000000	184
tr|Q9RTA2|Q9RTA2_DEIRA	tr|Q9RTA2|Q9RTA2_DEIRA	81161000	77854000	52331000	96656000	84012000	76209000	0	0	0	0	0	75382000	101840000	84948000	72727000	71499000	0	61363000	115360000	103630000	109770000	0	0	0	0	0	0	73945000	59841000	0				4	4	4	12.1	12.1	12.1	44.323	0	25.481	4145500000	46
tr|Q9RTA3|Q9RTA3_DEIRA	tr|Q9RTA3|Q9RTA3_DEIRA	0	36182000	38021000	54280000	57708000	29322000	54161000	0	62861000	74955000	54777000	37392000	92985000	89305000	80932000	41528000	0	0	39870000	42108000	38431000	53984000	58880000	64310000	0	35397000	0	21787000	47864000	79586000				2	2	2	15.2	15.2	15.2	23.259	0	73.918	2152600000	28
tr|Q9RTA8|Q9RTA8_DEIRA	tr|Q9RTA8|Q9RTA8_DEIRA	431240000	380460000	351670000	282840000	266650000	291710000	441960000	317180000	277660000	238600000	232180000	254910000	156650000	361740000	171900000	271120000	366470000	243160000	257420000	166550000	165460000	375340000	462560000	593810000	399600000	298170000	372250000	427970000	326720000	285310000				5	5	5	36	36	36	14.53	0	76.514	15352000000	111
tr|Q9RTB3|Q9RTB3_DEIRA	tr|Q9RTB3|Q9RTB3_DEIRA	728210000	592930000	486970000	1603500000	870660000	1317400000	432180000	676970000	871480000	872580000	959360000	797350000	889610000	827380000	913070000	775020000	514350000	780270000	1112400000	1473300000	909830000	766090000	801180000	670120000	399710000	1099900000	825710000	571350000	725200000	1112800000				10	10	10	37.9	37.9	37.9	38.671	0	323.31	43978000000	198
tr|Q9RTC1|Q9RTC1_DEIRA	tr|Q9RTC1|Q9RTC1_DEIRA	0	0	3787700000	7747600000	8263300000	0	0	0	0	3559900000	0	2697400000	0	0	4154200000	0	0	0	0	0	2580700000	0	0	0	5514400000	4128300000	4461400000	0	0	0				3	3	3	28	28	28	10.142	0.00059277	5.3761	1.3022E+11	83
tr|Q9RTC2|Q9RTC2_DEIRA	tr|Q9RTC2|Q9RTC2_DEIRA	0	0	0	0	0	0	0	0	0	0	0	0	0	0	0	0	0	0	0	0	0	0	0	0	0	0	0	0	0	0				2	2	2	4.2	4.2	4.2	30.029	0.00059988	5.8771	0	20
tr|Q9RTC3|Q9RTC3_DEIRA	tr|Q9RTC3|Q9RTC3_DEIRA	0	0	0	0	0	0	0	0	0	0	0	64087000	43759000	0	0	0	0	0	0	0	0	0	0	0	0	0	36248000	0	0	67447000				2	2	2	15.9	15.9	15.9	14.181	0.0010929	2.8016	964000000	12
tr|Q9RTC4|Q9RTC4_DEIRA	tr|Q9RTC4|Q9RTC4_DEIRA	0	0	0	0	0	0	0	0	0	0	0	0	0	0	0	0	0	0	0	0	0	0	0	0	0	0	0	0	0	0				1	1	1	6.6	6.6	6.6	16.435	0.00074516	20.924	2752600000	13
tr|Q9RTC6|Q9RTC6_DEIRA	tr|Q9RTC6|Q9RTC6_DEIRA	0	0	92583000	81508000	137350000	84319000	0	69795000	65608000	0	0	0	44827000	0	0	137740000	0	37658000	108480000	0	60555000	0	0	0	0	0	36694000	0	0	0				2	2	2	29.6	29.6	29.6	16.59	0	70.403	1536000000	25
tr|Q9RTC7|Q9RTC7_DEIRA	tr|Q9RTC7|Q9RTC7_DEIRA	1482100000	1103200000	1133700000	1195000000	769130000	1000900000	1100700000	1538300000	1904100000	2180600000	1830200000	1462500000	1082800000	1489600000	1932900000	1573600000	2234300000	2340200000	1061500000	1037500000	1129600000	1451500000	1824800000	1635900000	1112800000	2282800000	2107200000	1105700000	1331200000	1766300000				7	7	7	11.6	11.6	11.6	88.464	0	83.548	65548000000	219
tr|Q9RTC8|Q9RTC8_DEIRA	tr|Q9RTC8|Q9RTC8_DEIRA	0	0	0	70431000	0	0	0	0	0	0	0	0	0	0	0	0	0	0	33976000	58454000	0	0	0	0	0	0	0	0	0	0				1	1	1	6.7	6.7	6.7	28.076	0	61.654	1267800000	36
tr|Q9RTC9|Q9RTC9_DEIRA	tr|Q9RTC9|Q9RTC9_DEIRA	225440000	244630000	212410000	258570000	276510000	291360000	195950000	213550000	218420000	276570000	288240000	323050000	365990000	381910000	373950000	244300000	166560000	161750000	355670000	343110000	354960000	204690000	201240000	185370000	201670000	189920000	158160000	266350000	241350000	236950000				14	14	14	32.3	32.3	32.3	49.236	0	240.01	26112000000	187
tr|Q9RTD1|Q9RTD1_DEIRA	tr|Q9RTD1|Q9RTD1_DEIRA	0	0	0	145520000	97872000	115760000	0	0	0	0	0	0	0	0	0	0	0	137680000	0	0	0	0	0	0	0	0	0	0	0	0				2	2	2	7.8	7.8	7.8	34.006	0.00057537	4.1511	2862100000	25
tr|Q9RTD3|Q9RTD3_DEIRA	tr|Q9RTD3|Q9RTD3_DEIRA	679870000	753550000	625950000	960850000	955230000	879740000	753280000	606960000	715170000	715470000	622840000	713180000	653030000	648190000	674520000	795650000	705120000	825640000	1229900000	1205000000	1371100000	571350000	604380000	675810000	622410000	778400000	533080000	750020000	680330000	621380000				8	8	8	54.5	54.5	54.5	23.7	0	323.31	41844000000	196
tr|Q9RTD4|Q9RTD4_DEIRA	tr|Q9RTD4|Q9RTD4_DEIRA	116950000	0	0	0	0	0	0	108870000	55721000	0	0	0	118800000	0	0	51284000	0	0	0	0	0	0	0	0	0	0	0	0	0	0				3	3	3	20.6	20.6	20.6	32.147	0.00064641	9.6129	1820500000	24
tr|Q9RTD6|Q9RTD6_DEIRA	tr|Q9RTD6|Q9RTD6_DEIRA	226760000	225660000	171570000	172900000	146660000	154310000	226930000	168200000	186570000	193590000	164700000	258430000	237690000	284400000	232880000	120100000	161070000	141050000	179190000	173530000	171020000	143480000	153580000	200470000	236000000	169350000	185920000	357470000	201960000	165950000				6	6	6	15.2	15.2	15.2	55.835	0	63.894	6872400000	95
tr|Q9RTE1|Q9RTE1_DEIRA	tr|Q9RTE1|Q9RTE1_DEIRA	0	94104000	0	140590000	143610000	112670000	0	0	0	0	0	0	0	82001000	91269000	0	0	0	122510000	142100000	157890000	0	123070000	0	0	85417000	102770000	107960000	62130000	0				4	4	4	15.8	15.8	15.8	47.099	0	46.002	2970200000	35
tr|Q9RTE2|Q9RTE2_DEIRA	tr|Q9RTE2|Q9RTE2_DEIRA	555510000	391320000	459880000	476040000	706670000	667150000	0	359240000	0	416760000	278620000	241650000	262760000	259270000	180260000	393150000	663440000	533560000	332790000	256000000	233960000	0	0	496580000	452770000	482580000	348720000	0	278940000	177970000				3	3	3	10.7	10.7	10.7	28.559	0.00056948	3.8771	11243000000	81
tr|Q9RTE3|Q9RTE3_DEIRA	tr|Q9RTE3|Q9RTE3_DEIRA	963050000	962500000	902480000	872830000	728040000	731250000	1154200000	1087500000	1084200000	1305500000	1221700000	1234800000	1532400000	1377500000	1458300000	1004900000	864180000	995550000	1131700000	1025800000	1019000000	1033000000	1109700000	1047100000	841120000	985760000	890190000	965780000	1039900000	1138100000				16	16	16	22.1	22.1	22.1	82.283	0	323.31	51133000000	271
tr|Q9RTE5|Q9RTE5_DEIRA	tr|Q9RTE5|Q9RTE5_DEIRA	188290000	178390000	170780000	308200000	242850000	282580000	0	92948000	90358000	0	0	0	0	0	0	234550000	239640000	159950000	0	33353000	0	132130000	174530000	0	72780000	59247000	75350000	0	0	31033000				3	3	3	15.6	15.6	15.6	33.36	0	107.94	4045600000	58
tr|Q9RTE8|Q9RTE8_DEIRA	tr|Q9RTE8|Q9RTE8_DEIRA	143220000	113450000	149490000	0	79092000	51831000	181370000	344390000	288600000	95101000	110760000	107530000	52823000	60701000	64199000	443680000	141090000	236580000	55650000	48825000	71592000	279090000	275370000	234600000	161170000	174310000	152140000	142740000	138910000	229510000				4	4	4	15.8	15.8	15.8	38.728	0	70.263	7999700000	61
tr|Q9RTE9|Q9RTE9_DEIRA	tr|Q9RTE9|Q9RTE9_DEIRA	0	0	0	0	0	0	0	0	0	0	0	0	0	0	0	0	0	0	0	0	0	0	0	0	0	0	0	0	0	0				1	1	1	5.4	5.4	5.4	27.244	0	84.173	459720000	11
tr|Q9RTF0|Q9RTF0_DEIRA	tr|Q9RTF0|Q9RTF0_DEIRA	0	0	0	0	0	0	0	0	0	0	0	0	0	0	0	0	0	0	0	0	0	0	0	0	0	0	0	0	0	0				1	1	1	15.9	15.9	15.9	20.488	0.00071839	17.345	197900000	15
tr|Q9RTF2|Q9RTF2_DEIRA	tr|Q9RTF2|Q9RTF2_DEIRA	0	0	0	0	0	0	0	0	0	0	0	0	0	0	0	0	0	0	0	0	0	0	0	0	0	0	0	0	0	0				3	3	3	21	21	21	22.067	0.0052687	1.9203	209910000	16
tr|Q9RTF7|Q9RTF7_DEIRA	tr|Q9RTF7|Q9RTF7_DEIRA	0	29424000	45112000	77417000	47864000	57892000	39341000	58590000	59129000	94925000	71723000	62286000	62666000	99216000	91180000	48017000	0	49727000	0	63744000	48206000	73934000	63937000	0	68562000	0	47628000	68579000	0	63077000				2	2	2	23.1	23.1	23.1	14.937	0.00075873	22.482	1969700000	26
tr|Q9RTF9|Q9RTF9_DEIRA	tr|Q9RTF9|Q9RTF9_DEIRA	47859000	42796000	43294000	0	0	0	53036000	45050000	56863000	0	0	0	0	0	0	0	0	0	0	0	0	0	0	0	0	0	0	0	0	0				3	3	3	15.7	15.7	15.7	35.568	0.00071736	17.207	863060000	11
tr|Q9RTG0|Q9RTG0_DEIRA	tr|Q9RTG0|Q9RTG0_DEIRA	197460000	0	156260000	135790000	138150000	157560000	132240000	235110000	0	113880000	164600000	109860000	107010000	82480000	92314000	96848000	157340000	129790000	0	77981000	0	0	0	0	0	0	121270000	0	0	0				1	1	1	13.2	13.2	13.2	14.279	0	187.33	3067200000	35
tr|Q9RTG1|Q9RTG1_DEIRA	tr|Q9RTG1|Q9RTG1_DEIRA	486230000	961540000	648100000	0	687520000	853180000	467820000	622870000	604620000	330340000	598330000	477970000	392150000	527610000	214500000	570520000	501380000	658230000	589580000	360650000	620570000	535350000	515030000	537350000	415820000	415940000	540260000	462430000	305250000	599620000				3	3	3	32	32	32	13.91	0	51.312	18193000000	59
tr|Q9RTG6|Q9RTG6_DEIRA	tr|Q9RTG6|Q9RTG6_DEIRA	0	0	0	0	0	0	0	0	0	0	0	0	0	0	0	0	0	0	0	0	0	0	0	0	0	0	0	0	0	0				2	2	2	27	27	27	12.398	0.00074294	20.73	360610000	16
tr|Q9RTG7|Q9RTG7_DEIRA	tr|Q9RTG7|Q9RTG7_DEIRA	1407600000	1107800000	1214400000	1562900000	1218300000	1383100000	1254800000	1351300000	1399300000	3349600000	3039300000	3457200000	3353700000	4077800000	3471800000	1021900000	1310100000	1172900000	2409200000	1763600000	2916500000	1330700000	1389900000	1386600000	2372200000	2324300000	3195600000	3590100000	2584800000	2669800000				15	15	15	39.7	39.7	39.7	44.177	0	180.95	91900000000	149
tr|Q9RTG9|Q9RTG9_DEIRA	tr|Q9RTG9|Q9RTG9_DEIRA	54447000	57244000	43731000	56357000	44819000	50774000	42617000	48610000	0	41135000	0	0	0	42818000	45973000	36611000	39900000	53475000	0	0	0	0	0	0	0	0	0	28769000	0	37677000				5	5	5	29.2	29.2	29.2	28.411	0.00064851	9.772	1619300000	26
tr|Q9RTH0|Q9RTH0_DEIRA	tr|Q9RTH0|Q9RTH0_DEIRA	0	0	0	0	0	0	0	0	0	756600000	0	0	0	0	819500000	0	0	644040000	0	0	0	0	0	0	0	0	0	0	0	0				2	2	2	7.9	7.9	7.9	34.962	0.00066489	11.385	5990600000	10
tr|Q9RTH3|Q9RTH3_DEIRA	tr|Q9RTH3|Q9RTH3_DEIRA	160920000	207180000	233100000	145260000	167310000	201540000	298670000	190080000	209940000	186790000	191840000	173960000	203430000	208760000	203180000	196790000	200650000	231680000	171040000	182760000	157340000	266090000	247890000	222070000	226840000	206240000	206150000	179020000	255470000	232800000				7	7	7	17.8	17.8	17.8	50.812	0.00074239	20.649	9482900000	54
tr|Q9RTH4|Q9RTH4_DEIRA	tr|Q9RTH4|Q9RTH4_DEIRA	1307900000	1539400000	1600700000	830380000	754820000	802250000	692790000	1028200000	975320000	735340000	771600000	795920000	682050000	591190000	819960000	1477600000	1165700000	1414700000	724810000	916300000	764470000	1047200000	1211500000	983470000	617620000	766420000	714420000	700730000	781610000	900870000				12	12	12	43.3	43.3	43.3	42.119	0	295.68	70419000000	373
tr|Q9RTH7|Q9RTH7_DEIRA	tr|Q9RTH7|Q9RTH7_DEIRA	0	0	0	0	0	0	0	0	0	0	0	0	0	0	0	0	0	0	0	0	0	0	0	0	0	0	0	0	0	0				2	2	2	5.2	5.2	5.2	50.599	0.0010965	2.8476	737340000	6
tr|Q9RTI3|Q9RTI3_DEIRA	tr|Q9RTI3|Q9RTI3_DEIRA	230100000	261910000	227860000	257050000	326500000	258740000	306710000	283290000	252030000	217240000	213550000	225820000	319330000	352500000	287020000	253670000	174020000	241420000	258120000	294710000	249130000	362770000	240140000	320990000	308610000	298520000	325590000	287380000	271920000	299670000				11	11	11	42.8	42.8	42.8	48.886	0	323.31	19852000000	220
tr|Q9RTI4|Q9RTI4_DEIRA	tr|Q9RTI4|Q9RTI4_DEIRA	474450000	510030000	543640000	0	0	582300000	529030000	466840000	511690000	492990000	463960000	360980000	544510000	414410000	0	0	769840000	0	456170000	0	467540000	556900000	750080000	762350000	574040000	575360000	535730000	0	532580000	519800000				3	3	3	9.6	9.6	9.6	38.29	0	304.12	14977000000	77
tr|Q9RTI8|Q9RTI8_DEIRA	tr|Q9RTI8|Q9RTI8_DEIRA	185590000	0	216050000	0	0	0	0	0	0	0	0	0	0	0	0	0	0	0	0	0	0	0	0	0	0	0	0	0	0	0				2	2	2	14.9	14.9	14.9	19.435	0.00055991	3.2786	5087400000	32
tr|Q9RTI9|Q9RTI9_DEIRA	tr|Q9RTI9|Q9RTI9_DEIRA	105730000	124410000	125680000	258380000	198020000	232090000	223120000	192570000	264160000	213860000	205470000	151390000	211810000	246030000	272840000	142780000	136510000	191480000	240190000	234990000	202210000	412900000	275200000	307740000	314570000	329910000	372310000	312000000	0	362320000				6	6	6	12.9	12.9	12.9	82.596	0	170.66	10368000000	65
tr|Q9RTJ1|Q9RTJ1_DEIRA	tr|Q9RTJ1|Q9RTJ1_DEIRA	249960000	225640000	213610000	327470000	303920000	312330000	214650000	212650000	250770000	273190000	244380000	218500000	261890000	293490000	302010000	263810000	232290000	273650000	256990000	314070000	302170000	239360000	284860000	276490000	217540000	255690000	231460000	259420000	214730000	242330000				18	18	18	54	54	54	46.392	0	169.03	17694000000	233
tr|Q9RTJ4|Q9RTJ4_DEIRA	tr|Q9RTJ4|Q9RTJ4_DEIRA	1981400000	1884300000	2645500000	2557200000	2056000000	2363600000	1617100000	1963400000	2283200000	1367800000	1509700000	1336200000	726410000	783970000	986780000	1877400000	2682700000	2345100000	1035900000	1028000000	1042800000	1799200000	1514200000	830700000	1014700000	1362100000	1162000000	680260000	629860000	994540000				9	9	9	85.1	85.1	85.1	15.174	0	323.31	81872000000	225
tr|Q9RTJ7|Q9RTJ7_DEIRA	tr|Q9RTJ7|Q9RTJ7_DEIRA	0	0	0	0	0	0	0	0	0	0	0	0	0	0	0	0	0	0	0	0	0	0	0	0	0	0	0	0	0	0				1	1	1	5.9	5.9	5.9	23.868	0.00075643	22.199	785490000	7
tr|Q9RTJ8|Q9RTJ8_DEIRA	tr|Q9RTJ8|Q9RTJ8_DEIRA	0	0	0	0	0	0	0	0	0	0	0	0	0	0	0	0	0	0	0	0	0	0	0	0	0	0	0	0	0	0				2	2	2	13.7	13.7	13.7	29.843	0.0010977	2.8713	126970000	4
tr|Q9RTK3|Q9RTK3_DEIRA	tr|Q9RTK3|Q9RTK3_DEIRA	0	0	26646000	40284000	32019000	0	0	0	0	0	40205000	46770000	59443000	79029000	56701000	0	0	0	0	0	0	0	0	0	0	0	0	0	0	0				3	3	3	15.2	15.2	15.2	36.925	0.00060277	6.0385	1111700000	26
tr|Q9RTK4|Q9RTK4_DEIRA	tr|Q9RTK4|Q9RTK4_DEIRA	143260000	124800000	133380000	72954000	113960000	73673000	151520000	119070000	142000000	78558000	110490000	87439000	0	104250000	0	161620000	166330000	141860000	80910000	75263000	113290000	171700000	176820000	229150000	95366000	133120000	119430000	80298000	115180000	95130000				4	4	4	19.3	19.3	19.3	45.145	0	64.852	6063700000	56
tr|Q9RTK5|Q9RTK5_DEIRA	tr|Q9RTK5|Q9RTK5_DEIRA	1027200000	1038800000	1161200000	384360000	362820000	402520000	1225500000	1615000000	1264500000	1314100000	958300000	1127000000	1068000000	854000000	854840000	1020400000	645150000	850670000	833920000	622180000	669600000	1353300000	1532400000	1432500000	716800000	954680000	726530000	1272100000	1824800000	1230800000				5	5	5	23	23	23	35.746	0	323.31	51530000000	138
tr|Q9RTK6|Q9RTK6_DEIRA	tr|Q9RTK6|Q9RTK6_DEIRA	0	0	0	7411200	0	0	0	0	0	0	0	0	9629500	21423000	0	0	0	0	0	0	0	0	0	0	0	0	0	0	0	0				2	2	2	7.5	7.5	7.5	14.852	0.0062598	1.7182	163660000	4
tr|Q9RTK8|Q9RTK8_DEIRA	tr|Q9RTK8|Q9RTK8_DEIRA	0	0	0	0	0	0	0	0	0	0	0	0	0	0	32428000	0	0	0	0	50010000	0	0	0	0	0	0	0	0	0	0				3	3	2	7.5	7.5	6.2	56.659	0.0016129	2.3516	410220000	5
tr|Q9RTL0|Q9RTL0_DEIRA	tr|Q9RTL0|Q9RTL0_DEIRA	0	17872000	33393000	0	0	0	0	0	0	0	14241000	14047000	0	0	0	0	0	24425000	0	0	0	0	0	0	0	36351000	31042000	0	0	0				2	2	2	21.8	21.8	21.8	14.265	0.0016216	2.4822	344760000	9
tr|Q9RTL2|Q9RTL2_DEIRA	tr|Q9RTL2|Q9RTL2_DEIRA	0	0	0	0	0	0	0	0	0	0	0	0	0	0	0	0	0	0	0	0	0	0	0	0	0	0	0	0	0	0				1	1	1	6.2	6.2	6.2	16.986	0	210.99	83149000000	102
tr|Q9RTL3|Q9RTL3_DEIRA	tr|Q9RTL3|Q9RTL3_DEIRA	0	0	0	0	0	0	0	0	0	0	0	0	0	0	0	0	0	0	0	0	0	0	0	0	0	0	0	0	0	0				3	3	3	10.5	10.5	10.5	32.632	0	114.97	478540000	13
tr|Q9RTL4|Q9RTL4_DEIRA	tr|Q9RTL4|Q9RTL4_DEIRA	86752000	112900000	94774000	158860000	172140000	115870000	95874000	121110000	126410000	0	87323000	107100000	133110000	112640000	95946000	126990000	114970000	79275000	132800000	124420000	132670000	0	0	0	123880000	125310000	0	136090000	0	64379000				4	4	4	29.3	29.3	29.3	30.235	0	225.11	4570600000	49
tr|Q9RTL5|Q9RTL5_DEIRA	tr|Q9RTL5|Q9RTL5_DEIRA	17336000	22523000	21453000	0	0	0	0	0	0	0	0	0	0	0	0	0	0	0	0	0	29101000	0	0	0	0	0	0	0	0	0				2	2	2	12.2	12.2	12.2	21.367	0.0037254	2.1256	535260000	16
tr|Q9RTL6|Q9RTL6_DEIRA	tr|Q9RTL6|Q9RTL6_DEIRA	294700000	313330000	315730000	471700000	503560000	418480000	285530000	274180000	402490000	244760000	283430000	322730000	306390000	326530000	393220000	374990000	358660000	435650000	225550000	206810000	225260000	391070000	386570000	375510000	274140000	383550000	330970000	160720000	185320000	276110000				6	6	6	67.6	67.6	67.6	17.991	0	323.31	22851000000	156
tr|Q9RTM0|Q9RTM0_DEIRA	tr|Q9RTM0|Q9RTM0_DEIRA	266380000	223920000	212560000	426180000	454650000	291430000	202490000	206310000	240780000	275330000	276190000	192940000	297280000	342660000	318460000	182960000	233760000	281050000	225160000	221500000	264360000	235610000	209570000	221700000	0	196100000	154280000	170270000	187440000	208020000				8	8	8	26.3	26.3	26.3	51.341	0	46.81	11235000000	113
tr|Q9RTM4|Q9RTM4_DEIRA	tr|Q9RTM4|Q9RTM4_DEIRA	381830000	356800000	345440000	643020000	653950000	632570000	297130000	281940000	310490000	374220000	406580000	348570000	303260000	256790000	361660000	432960000	405340000	418080000	365400000	432580000	474220000	342130000	389390000	318160000	263660000	331860000	276440000	270790000	254020000	239420000				15	15	15	28.2	28.2	28.2	73.271	0	323.31	43857000000	275
tr|Q9RTM5|Q9RTM5_DEIRA	tr|Q9RTM5|Q9RTM5_DEIRA	105250000	109890000	123480000	0	105360000	0	104680000	98163000	110450000	119750000	104590000	98493000	54787000	59103000	79435000	96653000	133990000	112430000	75778000	87658000	91780000	131620000	124030000	0	102030000	108200000	111190000	103310000	86655000	106010000				4	4	4	14.4	14.4	14.4	39.498	0.00056117	3.33	3994300000	34
tr|Q9RTM7|Q9RTM7_DEIRA	tr|Q9RTM7|Q9RTM7_DEIRA	0	0	0	0	0	0	0	0	0	0	0	0	0	0	0	0	0	0	0	0	0	0	0	0	0	0	0	0	0	0				1	1	1	10.4	10.4	10.4	21.741	0	138.76	701880000	10
tr|Q9RTM9|Q9RTM9_DEIRA	tr|Q9RTM9|Q9RTM9_DEIRA	183820000	224350000	178110000	121010000	107680000	145530000	264530000	239920000	178720000	142400000	136220000	149130000	0	0	103460000	248940000	152320000	221610000	125550000	0	97885000	167730000	186240000	169570000	102130000	117430000	84966000	96389000	122770000	92678000				11	11	11	25.7	25.7	25.7	50.963	0.00074129	20.626	5868500000	82
tr|Q9RTN0|Q9RTN0_DEIRA	tr|Q9RTN0|Q9RTN0_DEIRA	92177000	119010000	104650000	0	0	0	155450000	121650000	198320000	0	0	0	0	0	0	172540000	134270000	216220000	0	0	0	179160000	133840000	0	0	0	58190000	0	0	114890000				4	4	4	22.6	22.6	22.6	45.225	0	82.422	3627900000	27
tr|Q9RTN3|Q9RTN3_DEIRA	tr|Q9RTN3|Q9RTN3_DEIRA	2930800000	3420000000	2371500000	3861700000	3165500000	3746100000	1435600000	2642800000	2437100000	2628800000	2573900000	2790300000	2844100000	4485800000	4312800000	2401500000	3633100000	3047900000	2710200000	2734900000	2616500000	1728700000	2728400000	2336700000	2136400000	2910900000	4202200000	1838300000	2032700000	1914100000				6	6	6	17.9	17.9	17.9	47.068	0.00072307	18.009	75021000000	56
tr|Q9RTN8|Q9RTN8_DEIRA	tr|Q9RTN8|Q9RTN8_DEIRA	259210000	225200000	200650000	127490000	138830000	0	217330000	260850000	333550000	251230000	193760000	170350000	198070000	236090000	238590000	329410000	0	375070000	160510000	173550000	170190000	304820000	343190000	264290000	284440000	181660000	260600000	248160000	248050000	239830000				4	4	4	13.2	13.2	13.2	32.186	0	64.236	9229300000	48
tr|Q9RTP0|Q9RTP0_DEIRA	tr|Q9RTP0|Q9RTP0_DEIRA	206670000	203520000	198840000	367970000	367510000	328800000	241650000	210770000	255810000	278650000	218420000	208070000	239840000	237870000	251420000	252730000	251690000	303250000	238670000	235010000	262800000	305400000	329330000	363690000	315770000	280350000	340810000	230490000	242140000	219110000				10	10	10	46.7	46.7	46.7	28.951	0	67.592	22235000000	179
tr|Q9RTP2|Q9RTP2_DEIRA	tr|Q9RTP2|Q9RTP2_DEIRA	0	0	0	0	0	0	0	0	0	0	0	0	0	0	0	0	0	0	0	0	0	0	0	0	0	0	0	0	0	0				2	2	2	29.6	29.6	29.6	13.141	0.00056818	3.8035	272670000	1
tr|Q9RTP3|Q9RTP3_DEIRA	tr|Q9RTP3|Q9RTP3_DEIRA	0	0	49174000	0	0	0	0	0	0	0	0	0	0	0	33911000	0	50357000	0	0	0	0	0	0	0	0	0	0	0	0	0				5	5	5	26.8	26.8	26.8	23.262	0.00057637	4.2042	1063400000	10
tr|Q9RTP5|Q9RTP5_DEIRA	tr|Q9RTP5|Q9RTP5_DEIRA	401080000	418870000	453080000	435340000	352070000	390470000	197570000	178800000	222170000	166770000	184320000	176740000	0	0	105400000	659910000	381770000	458680000	200220000	142560000	218840000	268640000	294660000	182960000	233380000	257390000	178560000	137210000	144070000	155610000				10	10	10	25.9	25.9	25.9	57.628	0	211.88	12006000000	127
tr|Q9RTP6|Q9RTP6_DEIRA	tr|Q9RTP6|Q9RTP6_DEIRA	0	0	0	0	0	0	0	0	0	0	8028400	6892900	0	0	0	0	0	0	0	0	0	0	0	0	0	10547000	0	0	0	0				3	3	3	14.9	14.9	14.9	41.444	0.00065232	10.283	141420000	13
tr|Q9RTP9|Q9RTP9_DEIRA	tr|Q9RTP9|Q9RTP9_DEIRA	80857000	80214000	89992000	0	0	0	0	0	0	84939000	103970000	63586000	0	0	58922000	76202000	40110000	77691000	71243000	0	140290000	0	0	0	0	0	0	0	0	0				5	5	5	34.7	34.7	34.7	18.462	0	37.781	2475900000	39
tr|Q9RTQ0|Q9RTQ0_DEIRA	tr|Q9RTQ0|Q9RTQ0_DEIRA	1825900000	1640600000	1611200000	1109400000	956420000	1116100000	1895500000	2264800000	2236600000	2121100000	2102600000	1688700000	1606900000	914780000	1501600000	1519000000	1265700000	1453300000	1173100000	964940000	904150000	2010200000	2860500000	2160900000	1634400000	1828300000	1710900000	1142600000	1560700000	1280600000				3	3	3	25.2	25.2	25.2	12.815	0	56.798	42524000000	143
tr|Q9RTQ1|Q9RTQ1_DEIRA	tr|Q9RTQ1|Q9RTQ1_DEIRA	808490000	899710000	851220000	808120000	617050000	913470000	761730000	757250000	816360000	712300000	563570000	508520000	534480000	545120000	647100000	737680000	1055400000	986790000	611100000	685490000	570090000	857390000	937380000	938080000	668420000	746110000	709430000	583320000	428690000	581760000				4	4	4	23.6	23.6	23.6	22.714	0.00063331	8.4936	33675000000	43
tr|Q9RTQ3|Q9RTQ3_DEIRA	tr|Q9RTQ3|Q9RTQ3_DEIRA	65344000	56138000	85349000	89685000	85465000	89037000	0	0	82712000	94391000	69436000	90161000	80449000	86683000	74272000	39981000	0	0	112040000	76822000	117800000	72563000	0	0	0	65206000	58229000	56012000	0	60113000				4	4	4	14.3	14.3	14.3	35.875	0	61.294	2520700000	54
tr|Q9RTQ5|Q9RTQ5_DEIRA	tr|Q9RTQ5|Q9RTQ5_DEIRA	93005000	151700000	106610000	154280000	116100000	114930000	115150000	163680000	123480000	106120000	217720000	110820000	107270000	140690000	127450000	148920000	118760000	127450000	113130000	129150000	138480000	174880000	158250000	189860000	106710000	109190000	100390000	140890000	94993000	124350000				7	7	7	26	26	26	33.268	0	137.82	7887800000	80
tr|Q9RTQ6|Q9RTQ6_DEIRA	tr|Q9RTQ6|Q9RTQ6_DEIRA	104530000	103790000	97746000	0	0	45958000	127150000	105460000	137030000	104590000	121310000	91291000	96143000	87591000	77514000	150020000	142210000	162650000	79574000	0	0	140730000	177480000	133470000	0	0	120170000	118830000	117180000	101410000				4	4	4	13.5	13.5	13.5	43.671	0.00066622	11.45	4147900000	53
tr|Q9RTQ7|Q9RTQ7_DEIRA	tr|Q9RTQ7|Q9RTQ7_DEIRA	1229100000	1021500000	884080000	1154800000	1143400000	1144300000	1475200000	1099300000	1369200000	898590000	1143000000	875900000	986930000	1295500000	1108000000	1224800000	1166800000	1193200000	1195100000	1249000000	1474100000	1200100000	1283900000	1131500000	1135800000	1090900000	1015800000	1060600000	1000800000	1129000000				10	10	10	42	42	42	26.148	0	323.31	86649000000	336
tr|Q9RTQ8|Q9RTQ8_DEIRA	tr|Q9RTQ8|Q9RTQ8_DEIRA	89878000	0	68032000	0	0	0	143400000	110190000	153450000	122360000	85554000	83207000	0	117230000	124030000	0	101410000	112650000	66842000	0	0	99253000	106880000	104580000	0	0	69985000	93796000	0	113890000				3	3	3	16.2	16.2	16.2	36.166	0.00058962	5.1488	2507800000	30
tr|Q9RTQ9|Q9RTQ9_DEIRA	tr|Q9RTQ9|Q9RTQ9_DEIRA	0	62672000	52507000	159610000	123160000	132860000	0	0	0	0	0	47174000	0	0	45403000	51261000	58501000	0	90533000	77360000	111100000	0	0	0	71899000	90014000	87485000	50025000	52956000	48686000				2	2	2	62.8	62.8	62.8	9.0725	0	62.21	2669800000	53
tr|Q9RTR1|Q9RTR1_DEIRA	tr|Q9RTR1|Q9RTR1_DEIRA	0	0	0	0	0	0	0	0	0	0	0	0	0	0	0	0	0	0	0	0	0	0	0	0	0	0	0	0	0	0				1	1	1	12.6	12.6	12.6	13.149	0.0006105	6.7081	1467700000	7
tr|Q9RTR2|Q9RTR2_DEIRA	tr|Q9RTR2|Q9RTR2_DEIRA	488560000	503240000	437330000	516360000	382590000	378330000	433020000	442140000	404030000	325430000	338950000	317810000	372450000	445260000	452330000	416970000	422340000	391440000	375600000	391830000	430470000	450060000	408880000	343240000	283700000	272950000	192180000	336670000	337690000	302230000				6	6	5	16.4	16.4	14.2	41.459	0	33.098	15943000000	139
tr|Q9RTR3|Q9RTR3_DEIRA	tr|Q9RTR3|Q9RTR3_DEIRA	0	0	0	0	0	0	0	0	0	0	0	0	0	0	0	0	0	0	0	0	0	0	0	0	0	0	0	0	0	0				1	1	1	5.2	5.2	5.2	28.525	0.0016112	2.3466	1032000000	20
tr|Q9RTR4|Q9RTR4_DEIRA	tr|Q9RTR4|Q9RTR4_DEIRA	546000000	708160000	653970000	926170000	868570000	872930000	665070000	805430000	778720000	795080000	936100000	811990000	1205400000	1035500000	1224500000	760490000	599430000	734160000	999450000	1159400000	1014300000	806990000	795930000	745250000	771020000	772270000	849490000	927490000	977440000	974230000				12	12	12	31.5	31.5	31.5	63.864	0	307.59	80068000000	272
tr|Q9RTR5|Q9RTR5_DEIRA	tr|Q9RTR5|Q9RTR5_DEIRA	0	0	0	0	0	0	0	0	0	0	0	0	0	0	0	0	0	0	0	0	0	0	0	0	0	0	0	0	0	0				3	3	3	31.9	31.9	31.9	17.694	0.00061125	6.8015	547140000	3
tr|Q9RTR8|Q9RTR8_DEIRA	tr|Q9RTR8|Q9RTR8_DEIRA	46207000	0	51386000	74705000	49382000	51977000	0	0	0	43422000	50803000	48213000	32389000	38529000	35853000	41452000	30921000	0	51520000	49085000	53648000	0	0	0	0	36094000	0	29234000	36451000	0				5	5	5	26.7	26.7	26.7	32.325	0	23.466	1657700000	59
tr|Q9RTS4|Q9RTS4_DEIRA	tr|Q9RTS4|Q9RTS4_DEIRA	0	0	0	0	0	0	0	0	0	0	0	0	0	0	0	0	0	0	0	0	0	0	0	0	0	0	0	0	0	0				1	1	1	17.4	17.4	17.4	12.209	0	25.084	891760000	20
tr|Q9RTS5|Q9RTS5_DEIRA	tr|Q9RTS5|Q9RTS5_DEIRA	186220000	223150000	180040000	198860000	208340000	202380000	204650000	212690000	295790000	186840000	190320000	120070000	234260000	231920000	283830000	0	198480000	235700000	77978000	96823000	79229000	298430000	291350000	284150000	189600000	151790000	137230000	200070000	0	0				3	3	3	16.6	16.6	16.6	27.598	0	26.283	5856000000	70
tr|Q9RTT1|Q9RTT1_DEIRA	tr|Q9RTT1|Q9RTT1_DEIRA	0	0	0	0	0	0	0	0	0	0	0	0	0	0	0	0	0	0	0	0	0	0	0	0	0	0	0	0	0	0				1	1	1	7.7	7.7	7.7	22.349	0	28.832	158110000	9
tr|Q9RTT2|Q9RTT2_DEIRA	tr|Q9RTT2|Q9RTT2_DEIRA	1163400000	1003300000	926290000	554150000	539930000	623180000	830200000	992600000	962350000	1024900000	1208800000	992250000	1080800000	979070000	967520000	864880000	749310000	716020000	733230000	544020000	667770000	917620000	951130000	657360000	692030000	819720000	725850000	682710000	847170000	801440000				7	7	7	27.6	27.6	27.6	35.748	0	323.31	46025000000	193
tr|Q9RTT5|Q9RTT5_DEIRA	tr|Q9RTT5|Q9RTT5_DEIRA	1090300000	983960000	1118100000	1009000000	1047000000	895880000	674680000	817760000	866240000	0	0	579260000	0	88082000	0	999770000	656230000	560400000	373240000	195540000	368970000	782900000	884620000	617380000	488830000	0	325460000	0	448310000	474480000				3	3	3	23.3	23.3	23.3	18.302	0	127.34	21825000000	79
tr|Q9RTT7|Q9RTT7_DEIRA	tr|Q9RTT7|Q9RTT7_DEIRA	18979000	0	0	0	0	0	0	0	32938000	0	0	42678000	0	59559000	65945000	0	0	31247000	139450000	112710000	0	0	0	0	0	0	39118000	0	0	51077000				1	1	1	6.2	6.2	6.2	41.256	0	50.64	1067700000	32
tr|Q9RTU0|Q9RTU0_DEIRA	tr|Q9RTU0|Q9RTU0_DEIRA	388950000	367430000	330760000	112850000	66355000	140980000	74420000	378810000	371010000	131350000	501500000	141820000	442040000	382130000	550050000	370570000	269920000	236000000	315650000	122600000	114960000	0	143860000	83926000	270450000	324620000	70197000	304440000	0	87543000				2	2	2	8	8	8	24.642	0.0016251	2.5395	10077000000	42
tr|Q9RTU1|Q9RTU1_DEIRA	tr|Q9RTU1|Q9RTU1_DEIRA	29706000	33112000	25956000	0	0	0	0	0	0	30721000	0	55126000	27113000	0	0	0	0	0	0	0	36813000	0	0	0	0	31433000	0	0	28065000	0				2	2	2	19.1	19.1	19.1	16.319	0	25.938	627230000	18
tr|Q9RTU3|Q9RTU3_DEIRA	tr|Q9RTU3|Q9RTU3_DEIRA	50700000	85466000	141620000	126000000	148900000	141570000	0	51960000	0	142750000	144840000	153440000	136290000	73999000	74662000	0	103980000	0	109260000	112750000	130990000	0	0	0	80643000	0	68850000	0	81441000	75124000				2	2	2	13.7	13.7	13.7	16.903	0	290.79	4275400000	55
tr|Q9RTU7|Q9RTU7_DEIRA	tr|Q9RTU7|Q9RTU7_DEIRA	909420000	865700000	738350000	938890000	918960000	936620000	636570000	650830000	668440000	789600000	725870000	782120000	868160000	1185300000	1088700000	820720000	799110000	818800000	948930000	941440000	1048100000	637470000	617550000	605650000	533150000	625360000	512010000	579640000	522390000	589890000				20	20	20	45.3	45.3	45.3	76.967	0	323.31	70112000000	300
tr|Q9RTV1|Q9RTV1_DEIRA	tr|Q9RTV1|Q9RTV1_DEIRA	173220000	246740000	420220000	346090000	378180000	378810000	131950000	194180000	116790000	256350000	408290000	398230000	450770000	374940000	415480000	142450000	184000000	176740000	1141700000	874850000	1108900000	197180000	152070000	143470000	358140000	283450000	260020000	530670000	671660000	517230000				9	9	9	35.3	35.3	35.3	35.49	0	323.31	43881000000	228
tr|Q9RTV2|Q9RTV2_DEIRA	tr|Q9RTV2|Q9RTV2_DEIRA	1769700000	2718000000	3211700000	766480000	763940000	740990000	1689300000	177060000	2203800000	1404100000	2689700000	945820000	861680000	748920000	724370000	1615200000	117240000	1605800000	1048000000	804350000	1201600000	3655600000	4065800000	5774600000	3047600000	2643700000	0	1988600000	2414300000	1769600000				1	1	1	14.8	14.8	14.8	18.746	0	225.23	59710000000	80
tr|Q9RTV5|Q9RTV5_DEIRA	tr|Q9RTV5|Q9RTV5_DEIRA	552560000	566290000	779510000	702330000	673770000	804870000	337470000	484080000	638150000	686400000	528110000	501550000	375650000	193440000	374690000	452510000	1454000000	562830000	308170000	265490000	158600000	0	553750000	287380000	688140000	721280000	450100000	723320000	347510000	239110000				8	8	8	37.6	37.6	37.6	33.447	0	138.94	24933000000	133
tr|Q9RTV6|Q9RTV6_DEIRA	tr|Q9RTV6|Q9RTV6_DEIRA	514180000	495440000	471270000	477000000	0	99096000	751050000	646020000	740440000	644060000	638230000	535570000	569270000	570880000	630260000	621850000	558790000	634990000	378950000	373550000	426860000	791470000	889070000	954850000	690970000	639840000	624780000	0	610700000	0				3	3	3	21.1	21.1	21.1	28.917	0	95.544	18590000000	80
tr|Q9RTV7|Q9RTV7_DEIRA	tr|Q9RTV7|Q9RTV7_DEIRA	55035000	55412000	53801000	106100000	45637000	68392000	66019000	223620000	120780000	103260000	79697000	74788000	75946000	66544000	81683000	130020000	57871000	126880000	136290000	82390000	67039000	113110000	164090000	36654000	73381000	90332000	150200000	55846000	31331000	75019000				2	2	2	13.1	13.1	13.1	27.934	0	171.45	4377100000	41
tr|Q9RTW2|Q9RTW2_DEIRA	tr|Q9RTW2|Q9RTW2_DEIRA	67726000	0	0	0	0	0	0	0	0	0	0	0	87252000	0	0	0	0	0	71793000	0	60046000	0	0	0	0	0	0	0	0	0				2	2	2	14.6	14.6	14.6	17.992	0.00063613	8.7662	2148300000	52
tr|Q9RTW5|Q9RTW5_DEIRA	tr|Q9RTW5|Q9RTW5_DEIRA	168670000	235350000	182640000	98649000	126290000	121560000	140340000	153360000	222810000	179780000	182280000	231300000	193610000	198990000	183720000	178200000	136230000	126130000	204780000	201020000	213910000	135450000	150320000	157390000	131370000	162730000	125690000	116310000	136840000	231930000				3	3	3	29.7	29.7	29.7	20.25	0	112.81	5947500000	55
tr|Q9RTW6|Q9RTW6_DEIRA	tr|Q9RTW6|Q9RTW6_DEIRA	0	0	0	0	0	0	0	0	0	0	0	0	0	0	0	0	0	0	0	0	0	0	0	0	0	0	0	0	0	0				1	1	1	7.4	7.4	7.4	14.008	0.0032	2.1611	1384300000	25
tr|Q9RTW7|Q9RTW7_DEIRA	tr|Q9RTW7|Q9RTW7_DEIRA	0	0	0	0	0	0	0	0	0	144350000	0	0	0	139360000	151010000	136870000	135640000	157090000	0	0	0	0	162330000	0	135540000	184660000	133600000	0	99334000	0				4	4	4	6.8	6.8	6.8	76.938	0.00071429	16.835	2890900000	41
tr|Q9RTW8|Q9RTW8_DEIRA	tr|Q9RTW8|Q9RTW8_DEIRA	178670000	175710000	171220000	278260000	269610000	283700000	125900000	138560000	176280000	169340000	142380000	148990000	137810000	136790000	209580000	146320000	167510000	168790000	173060000	129880000	179520000	159760000	200860000	114180000	162350000	125290000	175890000	115840000	132580000	135760000				8	8	8	26.3	26.3	26.3	45.542	0	158.1	10104000000	151
tr|Q9RTW9|Q9RTW9_DEIRA	tr|Q9RTW9|Q9RTW9_DEIRA	0	0	0	0	0	0	0	0	0	0	0	0	0	0	0	0	0	0	0	0	0	0	0	0	0	0	0	0	0	0				4	4	4	18.3	18.3	18.3	53.246	0	133.17	779210000	15
tr|Q9RTX0|Q9RTX0_DEIRA	tr|Q9RTX0|Q9RTX0_DEIRA	348040000	321290000	311250000	317570000	307340000	411510000	317200000	281630000	341200000	383120000	462810000	343950000	195510000	182970000	248580000	481980000	400820000	463750000	326620000	307040000	466510000	323040000	293970000	407040000	304540000	336770000	313350000	194390000	251420000	220930000				9	9	9	24.5	24.5	24.5	62.776	0	323.31	16586000000	150
tr|Q9RTX3|Q9RTX3_DEIRA	tr|Q9RTX3|Q9RTX3_DEIRA	0	0	0	0	0	0	0	0	0	0	0	0	0	0	0	0	0	0	0	0	0	0	0	0	0	0	0	0	0	0				1	1	1	1.6	1.6	1.6	86.721	0.0031966	2.1438	62724000	11
tr|Q9RTX4|Q9RTX4_DEIRA	tr|Q9RTX4|Q9RTX4_DEIRA	162880000	196410000	175280000	260740000	232480000	274210000	136010000	191770000	159550000	184360000	223250000	233400000	207050000	157880000	219130000	172580000	157600000	167720000	234780000	178790000	227880000	142920000	136640000	124840000	107600000	136360000	98609000	117590000	169780000	138030000				5	5	5	13.9	13.9	13.9	66.895	0	323.31	13608000000	150
tr|Q9RTX5|Q9RTX5_DEIRA	tr|Q9RTX5|Q9RTX5_DEIRA	1307400000	1247500000	1152800000	1221700000	1034800000	1111200000	1256500000	1234500000	1295100000	1106700000	1095900000	1148600000	912570000	983250000	1123500000	1587100000	1396000000	1416000000	1018200000	987810000	983770000	1163600000	1427300000	1166400000	931590000	1171900000	1085600000	1163100000	1007500000	981800000				6	6	6	25.1	25.1	25.1	39.423	0	139.94	61796000000	218
tr|Q9RTX6|Q9RTX6_DEIRA	tr|Q9RTX6|Q9RTX6_DEIRA	67463000	84108000	81600000	62721000	70128000	64029000	69681000	77032000	46895000	82243000	83749000	78278000	90189000	77550000	84494000	61436000	58698000	67101000	81110000	81059000	76216000	72149000	68858000	54272000	63920000	78700000	55937000	39957000	59179000	70772000				6	6	6	17.6	17.6	17.6	56.208	0	43.2	5378800000	146
tr|Q9RTX7|Q9RTX7_DEIRA	tr|Q9RTX7|Q9RTX7_DEIRA	1976100000	1847000000	1855400000	1346600000	1047800000	1308900000	1428500000	1971400000	1797400000	1061300000	1028300000	917170000	778290000	885380000	789500000	2261300000	2043900000	2093200000	570800000	456450000	541160000	1677300000	2063000000	1897000000	1147800000	1261300000	1333200000	924690000	1115800000	999920000				21	21	21	83.3	83.3	83.3	37.281	0	323.31	77164000000	394
tr|Q9RTX8|Q9RTX8_DEIRA	tr|Q9RTX8|Q9RTX8_DEIRA	54700000	41279000	0	0	0	0	0	54182000	0	0	0	0	0	52456000	0	0	0	84839000	0	0	0	111920000	0	0	0	0	91302000	0	74008000	70019000				2	2	2	13.5	13.5	13.5	24.956	0.00067751	12.724	1187800000	27
tr|Q9RTX9|Q9RTX9_DEIRA	tr|Q9RTX9|Q9RTX9_DEIRA	0	0	0	0	0	0	0	0	0	0	0	0	0	0	0	0	0	0	0	0	0	0	0	0	0	0	0	0	0	0				2	2	2	22	22	22	13.112	0.00056085	3.316	147860000	6
tr|Q9RTY0|Q9RTY0_DEIRA	tr|Q9RTY0|Q9RTY0_DEIRA	1004900000	1269900000	1097400000	1322500000	1494600000	1400200000	996620000	915450000	1178900000	688770000	640620000	727690000	514310000	614310000	649700000	1288600000	1279300000	1252500000	710410000	967580000	821480000	1235300000	1354600000	1156400000	1162000000	877330000	1159400000	857180000	806300000	870040000				8	8	8	23.8	23.8	23.8	34.94	0	89.064	62710000000	210
tr|Q9RTY1|Q9RTY1_DEIRA	tr|Q9RTY1|Q9RTY1_DEIRA	455620000	457660000	445550000	399880000	323760000	315370000	508230000	537020000	607270000	457430000	502670000	452200000	544810000	447810000	385900000	469850000	378820000	424810000	320550000	281470000	381930000	561340000	528550000	428750000	427820000	424400000	382440000	449700000	495610000	466010000				15	15	15	41.9	41.9	41.9	56.028	0	323.31	49042000000	363
tr|Q9RTY3|Q9RTY3_DEIRA	tr|Q9RTY3|Q9RTY3_DEIRA	711690000	697270000	823790000	542870000	542250000	700210000	397050000	686540000	374400000	747080000	604290000	527490000	823040000	608420000	768850000	547420000	709410000	531930000	626170000	640540000	686350000	439220000	576120000	524370000	518780000	536260000	674460000	437990000	533310000	473160000				4	4	4	21.7	21.7	21.7	34.324	0	323.31	24101000000	179
tr|Q9RTY4|Q9RTY4_DEIRA	tr|Q9RTY4|Q9RTY4_DEIRA	16471000	21410000	22150000	21137000	0	15482000	0	22721000	23623000	16815000	16772000	22697000	18295000	27538000	26996000	31082000	20198000	23360000	28736000	19585000	29901000	0	0	0	0	0	0	0	0	22011000				1	1	1	14.5	14.5	14.5	13.859	0.00068776	13.676	682660000	25
tr|Q9RTY7|Q9RTY7_DEIRA;tr|Q9RWQ0|Q9RWQ0_DEIRA	tr|Q9RTY7|Q9RTY7_DEIRA;tr|Q9RWQ0|Q9RWQ0_DEIRA	1390100000	1551200000	1142400000	735970000	1083100000	935920000	1768300000	1187500000	1215300000	906410000	707340000	938850000	957650000	1745100000	840310000	1101600000	1172000000	935060000	764420000	877080000	647680000	1509900000	1911600000	1520700000	1935700000	979600000	1128300000	1910600000	1086500000	1035000000				4	4	4	37.1	37.1	37.1	12.769	0	34.392	56064000000	182
tr|Q9RTY8|Q9RTY8_DEIRA	tr|Q9RTY8|Q9RTY8_DEIRA	0	68934000	115230000	102280000	118940000	116410000	0	0	0	88126000	106730000	94945000	0	0	0	0	141440000	0	73166000	99320000	64213000	0	0	0	99134000	85566000	106890000	0	0	0				4	4	4	47.8	47.8	47.8	16.638	0	22.848	3143300000	41
tr|Q9RTZ0|Q9RTZ0_DEIRA	tr|Q9RTZ0|Q9RTZ0_DEIRA	860430000	702260000	707700000	846720000	923770000	832200000	708540000	772470000	871220000	855080000	769540000	723930000	821400000	976040000	788730000	900430000	806060000	894770000	616350000	636400000	542690000	1042200000	956750000	816650000	978050000	884600000	893850000	796190000	862100000	901810000				7	7	7	38.6	38.6	38.6	20.581	0	323.31	56207000000	245
tr|Q9RTZ1|Q9RTZ1_DEIRA	tr|Q9RTZ1|Q9RTZ1_DEIRA	0	0	0	0	0	0	113970000	112310000	150200000	128220000	109170000	94034000	117640000	0	114730000	108170000	0	153470000	72761000	74616000	104020000	154040000	188440000	173320000	148330000	144990000	175790000	145380000	124560000	111770000				3	3	3	29.2	29.2	29.2	15.72	0	41.084	3620400000	38
tr|Q9RTZ3|Q9RTZ3_DEIRA	tr|Q9RTZ3|Q9RTZ3_DEIRA	174460000	46751000	139060000	198690000	178600000	242850000	0	0	163150000	191750000	205180000	190940000	178220000	177000000	198900000	148330000	170910000	176600000	88618000	140690000	69204000	193760000	148610000	169160000	109920000	127620000	139630000	111790000	88125000	117510000				7	7	7	28.5	28.5	28.5	48.499	0.00074738	21.128	7241700000	44
tr|Q9RTZ4|Q9RTZ4_DEIRA	tr|Q9RTZ4|Q9RTZ4_DEIRA	0	0	0	0	0	0	0	0	0	0	0	0	105290000	0	64127000	0	0	0	0	0	0	0	0	0	0	0	0	0	0	0				1	1	1	4.7	4.7	4.7	37.802	0	30.159	992480000	23
tr|Q9RTZ7|Q9RTZ7_DEIRA	tr|Q9RTZ7|Q9RTZ7_DEIRA	316150000	326660000	311670000	491500000	455980000	440840000	262810000	322980000	297200000	420960000	236820000	241710000	186020000	179980000	210910000	357110000	334020000	374200000	175060000	260100000	234570000	310560000	285060000	247710000	265430000	313080000	289600000	371700000	244290000	197160000				5	5	5	45.1	45.1	45.1	26.891	0.00073529	19.856	8293000000	84
tr|Q9RTZ8|Q9RTZ8_DEIRA	tr|Q9RTZ8|Q9RTZ8_DEIRA	529000000	503030000	446790000	386090000	412000000	439480000	466270000	437520000	505450000	302820000	268380000	312580000	254600000	252000000	260670000	482010000	472800000	451530000	221680000	209430000	201340000	567680000	702860000	618220000	544100000	459330000	504710000	313410000	333570000	350930000				14	14	14	41.1	41.1	41.1	50.683	0	323.31	42302000000	383
tr|Q9RTZ9|Q9RTZ9_DEIRA	tr|Q9RTZ9|Q9RTZ9_DEIRA	919240000	832640000	858720000	1193600000	1359900000	1226400000	547700000	699520000	692510000	645080000	673330000	615020000	548950000	468750000	549770000	820240000	970240000	868340000	605720000	527130000	623830000	700070000	870030000	533460000	589800000	660010000	598570000	532120000	552970000	541620000				29	29	29	37.1	37.1	37.1	102.4	0	323.31	78272000000	449
tr|Q9RU00|Q9RU00_DEIRA	tr|Q9RU00|Q9RU00_DEIRA	217020000	267530000	215430000	310620000	375690000	284760000	355140000	367540000	366300000	323480000	336110000	257540000	235110000	340580000	265470000	368040000	214750000	338970000	265160000	322360000	345240000	405570000	340220000	233460000	286430000	360240000	307800000	389820000	331810000	258720000				4	4	4	18.9	18.9	18.9	33.69	0	288.02	13048000000	88
tr|Q9RU01|Q9RU01_DEIRA	tr|Q9RU01|Q9RU01_DEIRA	558140000	642570000	611960000	752930000	712140000	702390000	405250000	545530000	480500000	513580000	558110000	531600000	475960000	443560000	487790000	689760000	602410000	682830000	510700000	497820000	548940000	528040000	531130000	319260000	346070000	495010000	474290000	446090000	428490000	454330000				18	18	18	39	39	39	65.599	0	323.31	30894000000	236
tr|Q9RU02|Q9RU02_DEIRA	tr|Q9RU02|Q9RU02_DEIRA	1257100000	1282200000	1147900000	1432500000	1344300000	1286900000	1167700000	1042600000	901550000	1037200000	851610000	930940000	922840000	1080700000	1038700000	1182500000	1509700000	1351600000	949070000	1095700000	865320000	719170000	881660000	1215100000	1369800000	1320500000	1776900000	834400000	978340000	997290000				12	12	12	44	44	44	39.289	0	299.8	73906000000	234
tr|Q9RU06|Q9RU06_DEIRA	tr|Q9RU06|Q9RU06_DEIRA	0	0	0	0	0	0	0	0	0	0	0	0	0	0	0	0	0	0	0	0	0	0	0	0	0	0	0	0	0	0				2	2	2	15.3	15.3	15.3	20.888	0.00070028	15.55	580200000	9
tr|Q9RU07|Q9RU07_DEIRA	tr|Q9RU07|Q9RU07_DEIRA	4959200000	4031200000	4146100000	4511900000	5675800000	4504000000	2640500000	4181100000	3607000000	3353400000	4299800000	4093900000	3328300000	3467000000	3443700000	3916700000	4284100000	3868800000	2742700000	2835500000	2851200000	3908900000	3880600000	3082700000	3841600000	3996300000	3774200000	4251400000	3418200000	3307100000				15	15	15	59.7	59.7	59.7	32.421	0	323.31	1.5623E+11	308
tr|Q9RU08|Q9RU08_DEIRA	tr|Q9RU08|Q9RU08_DEIRA	845630000	998430000	935740000	1028400000	1287000000	1067400000	1081400000	1057900000	1882500000	791960000	731580000	899890000	555390000	583150000	683740000	1133500000	872950000	964510000	768450000	705200000	666700000	1419300000	2270200000	1653900000	980600000	936170000	949700000	700510000	775190000	952500000				8	8	8	25.5	25.5	25.5	45.195	0	319.63	44712000000	292
tr|Q9RU15|Q9RU15_DEIRA	tr|Q9RU15|Q9RU15_DEIRA	0	0	0	0	0	0	0	0	0	0	0	0	0	0	0	0	0	0	0	0	0	0	0	0	0	0	0	0	0	0				1	1	1	3.5	3.5	3.5	38.254	0.00056786	3.7719	5899300000	25
tr|Q9RU16|Q9RU16_DEIRA	tr|Q9RU16|Q9RU16_DEIRA	231250000	220340000	163220000	205920000	211130000	210200000	298500000	181200000	299940000	364380000	266920000	222910000	464750000	539010000	535450000	230010000	222960000	313340000	304080000	340900000	308770000	339150000	356890000	362270000	440960000	344060000	481300000	413590000	360730000	450050000				2	2	2	32.8	32.8	32.8	13.683	0.00071023	16.362	11696000000	39
tr|Q9RU17|Q9RU17_DEIRA	tr|Q9RU17|Q9RU17_DEIRA	872080000	845530000	881590000	1172700000	1230300000	1001000000	832260000	857760000	1020900000	801560000	749430000	787790000	942600000	783220000	925390000	975050000	858050000	879960000	811660000	748820000	866320000	1169400000	1135900000	1063600000	993400000	907790000	877210000	902650000	904940000	781780000				17	17	17	59.3	59.3	59.3	48.106	0	323.31	66848000000	401
tr|Q9RU22|Q9RU22_DEIRA	tr|Q9RU22|Q9RU22_DEIRA	220100000	136950000	281070000	159500000	190930000	147290000	199560000	141000000	200710000	205570000	180960000	168270000	218400000	153580000	180720000	175650000	187520000	228330000	169990000	163340000	176890000	207100000	294410000	318180000	246650000	200860000	317810000	179170000	242860000	166260000				4	4	4	14.3	14.3	14.3	24.627	0	22.774	8788900000	113
tr|Q9RU25|Q9RU25_DEIRA	tr|Q9RU25|Q9RU25_DEIRA	234370000	249910000	254120000	412010000	0	0	0	0	0	0	164170000	176930000	0	0	0	180390000	0	0	631980000	424160000	703360000	0	0	0	204910000	0	0	0	0	0				4	4	4	15.6	15.6	15.6	37.227	0.00066181	11.098	8164000000	39
tr|Q9RU26|Q9RU26_DEIRA	tr|Q9RU26|Q9RU26_DEIRA	142330000	147860000	110860000	202480000	198040000	150290000	116090000	122310000	106700000	158830000	132560000	174730000	294170000	260490000	248520000	155940000	80184000	102860000	210730000	248980000	254730000	113340000	113950000	73781000	147050000	177860000	123560000	253460000	223140000	196610000				4	4	4	12.2	12.2	12.2	41.716	0	285	9124700000	80
tr|Q9RU27|Q9RU27_DEIRA	tr|Q9RU27|Q9RU27_DEIRA	565110000	654620000	690880000	568860000	616490000	574310000	663270000	720260000	668130000	679090000	663630000	703050000	948670000	812470000	761580000	632930000	468010000	577790000	622590000	656950000	538560000	864940000	828040000	699610000	799490000	657800000	599560000	677650000	849470000	672650000				15	15	15	42.2	42.2	42.2	42.024	0	168.83	60240000000	339
tr|Q9RU28|Q9RU28_DEIRA	tr|Q9RU28|Q9RU28_DEIRA	2940200000	3092400000	2384900000	2535700000	2494600000	2507600000	3074600000	2945700000	3742000000	4002200000	3565500000	3241900000	4943800000	4855900000	4530800000	3213800000	2945300000	3391100000	2880500000	3408500000	2657500000	4789700000	4095600000	3586500000	3795500000	3685400000	3601200000	3731800000	4040700000	3926000000				13	13	13	46.5	46.5	46.5	38.001	0	323.31	3.0937E+11	638
tr|Q9RU30|Q9RU30_DEIRA	tr|Q9RU30|Q9RU30_DEIRA	163660000	148070000	158420000	255690000	177280000	179360000	121150000	179940000	118220000	194420000	190730000	170530000	220000000	184960000	213630000	133120000	171680000	161420000	187170000	202080000	211310000	114270000	91324000	111320000	153910000	172290000	162260000	147290000	168120000	162440000				7	7	7	21.6	21.6	21.6	34.47	0	323.31	10488000000	198
tr|Q9RU34|Q9RU34_DEIRA	tr|Q9RU34|Q9RU34_DEIRA	220050000	179290000	269130000	303180000	267020000	353770000	215040000	184660000	291310000	261580000	270820000	282680000	350070000	280750000	335480000	265650000	168530000	372400000	273350000	317950000	334020000	243590000	235120000	213430000	231490000	311800000	269830000	327370000	193500000	218630000				5	5	5	21.6	21.6	21.6	41.501	0	323.31	10999000000	96
tr|Q9RU37|Q9RU37_DEIRA	tr|Q9RU37|Q9RU37_DEIRA	0	0	0	0	0	0	0	0	0	0	0	0	0	0	0	0	0	0	0	0	0	0	0	0	0	0	0	0	0	0				2	2	2	11.1	11.1	11.1	24.452	0.00071073	16.368	1490800000	39
tr|Q9RU38|Q9RU38_DEIRA	tr|Q9RU38|Q9RU38_DEIRA	185920000	168460000	201200000	222290000	0	0	0	288540000	451150000	275170000	258670000	191170000	0	217860000	258880000	350640000	260150000	357270000	214020000	208550000	200140000	379610000	302580000	296000000	295960000	370360000	423680000	314870000	299080000	332550000				1	1	1	7.3	7.3	7.3	35.475	0	27	7314800000	25
tr|Q9RU39|Q9RU39_DEIRA	tr|Q9RU39|Q9RU39_DEIRA	0	0	0	0	24059000	0	0	0	0	0	0	0	0	0	0	0	0	0	0	0	0	0	0	0	30813000	26258000	32695000	34604000	0	29340000				2	2	2	5.3	5.3	5.3	59.182	0	30.763	512420000	17
tr|Q9RU40|Q9RU40_DEIRA	tr|Q9RU40|Q9RU40_DEIRA	0	0	0	0	0	0	80898000	0	0	0	0	0	36961000	36378000	0	77213000	0	0	0	0	0	84624000	0	93198000	86382000	0	0	0	0	0				3	3	3	8.3	8.3	8.3	44.368	0	29.01	1042500000	44
tr|Q9RU41|Q9RU41_DEIRA	tr|Q9RU41|Q9RU41_DEIRA	160140000	168070000	156320000	230760000	212040000	220840000	269620000	219630000	250470000	253820000	237080000	222890000	299650000	328690000	286570000	191390000	197640000	217520000	180790000	197000000	249220000	279100000	313270000	372800000	262360000	289200000	285000000	263410000	263610000	238970000				7	7	7	19.1	19.1	19.1	59.444	0	323.31	11920000000	128
tr|Q9RU42|Q9RU42_DEIRA	tr|Q9RU42|Q9RU42_DEIRA	0	0	0	15910000	17696000	26561000	0	0	0	40479000	61310000	47820000	28849000	0	48038000	0	0	0	0	26267000	44154000	0	0	0	0	19503000	0	55454000	49411000	54919000				3	3	3	18.8	18.8	18.8	20.458	0	31.931	1153600000	47
tr|Q9RU43|Q9RU43_DEIRA	tr|Q9RU43|Q9RU43_DEIRA	1073300000	1116400000	1265800000	1260700000	963420000	1194900000	404390000	639560000	533370000	319230000	758900000	640260000	300170000	218820000	521290000	612800000	749830000	702240000	1655100000	1058600000	2199400000	381500000	466420000	363310000	417390000	671400000	516850000	451760000	620950000	478290000				13	13	13	32	32	32	47.28	0	323.31	36130000000	182
tr|Q9RU44|Q9RU44_DEIRA	tr|Q9RU44|Q9RU44_DEIRA	0	0	0	0	0	0	0	0	0	0	0	0	0	0	0	0	0	0	0	0	0	0	0	0	0	0	0	0	0	0				1	1	1	2.6	2.6	2.6	63.413	0	57.796	2202600000	9
tr|Q9RU45|Q9RU45_DEIRA	tr|Q9RU45|Q9RU45_DEIRA	0	0	0	0	0	0	0	0	0	38473000	0	0	45793000	41080000	40735000	0	0	0	0	0	0	0	0	0	0	0	0	0	0	0				7	7	7	17.7	17.7	17.7	63.57	0	234.86	652110000	41
tr|Q9RU46|Q9RU46_DEIRA	tr|Q9RU46|Q9RU46_DEIRA	0	0	0	0	0	0	0	0	0	43560000	35690000	34139000	0	0	29867000	0	0	0	0	34273000	0	0	0	0	37565000	0	0	31824000	30017000	22444000				2	2	2	14.9	14.9	14.9	21.271	0.0007446	20.901	717030000	32
tr|Q9RU50|Q9RU50_DEIRA	tr|Q9RU50|Q9RU50_DEIRA	218970000	257280000	207310000	340650000	458120000	325310000	155240000	244980000	212190000	103670000	135190000	146600000	254080000	241390000	196770000	268100000	145050000	208690000	310460000	279750000	295260000	288480000	267740000	195360000	215510000	189330000	182120000	244730000	201940000	154040000				10	10	10	29.9	29.9	29.9	45.524	0	158.24	18485000000	160
tr|Q9RU52|Q9RU52_DEIRA	tr|Q9RU52|Q9RU52_DEIRA	1207900000	1066100000	1043100000	761640000	769950000	908630000	1242800000	993940000	1337400000	697050000	636210000	667570000	773620000	673180000	745650000	1371100000	1242100000	1199100000	881570000	775810000	732260000	1417900000	1531700000	1151100000	846980000	824340000	842570000	673170000	677200000	591790000				11	11	11	22.6	22.6	22.6	59.917	0	323.31	69167000000	340
tr|Q9RU53|Q9RU53_DEIRA	tr|Q9RU53|Q9RU53_DEIRA	47916000	0	0	0	0	39763000	0	0	58103000	45919000	0	0	0	51021000	0	0	59135000	0	0	0	0	62019000	58828000	0	51987000	0	58858000	0	0	47159000				1	1	1	4.8	4.8	4.8	34.436	0.0052715	1.9277	1186000000	11
tr|Q9RU54|Q9RU54_DEIRA	tr|Q9RU54|Q9RU54_DEIRA	3630100000	3958800000	4446500000	4939500000	4480800000	5039300000	2584600000	3542200000	2942600000	3749400000	5245300000	5144900000	4649500000	5396000000	4878400000	3361800000	3726000000	4000600000	5156800000	4163900000	4457100000	2811500000	3165700000	2425000000	2512200000	3765500000	3374100000	2770000000	2526200000	3202900000				18	18	18	47.2	47.2	47.2	47.471	0	323.31	2.1044E+11	587
tr|Q9RU55|Q9RU55_DEIRA	tr|Q9RU55|Q9RU55_DEIRA	396510000	430660000	493180000	283390000	448580000	566330000	173990000	141330000	0	322140000	227920000	252250000	157590000	234780000	157390000	326290000	596900000	346250000	100370000	130300000	121320000	0	134810000	201470000	388990000	312250000	307970000	0	93577000	109220000				2	2	2	12.7	12.7	12.7	11.275	0	99.257	12158000000	46
tr|Q9RU56|Q9RU56_DEIRA	tr|Q9RU56|Q9RU56_DEIRA	625010000	481130000	771280000	451850000	581620000	566230000	443790000	451210000	0	256670000	376420000	391740000	426920000	254250000	214250000	438590000	310210000	258870000	368250000	289630000	300600000	0	0	0	499260000	342140000	208050000	0	338020000	204190000				3	3	3	32	32	32	18.663	0	127.75	12191000000	82
tr|Q9RU57|Q9RU57_DEIRA	tr|Q9RU57|Q9RU57_DEIRA	688160000	539220000	542490000	432710000	366130000	309990000	632950000	614120000	896270000	605990000	576300000	533390000	604350000	565950000	593030000	701630000	638130000	714500000	416340000	361210000	434620000	802720000	727770000	716650000	627030000	608990000	486770000	579760000	487230000	566040000				13	13	13	59.2	59.2	59.2	31.021	0	323.31	41390000000	352
tr|Q9RU58|Q9RU58_DEIRA	tr|Q9RU58|Q9RU58_DEIRA	343250000	257150000	242290000	225160000	229850000	247370000	220120000	252770000	306040000	227780000	228860000	207910000	169190000	319570000	259980000	255160000	297320000	267950000	195490000	203210000	183680000	272830000	290870000	253430000	258950000	231410000	191260000	334890000	234630000	217950000				5	5	5	13	13	13	76.109	0	323.31	15806000000	119
tr|Q9RU59|Q9RU59_DEIRA	tr|Q9RU59|Q9RU59_DEIRA	0	0	70314000	54543000	86474000	0	0	0	63528000	61088000	0	0	0	0	0	99284000	69046000	74064000	0	0	0	52410000	74174000	0	0	0	0	0	59504000	0				2	2	2	7.4	7.4	7.4	41.151	0	43.974	1036200000	20
tr|Q9RU60|Q9RU60_DEIRA	tr|Q9RU60|Q9RU60_DEIRA	0	0	0	0	121980000	119270000	0	0	0	0	0	0	0	0	0	135170000	0	172570000	76431000	83484000	80558000	173550000	178750000	0	0	0	0	0	0	0				2	2	2	11.5	11.5	11.5	20.521	0	25.29	3350800000	30
tr|Q9RU62|Q9RU62_DEIRA	tr|Q9RU62|Q9RU62_DEIRA	293750000	324390000	256180000	345610000	307850000	319000000	481910000	356100000	427420000	359770000	308040000	274490000	357600000	355910000	316860000	350250000	392170000	428000000	200540000	242640000	205390000	563290000	543880000	664450000	448400000	371950000	379370000	391910000	369130000	391970000				14	14	14	17.8	17.8	17.8	116.91	0	323.31	33443000000	185
tr|Q9RU63|Q9RU63_DEIRA	tr|Q9RU63|Q9RU63_DEIRA	0	0	0	21724000	0	21322000	0	0	0	19033000	20684000	16401000	0	0	0	0	0	0	0	17988000	0	0	0	0	0	0	0	0	0	0				2	2	2	35.8	35.8	35.8	8.8859	0	39.015	393810000	21
tr|Q9RU65|Q9RU65_DEIRA	tr|Q9RU65|Q9RU65_DEIRA	61413000	67500000	46964000	0	0	34394000	61550000	71587000	83457000	45581000	49942000	43281000	0	40957000	41771000	69591000	66657000	66267000	34962000	0	0	69278000	96328000	74544000	43056000	43240000	46288000	65509000	52074000	42321000				4	4	4	14.2	14.2	14.2	46.123	0.00065963	10.777	2351300000	52
tr|Q9RU67|Q9RU67_DEIRA	tr|Q9RU67|Q9RU67_DEIRA	68261000	63767000	52364000	0	0	0	45966000	0	0	31558000	44694000	46856000	0	0	0	106900000	62783000	51062000	60651000	34284000	47863000	0	0	0	0	0	0	0	0	64365000				4	4	4	52.6	52.6	52.6	14.366	0	124.46	2028100000	43
tr|Q9RU69|Q9RU69_DEIRA	tr|Q9RU69|Q9RU69_DEIRA	164750000	168260000	169200000	224350000	140020000	193160000	0	171050000	125010000	216800000	318900000	294970000	273780000	217250000	266830000	114320000	199890000	163860000	261070000	176930000	174720000	0	89715000	0	162790000	153090000	138810000	201970000	178330000	177230000				5	5	5	21.9	21.9	21.9	32.183	0	323.31	10505000000	89
tr|Q9RU70|Q9RU70_DEIRA	tr|Q9RU70|Q9RU70_DEIRA	0	0	0	0	0	0	119320000	109260000	118460000	80406000	0	68753000	95422000	71131000	103930000	125920000	107410000	108650000	55921000	0	72918000	114790000	135770000	138330000	96484000	90607000	74303000	75631000	71026000	0				5	5	5	12.3	12.3	12.3	56.922	0	35.515	3142900000	58
tr|Q9RU71|Q9RU71_DEIRA	tr|Q9RU71|Q9RU71_DEIRA	713680000	807600000	584090000	377940000	345760000	426110000	764970000	694600000	709880000	642280000	545370000	580930000	709750000	688210000	729400000	688550000	601600000	649660000	468150000	365970000	442310000	785940000	807370000	866770000	492990000	525170000	436550000	520950000	528110000	617620000				5	5	5	26.5	26.5	26.5	27.19	0	323.31	29213000000	179
tr|Q9RU73|Q9RU73_DEIRA	tr|Q9RU73|Q9RU73_DEIRA	0	0	0	0	0	0	0	0	0	0	0	0	0	0	0	0	0	0	0	0	0	0	0	0	0	0	0	0	0	0				2	2	2	8.3	8.3	8.3	25.726	0.00056433	3.5521	72379000	16
tr|Q9RU76|Q9RU76_DEIRA	tr|Q9RU76|Q9RU76_DEIRA	98221000	161860000	149370000	119550000	106970000	115110000	94981000	125610000	84353000	103430000	152560000	150100000	73596000	60785000	70227000	116730000	102170000	93745000	139050000	105090000	224910000	87517000	89000000	0	70148000	134160000	71946000	113120000	117280000	163960000				6	6	6	13	13	13	63.252	0	116.7	8252600000	76
tr|Q9RU77|Q9RU77_DEIRA	tr|Q9RU77|Q9RU77_DEIRA	666970000	715930000	653740000	0	224860000	0	447520000	345580000	483730000	265830000	506920000	357150000	0	0	0	657130000	304580000	587890000	0	0	0	319500000	312110000	0	290870000	261000000	0	418180000	400140000	472620000				2	2	2	18	18	18	14.907	0	37.945	12731000000	63
tr|Q9RU78|Q9RU78_DEIRA	tr|Q9RU78|Q9RU78_DEIRA	0	134820000	0	0	0	0	103230000	0	0	0	0	0	248240000	0	0	0	0	0	0	0	0	0	0	0	0	0	0	0	0	0				5	5	5	11.7	11.7	11.7	59.54	0	64.928	2725800000	17
tr|Q9RU91|Q9RU91_DEIRA	tr|Q9RU91|Q9RU91_DEIRA	114700000	105360000	132410000	138350000	149990000	153630000	90075000	153070000	85420000	83894000	107560000	69163000	102080000	67618000	104490000	108600000	126470000	122000000	73485000	69715000	70903000	106470000	113940000	125210000	71181000	79829000	0	88865000	0	0				6	6	6	39.6	39.6	39.6	21.984	0	118.03	5109300000	87
tr|Q9RU92|Q9RU92_DEIRA	tr|Q9RU92|Q9RU92_DEIRA	160900000	154660000	173040000	284930000	232480000	265300000	0	176260000	193050000	142380000	121040000	99345000	103460000	100760000	136610000	273640000	256070000	176240000	92188000	136210000	116670000	0	0	236240000	133920000	195670000	182650000	161300000	0	98086000				7	7	7	22.7	22.7	22.7	47.984	0	111.87	6867200000	85
tr|Q9RU93|Q9RU93_DEIRA	tr|Q9RU93|Q9RU93_DEIRA	266530000	286240000	284320000	707900000	618650000	805580000	252540000	240330000	383530000	161850000	152760000	164870000	180910000	188820000	273910000	563610000	388570000	476220000	116460000	191040000	143690000	426490000	405770000	273660000	178510000	183670000	192880000	134710000	77582000	179510000				7	7	7	15.1	15.1	15.1	77.931	0	323.31	16135000000	138
tr|Q9RU98|Q9RU98_DEIRA	tr|Q9RU98|Q9RU98_DEIRA	30238000	28545000	35990000	60291000	47249000	69202000	0	0	0	32081000	0	30306000	0	0	0	35601000	0	34463000	0	32331000	32266000	0	0	0	0	0	0	23539000	0	0				2	2	2	5	5	5	69.544	0	36.604	1087500000	23
tr|Q9RU99|Q9RU99_DEIRA	tr|Q9RU99|Q9RU99_DEIRA	0	0	0	0	0	0	0	0	0	0	0	0	0	0	0	0	0	0	0	0	0	0	0	0	0	0	0	0	0	0				1	1	1	1.9	1.9	1.9	50.953	0.0010864	2.6279	702180000	3
tr|Q9RUA1|Q9RUA1_DEIRA	tr|Q9RUA1|Q9RUA1_DEIRA	0	0	0	153050000	153910000	146750000	0	64941000	206190000	58922000	63512000	40247000	59029000	55156000	0	0	0	0	67622000	80752000	69034000	150480000	0	0	0	72911000	0	0	0	0				3	3	3	11.9	11.9	11.9	46.524	0	54.793	1725400000	39
tr|Q9RUA2|Q9RUA2_DEIRA	tr|Q9RUA2|Q9RUA2_DEIRA	143870000	236140000	305150000	88903000	113680000	134390000	143430000	196540000	139160000	180230000	220380000	283800000	319960000	191020000	160450000	182340000	99949000	108690000	161080000	109140000	139380000	140360000	133870000	89148000	122800000	136080000	94127000	190550000	183070000	172740000				5	5	5	45.4	45.4	45.4	22.214	0	323.31	8125900000	101
tr|Q9RUA3|Q9RUA3_DEIRA	tr|Q9RUA3|Q9RUA3_DEIRA	65816000	63859000	65908000	77065000	72900000	93293000	120900000	126500000	112450000	114470000	120140000	91503000	104300000	100220000	116170000	79093000	0	77370000	83875000	78869000	81804000	86360000	102690000	124980000	90624000	91355000	87442000	82371000	100310000	96190000				6	6	6	20.1	20.1	20.1	41.734	0	323.31	7267400000	109
tr|Q9RUA4|Q9RUA4_DEIRA	tr|Q9RUA4|Q9RUA4_DEIRA	1759900000	1986000000	1757000000	1771800000	2060400000	1835100000	1357100000	1709600000	1352100000	1452300000	1372500000	1431600000	1927700000	1845000000	1828500000	1789800000	1469400000	1493200000	1640100000	1757500000	1648200000	1705400000	1789400000	1350400000	1339300000	1367000000	1186400000	1383400000	1433300000	1062400000				19	19	19	33.1	33.1	33.1	75.807	0	323.31	1.3334E+11	403
tr|Q9RUA6|Q9RUA6_DEIRA	tr|Q9RUA6|Q9RUA6_DEIRA	87049000	94902000	72261000	0	0	0	74289000	80900000	70911000	67667000	75002000	76960000	156510000	0	98393000	64839000	0	0	114740000	92439000	0	0	93215000	0	0	75357000	68698000	0	0	59328000				3	3	3	12.7	12.7	12.7	34.51	0	28.546	2277900000	51
tr|Q9RUA7|Q9RUA7_DEIRA	tr|Q9RUA7|Q9RUA7_DEIRA	85460000	61780000	69520000	30515000	39392000	0	53582000	53282000	0	62096000	64891000	57762000	0	0	0	76647000	65390000	89905000	0	50279000	47997000	66987000	0	0	50877000	64125000	58691000	0	0	41479000				4	4	4	30.7	30.7	30.7	17.556	0.00058207	4.4943	1816000000	38
tr|Q9RUA8|Q9RUA8_DEIRA	tr|Q9RUA8|Q9RUA8_DEIRA	2971200000	2946300000	2400900000	1652800000	1370700000	1893300000	2419600000	2590300000	2013500000	1892300000	1797800000	1879800000	1205900000	1149400000	1181200000	2256900000	2055700000	1785900000	1174400000	1038600000	1034000000	2361700000	2464500000	2265700000	1759600000	1700100000	1592200000	2072200000	2100100000	1753700000				13	13	13	32	32	32	32.287	0	323.31	1.1756E+11	303
tr|Q9RUB0|Q9RUB0_DEIRA	tr|Q9RUB0|Q9RUB0_DEIRA	1284600000	1258400000	1128700000	1176900000	1739100000	1154000000	1128700000	1336900000	1528000000	880710000	828230000	1019200000	613690000	572260000	454520000	1243200000	854520000	1097300000	546300000	483820000	523720000	1605800000	1637200000	1500500000	1512700000	1197500000	1154100000	1164300000	1155400000	977900000				7	7	7	29.8	29.8	29.8	33.085	0	323.31	54398000000	367
tr|Q9RUB1|Q9RUB1_DEIRA	tr|Q9RUB1|Q9RUB1_DEIRA	3588200000	3265100000	3298800000	3656600000	3248900000	3784500000	2806900000	3096100000	2575500000	2973900000	2164700000	2852100000	2398300000	2585600000	2376600000	3172900000	3382600000	2869000000	2514400000	2977900000	2833900000	2661100000	2998900000	3459600000	4076200000	3632900000	4400200000	2600600000	3226100000	2922900000				21	21	21	38.6	38.6	38.6	55.942	0	323.31	2.1272E+11	573
tr|Q9RUB2|Q9RUB2_DEIRA	tr|Q9RUB2|Q9RUB2_DEIRA	41158000	49548000	0	0	0	0	46725000	56493000	66610000	45400000	0	0	59728000	53701000	0	54746000	0	0	0	0	0	66855000	66624000	63147000	66465000	50811000	50469000	68321000	58715000	0				2	2	2	29.7	29.7	29.7	7.9002	0.00057274	4.0446	1344100000	26
tr|Q9RUB6|Q9RUB6_DEIRA	tr|Q9RUB6|Q9RUB6_DEIRA	0	83749000	71199000	0	0	89550000	97777000	112490000	140650000	149030000	177570000	122470000	100760000	136390000	124330000	80058000	0	0	111440000	131280000	0	0	132160000	0	120260000	103550000	0	125510000	136200000	136650000				3	3	3	20.2	20.2	20.2	24.659	0.00068353	13.337	3684600000	38
tr|Q9RUB8|Q9RUB8_DEIRA	tr|Q9RUB8|Q9RUB8_DEIRA	119000000	138040000	127080000	159210000	144940000	166850000	0	141920000	109310000	0	70346000	0	88678000	0	64649000	87686000	130660000	93674000	69817000	49252000	54535000	57509000	0	0	0	0	37697000	0	64126000	0				6	6	6	17	17	17	53.183	0	116.43	3184200000	41
tr|Q9RUB9|Q9RUB9_DEIRA	tr|Q9RUB9|Q9RUB9_DEIRA	50567000	64435000	81984000	84657000	75011000	58323000	57453000	0	73388000	0	51369000	101860000	0	44870000	67825000	134570000	42326000	75683000	115730000	93798000	100580000	0	0	50235000	0	0	0	0	0	68014000				1	1	1	22.9	22.9	22.9	19.744	0.00073692	20.118	2111600000	39
tr|Q9RUC0|Q9RUC0_DEIRA	tr|Q9RUC0|Q9RUC0_DEIRA	132350000	128910000	137160000	160380000	146960000	134660000	114860000	118960000	131600000	136600000	169430000	123330000	110990000	103570000	94700000	116660000	137990000	122620000	107170000	68044000	101140000	102120000	109130000	108800000	89210000	92417000	72430000	75593000	86214000	81150000				10	10	10	32.5	32.5	32.5	50.821	0	323.31	9704700000	170
tr|Q9RUC2|Q9RUC2_DEIRA	tr|Q9RUC2|Q9RUC2_DEIRA	71938000	118470000	115320000	24179000	0	0	0	118390000	84914000	115400000	140140000	134250000	70035000	115410000	65502000	87467000	84350000	116820000	163730000	123340000	237590000	80502000	80525000	0	84823000	79172000	56391000	71715000	108260000	68842000				5	5	5	27.5	27.5	27.5	27.399	0	38.241	3255500000	59
tr|Q9RUC4|Q9RUC4_DEIRA	tr|Q9RUC4|Q9RUC4_DEIRA	71095000	0	0	0	0	0	0	73931000	117590000	0	0	0	0	0	0	0	61896000	83147000	50419000	0	0	0	52528000	0	0	0	0	0	0	0				3	3	3	18.1	18.1	18.1	19.316	0.0005637	3.5244	1735000000	26
tr|Q9RUC7|Q9RUC7_DEIRA	tr|Q9RUC7|Q9RUC7_DEIRA	366950000	0	0	0	0	0	0	450660000	575000000	511740000	395610000	446340000	307770000	0	494200000	428730000	0	438120000	211400000	0	354250000	607260000	0	0	530810000	496330000	0	0	404220000	0				6	6	6	5.5	5.5	5.5	148.34	0.00074074	20.579	9916800000	31
tr|Q9RUC8|Q9RUC8_DEIRA	tr|Q9RUC8|Q9RUC8_DEIRA	0	0	0	0	0	0	0	0	0	0	0	0	0	0	0	0	0	0	0	0	0	0	0	0	0	0	0	0	0	0				1	1	1	1	1	1	196.16	0.0067497	1.62	52728000	1
tr|Q9RUC9|Q9RUC9_DEIRA	tr|Q9RUC9|Q9RUC9_DEIRA	623850000	783690000	592870000	752970000	722720000	868140000	731220000	648730000	0	0	680970000	485080000	693660000	766510000	621990000	701200000	674670000	731060000	700860000	755870000	613040000	0	497220000	519840000	0	0	0	741580000	0	0				4	4	4	8.3	8.3	8.3	70.914	0	54.177	17964000000	27
tr|Q9RUD0|Q9RUD0_DEIRA	tr|Q9RUD0|Q9RUD0_DEIRA	1356300000	1345600000	1504900000	927460000	1032200000	1163000000	802530000	1064900000	861670000	546430000	806960000	738540000	364750000	350990000	400770000	1378700000	1031000000	1035700000	776040000	488580000	677210000	730040000	766960000	819220000	575260000	838550000	656600000	522170000	559020000	658880000				13	13	13	41.5	41.5	41.5	63.53	0	323.31	62450000000	300
tr|Q9RUD5|Q9RUD5_DEIRA	tr|Q9RUD5|Q9RUD5_DEIRA	791530000	627970000	656330000	984030000	873150000	807200000	655250000	630020000	781580000	718060000	592300000	484950000	608040000	550790000	653190000	771700000	754340000	824850000	360890000	404150000	328120000	740380000	848860000	642940000	609920000	653450000	582230000	515990000	539240000	531420000				14	14	14	43.9	43.9	43.9	44.673	0	96.644	46498000000	205
tr|Q9RUD6|Q9RUD6_DEIRA	tr|Q9RUD6|Q9RUD6_DEIRA	1327800000	1242400000	952610000	891440000	864210000	892410000	1380600000	1268900000	1351900000	1177000000	912690000	1056300000	1148000000	1620600000	1329400000	1121600000	1159500000	1155500000	875740000	1077100000	794410000	1234200000	1293100000	1116100000	1308200000	1087300000	1061300000	1455200000	1038600000	1055500000				5	5	5	23.1	23.1	23.1	24.567	0	42.881	49949000000	179
tr|Q9RUD8|Q9RUD8_DEIRA	tr|Q9RUD8|Q9RUD8_DEIRA	0	0	0	0	0	0	0	0	0	0	0	0	0	0	0	0	0	0	0	0	0	0	0	0	0	0	0	0	0	0				1	1	1	6.7	6.7	6.7	22.815	0.0005596	3.2763	0	3
tr|Q9RUD9|Q9RUD9_DEIRA	tr|Q9RUD9|Q9RUD9_DEIRA	772680000	763760000	1122000000	833650000	868330000	667820000	669390000	857160000	744020000	536280000	1098800000	746170000	449720000	400110000	524060000	712730000	758740000	819860000	678140000	323480000	595290000	479720000	562460000	615600000	442940000	400730000	321060000	390310000	393910000	542850000				10	10	10	34.7	34.7	34.7	45.866	0	323.31	34760000000	207
tr|Q9RUE0|Q9RUE0_DEIRA	tr|Q9RUE0|Q9RUE0_DEIRA	2916200000	2838400000	3377800000	5080100000	4913200000	4876900000	2027900000	2553000000	2355600000	2156000000	2677700000	2550700000	1957800000	2318800000	2420400000	3054100000	3275500000	3251500000	2377700000	2349000000	2216400000	2528000000	2288400000	1858700000	1745100000	2097000000	2082000000	1674900000	1507000000	2002900000				16	16	16	45.7	45.7	45.7	47.265	0	323.31	1.8025E+11	553
tr|Q9RUE4|Q9RUE4_DEIRA	tr|Q9RUE4|Q9RUE4_DEIRA	0	31423000	0	0	0	0	0	0	0	0	30309000	28928000	0	0	0	0	32695000	0	28040000	0	0	0	58460000	0	0	33254000	36621000	26853000	32564000	0				3	3	3	10.4	10.4	10.4	41.629	0	29.192	1012100000	27
tr|Q9RUE7|Q9RUE7_DEIRA	tr|Q9RUE7|Q9RUE7_DEIRA	108690000	0	61240000	0	0	0	0	0	0	140650000	60369000	62376000	198680000	0	0	0	0	0	0	0	0	0	0	0	112040000	60362000	0	0	0	0				2	2	2	20.6	20.6	20.6	19.201	0	35.298	1537800000	21
tr|Q9RUF4|Q9RUF4_DEIRA	tr|Q9RUF4|Q9RUF4_DEIRA	734520000	558720000	540150000	972170000	918520000	979880000	342830000	285740000	336910000	199340000	244240000	401770000	179450000	471950000	313010000	367990000	690930000	514510000	362390000	498520000	377480000	327450000	384560000	431010000	469200000	498820000	773370000	701720000	323010000	361710000				6	6	6	38.2	38.2	38.2	9.2178	0	186.76	19131000000	77
tr|Q9RUF6|Q9RUF6_DEIRA	tr|Q9RUF6|Q9RUF6_DEIRA	0	0	0	196870000	144450000	176380000	0	0	0	0	0	0	0	0	0	0	0	0	0	161080000	0	0	0	0	0	0	148870000	0	0	0				4	4	4	14.8	14.8	14.8	33.498	0	38.024	3969000000	32
tr|Q9RUF8|Q9RUF8_DEIRA	tr|Q9RUF8|Q9RUF8_DEIRA	1558800000	1928300000	1504700000	1851800000	1951200000	1811500000	1715000000	1632000000	1544500000	1101500000	1203500000	1286600000	1863500000	1724200000	1505700000	1755200000	1074800000	1127200000	1672600000	1682600000	1632500000	1878800000	1858900000	1460700000	1510600000	1347000000	1213500000	1834200000	1855200000	1461800000				13	13	13	43	43	43	42.492	0	323.31	1.0941E+11	303
tr|Q9RUF9|Q9RUF9_DEIRA	tr|Q9RUF9|Q9RUF9_DEIRA	745010000	1013600000	830250000	557650000	843770000	629900000	1080800000	1263700000	1097100000	983210000	824060000	1127000000	1843300000	1681300000	1283400000	943430000	612940000	742140000	1360900000	1167200000	1240000000	1252700000	992080000	830650000	1190300000	786250000	779670000	1720000000	1965100000	1351300000				7	7	7	40.9	40.9	40.9	29.738	0	138.25	32770000000	136
tr|Q9RUG1|Q9RUG1_DEIRA	tr|Q9RUG1|Q9RUG1_DEIRA	927080000	653650000	682100000	307380000	324350000	255950000	515780000	499890000	777680000	400480000	428400000	373850000	139280000	137330000	202350000	1122300000	826130000	975800000	194060000	161500000	226650000	989460000	1059300000	768550000	489770000	658610000	575490000	287370000	262420000	356020000				4	4	4	32	32	32	22.239	0	323.31	26135000000	83
tr|Q9RUG4|Q9RUG4_DEIRA	tr|Q9RUG4|Q9RUG4_DEIRA	662020000	637040000	640050000	737000000	699740000	636370000	825090000	849310000	952750000	1224000000	1128800000	1175700000	1064700000	1328500000	1157100000	762610000	792800000	901090000	931260000	1005000000	1084600000	1571400000	1595500000	1039300000	1839000000	1699900000	1847700000	1869100000	1969600000	1686300000				10	10	10	51.1	51.1	51.1	20.489	0	294.54	71328000000	91
tr|Q9RUG7|Q9RUG7_DEIRA	tr|Q9RUG7|Q9RUG7_DEIRA	0	0	0	0	0	0	0	0	0	0	0	0	0	0	0	0	0	0	0	0	0	0	0	0	0	0	0	0	0	0				1	1	1	8.7	8.7	8.7	21.571	0	38.033	1374100000	2
tr|Q9RUG8|Q9RUG8_DEIRA	tr|Q9RUG8|Q9RUG8_DEIRA	0	0	21280000	0	0	0	0	0	0	0	28726000	19625000	21017000	0	0	0	0	0	15823000	0	0	0	0	0	0	0	0	0	0	0				1	1	1	11.2	11.2	11.2	14.659	0.0097436	1.4663	275860000	11
tr|Q9RUG9|Q9RUG9_DEIRA	tr|Q9RUG9|Q9RUG9_DEIRA	645010000	728170000	605850000	1182400000	991310000	1053300000	749940000	814680000	812740000	770830000	724900000	709800000	981560000	758500000	947470000	750440000	684390000	754800000	595740000	601560000	565430000	792590000	969650000	957080000	667290000	616400000	666060000	442420000	670600000	603940000				15	15	15	17.3	17.3	17.3	111.16	0	323.31	48283000000	317
tr|Q9RUH1|Q9RUH1_DEIRA	tr|Q9RUH1|Q9RUH1_DEIRA	127950000	90801000	68339000	54314000	0	55625000	123520000	84986000	78494000	59727000	0	71204000	68643000	135260000	68424000	76279000	87726000	83908000	89484000	55284000	0	80593000	98309000	92186000	69832000	64814000	73678000	82215000	72294000	81041000				7	7	7	17.6	17.6	17.6	55.756	0.00064309	9.2806	2861400000	34
tr|Q9RUH2|Q9RUH2_DEIRA	tr|Q9RUH2|Q9RUH2_DEIRA	110930000	125340000	135440000	177140000	131450000	152780000	111410000	51438000	119730000	160810000	107470000	109190000	168190000	257690000	221240000	78905000	116190000	115270000	113080000	161870000	134170000	0	200990000	199300000	152920000	153370000	202510000	113740000	91333000	126460000				6	6	6	19.4	19.4	19.4	53.823	0	323.31	9652900000	120
tr|Q9RUH5|Q9RUH5_DEIRA	tr|Q9RUH5|Q9RUH5_DEIRA	96348000	97451000	101740000	64192000	68091000	0	121170000	105510000	172130000	94810000	86039000	77261000	104660000	89703000	106570000	121650000	124970000	135530000	0	85709000	0	195580000	193060000	0	82682000	167260000	181990000	110130000	0	106040000				3	3	3	10.4	10.4	10.4	61.594	0	69.68	3196200000	41
tr|Q9RUH6|Q9RUH6_DEIRA	tr|Q9RUH6|Q9RUH6_DEIRA	361400000	381360000	383750000	349400000	415320000	315100000	451580000	453460000	507770000	422730000	423130000	378400000	533230000	495600000	486230000	499830000	394350000	503650000	355640000	400200000	450280000	618580000	544710000	419750000	329400000	388380000	360470000	449920000	362050000	386240000				4	4	4	18.8	18.8	18.8	46.575	0	323.31	26833000000	142
tr|Q9RUH9|Q9RUH9_DEIRA	tr|Q9RUH9|Q9RUH9_DEIRA	106940000	119550000	93856000	0	182710000	0	146320000	160140000	105000000	140590000	143300000	118440000	0	0	0	145210000	119620000	160440000	149790000	159170000	130080000	0	97643000	0	114000000	115650000	78167000	77824000	89112000	93299000				3	3	3	9.6	9.6	9.6	37.08	0	26.7	5049100000	64
tr|Q9RUI0|Q9RUI0_DEIRA	tr|Q9RUI0|Q9RUI0_DEIRA	195000000	232980000	326500000	215400000	210900000	257740000	190870000	256740000	175260000	221210000	203860000	195270000	171930000	126950000	136550000	191410000	339370000	259610000	222280000	137210000	0	0	0	187960000	212570000	208180000	0	113000000	177290000	126680000				3	3	3	25.5	25.5	25.5	16.639	0	58.173	7959300000	59
tr|Q9RUI3|Q9RUI3_DEIRA	tr|Q9RUI3|Q9RUI3_DEIRA	43874000	38309000	54637000	0	0	0	58460000	59515000	0	54151000	50128000	57992000	0	57376000	0	60306000	59695000	56204000	41072000	0	0	0	0	0	0	0	0	0	0	0				2	2	2	15.9	15.9	15.9	29.838	0	41.726	1420200000	25
tr|Q9RUI4|Q9RUI4_DEIRA	tr|Q9RUI4|Q9RUI4_DEIRA	74170000	66555000	0	0	60211000	64715000	60083000	73207000	0	86038000	78445000	86085000	115580000	94992000	113350000	64437000	68437000	0	84008000	64436000	75153000	39726000	49073000	0	0	0	0	0	45773000	47921000				5	5	5	37	37	37	23.84	0	48.657	2764100000	47
tr|Q9RUI5|Q9RUI5_DEIRA	tr|Q9RUI5|Q9RUI5_DEIRA	334790000	362840000	272860000	357200000	299060000	292950000	367310000	281920000	410020000	267340000	312710000	384440000	261810000	349830000	382490000	529730000	363040000	449140000	360180000	340180000	376390000	450340000	455800000	549520000	378980000	413540000	333210000	374070000	386510000	289620000				3	3	3	21.4	21.4	21.4	31.89	0	323.31	15015000000	99
tr|Q9RUI7|Q9RUI7_DEIRA	tr|Q9RUI7|Q9RUI7_DEIRA	0	0	0	0	0	0	0	0	0	0	0	0	0	0	0	0	0	0	0	0	0	0	0	0	0	0	0	0	0	0				1	1	1	4.6	4.6	4.6	28.029	0	85.618	10349000000	21
tr|Q9RUI9|Q9RUI9_DEIRA	tr|Q9RUI9|Q9RUI9_DEIRA	289290000	281860000	276410000	265290000	259530000	236410000	239770000	318010000	289990000	224260000	241210000	212360000	240870000	229630000	219280000	270750000	300490000	328670000	203870000	209570000	139790000	316080000	347840000	288510000	277080000	254240000	229910000	214700000	184790000	247020000				8	8	8	32.8	32.8	32.8	28.994	0	82.628	14352000000	139
tr|Q9RUJ1|Q9RUJ1_DEIRA	tr|Q9RUJ1|Q9RUJ1_DEIRA	363410000	323870000	331050000	511580000	509200000	517850000	301280000	344480000	379840000	445820000	366930000	416890000	441070000	524520000	432210000	406120000	428190000	512960000	288370000	478100000	451360000	410110000	383650000	400460000	453610000	510970000	624080000	354920000	360670000	358100000				3	3	3	13.4	13.4	13.4	36.041	0	312.64	15489000000	103
tr|Q9RUJ2|Q9RUJ2_DEIRA	tr|Q9RUJ2|Q9RUJ2_DEIRA	195120000	247660000	252690000	315860000	334230000	209940000	249520000	358010000	357880000	196280000	201640000	239430000	272720000	355510000	313900000	350860000	121220000	165310000	213810000	233530000	220490000	371210000	282990000	224360000	208880000	187520000	146970000	208910000	290160000	240660000				5	5	5	21.5	21.5	21.5	36.507	0	31.44	9541400000	86
tr|Q9RUJ3|Q9RUJ3_DEIRA	tr|Q9RUJ3|Q9RUJ3_DEIRA	0	0	25421000	0	0	43104000	54588000	57641000	49373000	40728000	48307000	37304000	50963000	57686000	65612000	43477000	32193000	43967000	36133000	46084000	49999000	70725000	40942000	60888000	47430000	52555000	60702000	44923000	53089000	38112000				5	5	5	25.7	25.7	25.7	25.102	0.00069204	14.119	2146100000	56
tr|Q9RUJ4|Q9RUJ4_DEIRA	tr|Q9RUJ4|Q9RUJ4_DEIRA	237190000	215820000	168800000	141700000	179570000	169510000	193500000	181130000	211680000	146200000	153130000	159830000	186850000	227680000	179580000	177110000	193600000	200770000	136330000	161220000	138910000	143650000	125500000	138080000	114210000	130370000	122770000	196150000	108530000	120500000				4	4	4	17.8	17.8	17.8	30.963	0	84.632	9356900000	80
tr|Q9RUJ5|Q9RUJ5_DEIRA	tr|Q9RUJ5|Q9RUJ5_DEIRA	0	0	0	0	0	0	0	0	0	0	0	0	0	0	0	0	0	0	0	0	0	0	0	0	0	0	0	0	0	0				1	1	1	11.5	11.5	11.5	11.682	0.0067253	1.5964	95207000	12
tr|Q9RUJ6|Q9RUJ6_DEIRA	tr|Q9RUJ6|Q9RUJ6_DEIRA	238650000	237210000	189500000	281650000	279880000	260140000	278900000	222060000	302550000	292190000	237810000	220940000	279470000	326250000	352880000	300880000	290040000	406050000	238830000	328540000	256960000	360920000	335490000	304970000	305230000	274660000	281340000	281820000	297390000	261580000				5	5	5	37.9	37.9	37.9	19.688	0	323.31	16711000000	110
tr|Q9RUJ8|Q9RUJ8_DEIRA	tr|Q9RUJ8|Q9RUJ8_DEIRA	98560000	125560000	157520000	0	0	0	83454000	104380000	0	0	104120000	123070000	46136000	0	0	66438000	74152000	54551000	89442000	46994000	68379000	0	0	0	103220000	76051000	0	0	0	0				5	5	5	44.7	44.7	44.7	22.321	0	79.619	2166800000	40
tr|Q9RUJ9|Q9RUJ9_DEIRA	tr|Q9RUJ9|Q9RUJ9_DEIRA	0	0	0	0	0	0	0	0	0	0	0	0	0	0	0	0	0	0	0	0	0	0	0	0	0	0	0	0	0	0				1	1	1	4.9	4.9	4.9	39.725	0.00065574	10.596	149850000	4
tr|Q9RUK0|Q9RUK0_DEIRA	tr|Q9RUK0|Q9RUK0_DEIRA	211850000	185110000	182770000	122900000	162530000	157040000	197190000	271740000	212630000	300770000	323600000	335700000	290090000	295220000	260530000	216170000	196290000	226220000	241270000	215820000	265950000	211550000	188130000	205700000	207710000	259430000	201550000	359010000	342930000	350000000				13	13	13	46.6	46.6	46.6	39.408	0	323.31	20116000000	203
tr|Q9RUK1|Q9RUK1_DEIRA	tr|Q9RUK1|Q9RUK1_DEIRA	0	0	0	0	0	0	0	0	0	0	0	0	0	0	0	0	0	0	0	0	0	0	0	0	0	0	0	0	0	0				1	1	1	11.7	11.7	11.7	18.012	0.00065062	10.089	690100000	17
tr|Q9RUK3|Q9RUK3_DEIRA	tr|Q9RUK3|Q9RUK3_DEIRA	618640000	546920000	0	675270000	637550000	479030000	0	0	0	347530000	591280000	402520000	0	0	0	0	517840000	0	352940000	0	536230000	0	0	0	0	0	0	0	0	0				3	3	3	24.1	24.1	24.1	20.851	0	32.532	8249800000	31
tr|Q9RUK5|Q9RUK5_DEIRA;tr|Q9RZK1|Q9RZK1_DEIRA	tr|Q9RUK5|Q9RUK5_DEIRA	0	0	0	0	11904000	0	0	0	23242000	92124000	99578000	109980000	286530000	306100000	174790000	0	0	0	44743000	65830000	80794000	0	0	0	12058000	11597000	0	47366000	21933000	54943000				5	5	5	36.3	36.3	36.3	20.744	0	67.472	3223300000	48
tr|Q9RUK7|Q9RUK7_DEIRA	tr|Q9RUK7|Q9RUK7_DEIRA	323040000	375910000	332480000	360160000	263500000	317300000	374200000	315530000	365100000	343340000	305560000	236580000	288650000	281650000	289650000	327690000	361540000	393150000	259440000	238560000	201940000	374000000	362250000	308000000	358720000	316060000	240960000	170380000	242430000	350590000				7	7	7	28.9	28.9	28.9	41.674	0	85.591	16127000000	77
tr|Q9RUK8|Q9RUK8_DEIRA	tr|Q9RUK8|Q9RUK8_DEIRA	460410000	530220000	426930000	254870000	290730000	275830000	586590000	549760000	527300000	495180000	458100000	467930000	571470000	563740000	517420000	447490000	447180000	498980000	296890000	280600000	279460000	555650000	647720000	605000000	426810000	459410000	423220000	451880000	476190000	433570000				6	6	6	39.8	39.8	39.8	19.424	0	323.31	31211000000	240
tr|Q9RUK9|Q9RUK9_DEIRA	tr|Q9RUK9|Q9RUK9_DEIRA	377490000	337740000	333310000	643470000	577160000	688800000	214630000	316500000	282530000	236330000	220180000	238780000	211820000	199050000	215590000	369940000	313280000	286730000	381800000	333550000	376280000	347140000	371660000	394840000	277810000	305940000	325100000	316010000	344120000	337850000				11	11	11	21.8	21.8	21.8	63.666	0	272.44	22009000000	177
tr|Q9RUL0|Q9RUL0_DEIRA	tr|Q9RUL0|Q9RUL0_DEIRA	415610000	363660000	304650000	426590000	350590000	355790000	405760000	427000000	394810000	340390000	296060000	286550000	314000000	293970000	284080000	450870000	352380000	419420000	188050000	208310000	195990000	390370000	435100000	377750000	266360000	339420000	347740000	223020000	249270000	213830000				15	15	15	19.6	19.6	19.6	111.12	0	323.31	32891000000	290
tr|Q9RUL1|Q9RUL1_DEIRA	tr|Q9RUL1|Q9RUL1_DEIRA	32166000	0	0	37953000	33563000	0	0	0	0	0	22937000	23410000	0	33320000	30982000	30330000	0	0	0	0	26403000	0	0	0	27308000	25881000	0	0	28643000	0				4	4	4	16.2	16.2	16.2	26.866	0.00625	1.655	834210000	25
tr|Q9RUL2|Q9RUL2_DEIRA	tr|Q9RUL2|Q9RUL2_DEIRA	490170000	580970000	347090000	0	0	0	589100000	699620000	735760000	1014200000	880160000	624400000	614700000	627600000	643660000	452360000	382080000	546400000	413950000	447970000	401060000	878620000	1036500000	749980000	704730000	805400000	547960000	1040100000	1261600000	803250000				6	6	6	40.9	40.9	40.9	17.44	0	48.242	25083000000	70
tr|Q9RUL4|Q9RUL4_DEIRA	tr|Q9RUL4|Q9RUL4_DEIRA	60071000	66881000	82916000	160060000	133810000	104670000	110510000	0	134710000	75882000	149050000	173070000	95702000	247820000	193220000	127270000	72978000	110190000	148610000	383460000	159470000	181180000	164670000	114940000	151940000	114300000	117130000	163020000	192320000	237750000				4	4	4	25.9	25.9	25.9	23.105	0	163.17	5308600000	69
tr|Q9RUL5|Q9RUL5_DEIRA	tr|Q9RUL5|Q9RUL5_DEIRA	113980000	110980000	120950000	0	126300000	120880000	153300000	139650000	137610000	161780000	156970000	133020000	120590000	189880000	111520000	121610000	142270000	131420000	0	0	0	138460000	0	135460000	0	113780000	121480000	108960000	130110000	112550000				5	5	5	29.6	29.6	29.6	36.071	0	80.287	3447700000	39
tr|Q9RUL9|Q9RUL9_DEIRA	tr|Q9RUL9|Q9RUL9_DEIRA	628690000	0	501090000	449620000	590120000	640600000	0	584630000	892610000	600020000	555620000	486510000	547140000	652800000	635780000	1100100000	500840000	575180000	453350000	506820000	582770000	816510000	872900000	860230000	764320000	651150000	711250000	805660000	0	676190000				8	8	8	23.9	23.9	23.9	49.117	0	132.26	19945000000	93
tr|Q9RUM0|Q9RUM0_DEIRA	tr|Q9RUM0|Q9RUM0_DEIRA	527860000	494980000	296660000	0	0	0	0	987590000	913850000	0	0	0	960050000	0	0	540590000	0	427680000	0	579180000	0	0	960180000	0	0	740250000	0	880650000	963560000	1131600000				1	1	1	10.3	10.3	10.3	15.939	0.00067249	12.183	16974000000	55
tr|Q9RUM1|Q9RUM1_DEIRA	tr|Q9RUM1|Q9RUM1_DEIRA	663110000	566900000	555960000	537750000	798340000	0	767340000	519580000	870230000	382360000	425950000	306940000	619120000	593090000	486450000	544500000	547290000	660360000	0	117050000	217320000	753780000	821060000	990880000	460580000	347360000	431950000	326060000	370440000	361640000				5	5	5	22.8	22.8	22.8	33.404	0.00068587	13.531	13870000000	76
tr|Q9RUM2|Q9RUM2_DEIRA	tr|Q9RUM2|Q9RUM2_DEIRA	0	0	0	0	0	0	0	0	0	0	0	0	0	0	0	0	0	0	0	0	0	0	0	0	0	0	0	0	0	0				1	1	1	3	3	3	43.351	0.0097636	1.4841	349450000	11
tr|Q9RUM3|Q9RUM3_DEIRA	tr|Q9RUM3|Q9RUM3_DEIRA	99158000	134190000	120810000	129350000	92568000	84085000	142710000	144970000	123040000	131620000	162470000	140220000	138560000	186590000	156820000	149690000	106560000	122750000	163390000	146320000	153590000	141740000	130710000	110230000	98378000	94893000	86013000	167180000	115280000	133360000				6	6	6	25.3	25.3	25.3	33.671	0	96.383	8711800000	87
tr|Q9RUM6|Q9RUM6_DEIRA	tr|Q9RUM6|Q9RUM6_DEIRA	0	0	0	0	0	0	0	0	0	0	0	0	0	0	0	0	0	0	0	0	0	0	0	0	0	0	0	0	0	0				3	3	3	16.8	16.8	16.8	27.511	0.00056275	3.4597	873580000	3
tr|Q9RUN1|Q9RUN1_DEIRA	tr|Q9RUN1|Q9RUN1_DEIRA	0	0	0	0	0	0	0	0	0	0	0	34309000	0	0	0	0	0	0	0	0	31423000	0	0	0	0	0	0	0	0	0				3	3	3	8.5	8.5	8.5	56.017	0.00067705	12.719	800420000	33
tr|Q9RUN2|Q9RUN2_DEIRA	tr|Q9RUN2|Q9RUN2_DEIRA	45819000	42622000	48934000	71478000	96869000	92067000	60601000	57516000	65162000	94342000	73824000	64059000	92529000	87194000	113080000	55904000	63103000	72365000	69076000	77472000	62312000	74829000	115910000	131720000	73795000	94507000	76465000	63246000	66414000	62130000				3	3	3	18.4	18.4	18.4	28.116	0	22.841	3772100000	56
tr|Q9RUN4|Q9RUN4_DEIRA	tr|Q9RUN4|Q9RUN4_DEIRA	0	0	0	0	0	0	0	0	0	0	0	0	96873000	104530000	88674000	0	0	0	0	0	0	0	0	0	70861000	0	0	0	0	0				2	2	2	9	9	9	42.56	0	22.927	1473800000	29
tr|Q9RUN8|Q9RUN8_DEIRA	tr|Q9RUN8|Q9RUN8_DEIRA	0	0	0	0	0	0	0	0	0	0	0	0	0	0	0	0	0	0	0	0	0	0	0	0	0	0	0	0	0	0				2	2	2	18.1	18.1	18.1	17.619	0.0016086	2.317	1124200000	7
tr|Q9RUN9|Q9RUN9_DEIRA	tr|Q9RUN9|Q9RUN9_DEIRA	91977000	89618000	87263000	147290000	134870000	129500000	92152000	107090000	121000000	140230000	116260000	111290000	133410000	128180000	140300000	96437000	104540000	117910000	108290000	117050000	117520000	114670000	109960000	120910000	112770000	158560000	127310000	129380000	121170000	136660000				3	3	3	24.2	24.2	24.2	19.168	0	78.434	6291700000	88
tr|Q9RUP0|Q9RUP0_DEIRA	tr|Q9RUP0|Q9RUP0_DEIRA	209180000	587640000	396370000	427770000	525950000	447230000	637760000	504970000	632650000	359710000	302830000	300190000	528590000	542690000	460500000	428750000	199970000	311640000	368250000	325000000	299060000	672130000	632710000	617170000	575980000	436850000	460490000	415880000	553020000	467990000				5	5	5	41	41	41	24.572	0	65.882	20164000000	85
tr|Q9RUP1|Q9RUP1_DEIRA	tr|Q9RUP1|Q9RUP1_DEIRA	15380000000	15613000000	16976000000	16035000000	12790000000	14674000000	10351000000	13057000000	16786000000	14840000000	14852000000	13768000000	13347000000	11930000000	12703000000	16971000000	13277000000	11777000000	10912000000	11387000000	12263000000	13812000000	15095000000	8689500000	12698000000	12668000000	11213000000	11749000000	12928000000	9638500000				13	13	13	39.4	39.4	39.4	35.712	0	323.31	6.3692E+11	951
tr|Q9RUP9|Q9RUP9_DEIRA	tr|Q9RUP9|Q9RUP9_DEIRA	0	0	0	0	0	0	0	0	0	0	0	0	0	0	0	0	0	0	0	0	0	0	0	0	0	0	0	0	0	0				2	2	2	9.2	9.2	9.2	37.376	0.0006854	13.494	5942400000	14
tr|Q9RUQ0|Q9RUQ0_DEIRA	tr|Q9RUQ0|Q9RUQ0_DEIRA	98455000	75961000	67333000	0	0	0	177040000	106070000	168700000	104760000	75549000	68489000	52922000	65307000	90086000	118060000	115380000	120470000	54962000	45727000	52552000	142330000	154270000	189690000	106440000	109600000	139390000	117700000	93013000	92483000				3	3	3	31.8	31.8	31.8	14.384	0	32.533	3345700000	51
tr|Q9RUQ1|Q9RUQ1_DEIRA	tr|Q9RUQ1|Q9RUQ1_DEIRA	826880000	786300000	0	1293300000	1367800000	1285800000	647570000	536720000	900500000	613210000	503120000	424100000	581100000	504630000	611850000	0	0	994980000	192260000	860000000	0	1028100000	1403600000	2479700000	1175400000	1084200000	1264100000	974410000	0	840030000				1	1	1	13.6	13.6	13.6	8.3471	0	323.31	29184000000	59
tr|Q9RUQ3|Q9RUQ3_DEIRA	tr|Q9RUQ3|Q9RUQ3_DEIRA	231070000	270720000	298320000	162340000	189620000	127460000	373400000	378600000	403990000	275610000	254660000	224320000	184470000	189460000	209680000	363570000	394220000	586410000	161700000	153890000	143770000	401590000	419610000	305290000	292440000	388280000	311220000	255090000	273980000	240660000				7	7	7	39.8	39.8	39.8	27.938	0	98.12	15700000000	118
tr|Q9RUQ6|Q9RUQ6_DEIRA	tr|Q9RUQ6|Q9RUQ6_DEIRA	73363000	59458000	59059000	0	20881000	24827000	57343000	76742000	63123000	57650000	46565000	58782000	46289000	39530000	51433000	74994000	46524000	62625000	39230000	30054000	39654000	50197000	61371000	62336000	43037000	49901000	50321000	53220000	49620000	53591000				5	5	5	30.5	30.5	30.5	31.18	0	108.25	2097800000	75
tr|Q9RUR2|Q9RUR2_DEIRA	tr|Q9RUR2|Q9RUR2_DEIRA	278100000	194120000	188950000	178810000	194650000	177470000	121190000	85798000	110030000	157770000	155570000	174110000	0	0	0	142660000	234740000	218660000	229730000	209540000	273960000	0	141770000	0	0	183860000	245920000	171120000	0	104090000				3	3	3	18.8	18.8	18.8	19.014	0.00075245	21.734	4801700000	41
tr|Q9RUR3|Q9RUR3_DEIRA	tr|Q9RUR3|Q9RUR3_DEIRA	0	0	0	0	0	0	0	0	0	0	0	0	0	0	0	0	0	0	0	0	0	0	0	0	0	0	0	0	0	0				1	1	1	5.5	5.5	5.5	22.606	0.0067638	1.6369	10033000	1
tr|Q9RUR4|Q9RUR4_DEIRA	tr|Q9RUR4|Q9RUR4_DEIRA	394020000	449910000	445450000	245040000	280220000	333970000	173570000	353200000	164520000	272750000	432570000	394150000	314280000	179510000	254500000	215400000	271990000	250050000	398780000	204180000	363280000	144360000	158290000	222950000	224240000	278000000	204630000	194140000	281020000	253500000				9	9	9	24.6	24.6	24.6	43.404	0	176.13	27236000000	184
tr|Q9RUR6|Q9RUR6_DEIRA	tr|Q9RUR6|Q9RUR6_DEIRA	533260000	612760000	580410000	510120000	538700000	512350000	493800000	616380000	543480000	423600000	510700000	441960000	647010000	595430000	693550000	657910000	484620000	488010000	540970000	481770000	500950000	581760000	781750000	682360000	440860000	424500000	508760000	258500000	472550000	498680000				11	11	11	29.2	29.2	29.2	56.587	0	323.31	34960000000	201
tr|Q9RUR7|Q9RUR7_DEIRA	tr|Q9RUR7|Q9RUR7_DEIRA	1341900000	1108600000	1104300000	1501500000	1234100000	1499900000	1042900000	1063800000	936230000	874290000	702050000	699250000	686460000	1084000000	917880000	1023400000	1389700000	1046300000	888330000	863440000	891820000	842440000	1369800000	889410000	1088400000	1000700000	1067100000	883000000	854370000	804130000				13	12	12	49	49	49	22.759	0	271.46	48938000000	312
tr|Q9RUR9|Q9RUR9_DEIRA	tr|Q9RUR9|Q9RUR9_DEIRA	557740000	501710000	437400000	425150000	461010000	473400000	625210000	643030000	839700000	595160000	423970000	363200000	563100000	506950000	506200000	688080000	651990000	739210000	418820000	453180000	373640000	743760000	833850000	854120000	574540000	540050000	613540000	504820000	580490000	563100000				4	4	4	17.8	17.8	17.8	36.546	0.00073638	19.943	18522000000	116
tr|Q9RUS1|Q9RUS1_DEIRA	tr|Q9RUS1|Q9RUS1_DEIRA	327190000	281640000	311640000	306820000	323830000	378040000	463280000	440240000	923290000	627130000	354910000	480520000	599810000	456070000	382240000	606020000	633560000	510150000	457320000	346350000	410930000	853490000	558780000	563700000	717320000	636060000	605300000	701680000	0	613520000				5	5	5	34.7	34.7	34.7	28.287	0	118.2	19027000000	57
tr|Q9RUS4|Q9RUS4_DEIRA	tr|Q9RUS4|Q9RUS4_DEIRA	0	0	11155000	41401000	43410000	54188000	33066000	18743000	32945000	0	21456000	29982000	24180000	40623000	44542000	10688000	15669000	0	64947000	42793000	60888000	44523000	0	0	0	0	0	42884000	0	0				5	5	5	16.8	16.8	16.8	47.69	0	42.517	1497000000	53
tr|Q9RUS6|Q9RUS6_DEIRA	tr|Q9RUS6|Q9RUS6_DEIRA	356480000	384020000	279700000	331790000	318870000	378280000	312540000	444200000	333870000	355120000	252610000	291750000	209880000	153700000	214550000	309830000	291560000	319900000	269500000	227790000	265870000	301290000	482890000	430790000	328300000	387610000	418890000	405450000	573150000	375720000				6	6	6	34.5	34.5	34.5	24.97	0	260.96	20030000000	155
tr|Q9RUS7|Q9RUS7_DEIRA	tr|Q9RUS7|Q9RUS7_DEIRA	54774000	58274000	47558000	0	68445000	62779000	71146000	62763000	67277000	60436000	0	42629000	38822000	0	0	58957000	0	65956000	57392000	48597000	0	0	72424000	0	48587000	54347000	0	57505000	50893000	54096000				3	3	3	12.5	12.5	12.5	40.82	0	22.63	2254300000	28
tr|Q9RUS9|Q9RUS9_DEIRA	tr|Q9RUS9|Q9RUS9_DEIRA	0	0	0	0	0	0	0	0	0	0	0	0	0	0	0	0	0	0	0	0	0	0	0	0	0	0	0	0	0	0				1	1	1	5.1	5.1	5.1	30.264	0.00066534	11.418	806590000	25
tr|Q9RUT0|Q9RUT0_DEIRA	tr|Q9RUT0|Q9RUT0_DEIRA	12405000	16195000	14536000	43988000	43114000	30408000	33015000	30126000	38179000	60110000	47222000	41310000	96511000	20887000	46452000	42139000	24864000	49066000	16631000	50908000	32834000	0	0	0	0	19680000	54486000	0	0	27437000				3	3	3	15.5	15.5	15.5	39.84	0	233.56	1927200000	33
tr|Q9RUT1|Q9RUT1_DEIRA	tr|Q9RUT1|Q9RUT1_DEIRA	187920000	183400000	175320000	131570000	135130000	142810000	179610000	100270000	129950000	130570000	89846000	97363000	104410000	114400000	122130000	155940000	156080000	162850000	103110000	113400000	104510000	150610000	156290000	160300000	166730000	126350000	136830000	116090000	128090000	98560000				5	5	5	27.3	27.3	27.3	26.005	0	35.749	9477500000	81
tr|Q9RUT4|Q9RUT4_DEIRA	tr|Q9RUT4|Q9RUT4_DEIRA	0	87420000	159260000	86979000	68210000	74713000	195460000	223760000	135860000	394260000	388880000	352560000	349550000	323760000	325550000	68946000	194140000	96352000	96853000	158190000	85713000	433330000	305350000	263160000	628660000	551970000	570990000	453020000	275700000	292100000				5	5	5	11.9	11.9	11.9	57.686	0.00073099	19.036	10225000000	60
tr|Q9RUT5|Q9RUT5_DEIRA	tr|Q9RUT5|Q9RUT5_DEIRA	0	0	0	0	0	0	0	0	0	0	0	0	0	0	0	0	0	0	0	0	0	0	0	0	0	0	0	0	0	0				1	1	1	4.8	4.8	4.8	32.456	0.0016181	2.4122	38169000	2
tr|Q9RUT9|Q9RUT9_DEIRA	tr|Q9RUT9|Q9RUT9_DEIRA	58902000	42757000	39709000	56410000	51806000	59867000	45835000	39578000	22307000	48547000	32401000	43424000	59172000	127120000	79874000	37221000	59876000	67099000	32253000	47338000	45872000	18422000	22952000	35279000	52380000	52574000	101660000	54314000	33354000	46077000				5	5	5	35.7	35.7	35.7	28.534	0	48.013	2752700000	77
tr|Q9RUU0|Q9RUU0_DEIRA	tr|Q9RUU0|Q9RUU0_DEIRA	519830000	541500000	468350000	414170000	273860000	428650000	482950000	454530000	400710000	419130000	352750000	310400000	276820000	439480000	275270000	403990000	435540000	513340000	281190000	342890000	268130000	409510000	484370000	467300000	454450000	373830000	413120000	437370000	427960000	397520000				11	11	11	18.9	18.9	18.9	58.805	0	58.977	19396000000	133
tr|Q9RUU1|Q9RUU1_DEIRA	tr|Q9RUU1|Q9RUU1_DEIRA	1597300000	531040000	1771900000	671280000	427250000	523610000	1299500000	1249300000	1216500000	187520000	0	305140000	150240000	809980000	416020000	4553400000	3241200000	2680300000	370810000	357700000	370190000	690860000	1388100000	678320000	159440000	408230000	0	492370000	433620000	253830000				4	4	4	11.4	11.4	11.4	57.533	0	222.91	28295000000	98
tr|Q9RUU2|Q9RUU2_DEIRA	tr|Q9RUU2|Q9RUU2_DEIRA	52063000	57260000	51013000	147090000	129490000	116060000	94140000	70091000	66467000	89232000	74705000	73243000	116960000	90210000	76668000	74331000	63363000	71795000	113600000	117250000	114550000	143470000	138070000	121150000	246280000	220400000	244200000	256720000	270840000	232210000				9	9	9	17.6	17.6	17.6	89.89	0	63.683	9948800000	128
tr|Q9RUU8|Q9RUU8_DEIRA	tr|Q9RUU8|Q9RUU8_DEIRA	441690000	465800000	432830000	412360000	399590000	395270000	550160000	501430000	460810000	434200000	381520000	358550000	394600000	424890000	457110000	523940000	517130000	576250000	323840000	380580000	334280000	622460000	653450000	504180000	435200000	462620000	484600000	461320000	446210000	362730000				11	11	11	21.4	21.4	21.4	91.908	0	323.31	34219000000	236
tr|Q9RUV4|Q9RUV4_DEIRA	tr|Q9RUV4|Q9RUV4_DEIRA	91196000	102140000	117290000	87311000	92543000	172660000	49247000	69087000	42601000	165690000	289890000	178210000	126870000	205290000	228850000	52855000	68744000	69476000	421980000	351650000	535060000	0	0	0	119190000	119400000	137860000	143400000	141030000	298230000				6	6	6	34.2	34.2	34.2	33.971	0	127.35	11708000000	145
tr|Q9RUW0|Q9RUW0_DEIRA	tr|Q9RUW0|Q9RUW0_DEIRA	132690000	168410000	170600000	0	96904000	0	207500000	145350000	217550000	0	92911000	102780000	116970000	86438000	82793000	119350000	192400000	0	51339000	0	0	202750000	210770000	144930000	139780000	102410000	0	0	113770000	102630000				4	4	4	20.8	20.8	20.8	30.479	0.00063898	9.0188	3565400000	64
tr|Q9RUW2|Q9RUW2_DEIRA	tr|Q9RUW2|Q9RUW2_DEIRA	86435000	76260000	60559000	112530000	98086000	102230000	0	0	96702000	79840000	56111000	54425000	73482000	52962000	70082000	95749000	101370000	133890000	48796000	61936000	56097000	118300000	114210000	120110000	87330000	85789000	84518000	83348000	83176000	56571000				3	3	3	20.9	20.9	20.9	15.06	0.00063816	8.9263	3368200000	61
tr|Q9RUW9|Q9RUW9_DEIRA	tr|Q9RUW9|Q9RUW9_DEIRA	0	0	0	8232000	9715000	8477500	0	0	0	0	0	0	0	0	0	0	0	0	0	0	0	0	0	0	0	0	0	0	0	0				2	2	2	31.3	31.3	31.3	9.3331	0.0067323	1.6034	306900000	25
tr|Q9RUX0|Q9RUX0_DEIRA	tr|Q9RUX0|Q9RUX0_DEIRA	0	86128000	0	105640000	0	97936000	0	0	0	0	80489000	0	84315000	0	0	82268000	0	0	83833000	76664000	73920000	0	0	0	0	0	0	0	95670000	0				3	3	3	18	18	18	26.188	0	70.69	2874200000	18
tr|Q9RUX1|Q9RUX1_DEIRA	tr|Q9RUX1|Q9RUX1_DEIRA	0	0	0	0	0	0	0	0	0	0	0	0	0	0	0	0	0	0	0	0	0	0	0	0	0	0	0	0	0	0				3	3	3	5.2	5.2	5.2	66.826	0.00056593	3.6493	152500000	7
tr|Q9RUX2|Q9RUX2_DEIRA	tr|Q9RUX2|Q9RUX2_DEIRA	59277000	0	0	0	75635000	63628000	48836000	49218000	0	94063000	73152000	32662000	83817000	45192000	116890000	49217000	43972000	21277000	65471000	79950000	53950000	67375000	55223000	46705000	83838000	73896000	110720000	226550000	74822000	83269000				5	5	5	5.6	5.6	5.6	98.718	0.0007326	19.394	2656600000	54
tr|Q9RUX3|Q9RUX3_DEIRA	tr|Q9RUX3|Q9RUX3_DEIRA	0	0	0	0	0	0	0	0	0	0	0	0	0	0	0	0	0	0	0	0	0	0	0	0	0	0	0	0	0	0				1	1	1	3.5	3.5	3.5	42.231	0.0082645	1.5363	2704000000	11
tr|Q9RUX4|Q9RUX4_DEIRA	tr|Q9RUX4|Q9RUX4_DEIRA	0	0	0	0	0	0	0	0	0	0	0	0	0	0	0	0	0	0	0	0	0	0	0	0	0	0	0	0	0	0				1	1	1	20.7	20.7	20.7	8.9633	0.00069541	14.513	1824600000	19
tr|Q9RUX5|Q9RUX5_DEIRA	tr|Q9RUX5|Q9RUX5_DEIRA	142040000	213690000	154530000	149570000	160950000	146410000	130830000	168680000	131100000	114360000	131230000	136750000	173960000	164980000	149350000	169000000	128190000	90193000	148110000	150880000	141450000	169620000	165710000	128110000	152430000	124870000	114340000	131410000	132730000	134190000				11	11	11	33.9	33.9	33.9	41.543	0	250.01	12534000000	177
tr|Q9RUX7|Q9RUX7_DEIRA	tr|Q9RUX7|Q9RUX7_DEIRA	0	0	0	37333000	33518000	44174000	0	0	0	0	0	0	0	0	0	0	0	0	0	0	0	0	0	0	0	0	0	0	0	0				2	2	2	12.4	12.4	12.4	21.095	0.00056148	3.3369	505530000	15
tr|Q9RUX8|Q9RUX8_DEIRA	tr|Q9RUX8|Q9RUX8_DEIRA	1042000000	1195800000	1014900000	1875400000	1453900000	1536100000	1023300000	1176500000	1057300000	1139700000	1490600000	1405600000	1603000000	1612700000	2014200000	1228400000	1093700000	1297000000	1405500000	1343000000	1314500000	1123000000	891400000	964240000	754040000	1075100000	844780000	1097700000	886310000	1085600000				7	7	7	32.3	32.3	32.3	45.134	0	323.31	88189000000	332
tr|Q9RUX9|Q9RUX9_DEIRA	tr|Q9RUX9|Q9RUX9_DEIRA	357580000	181160000	200070000	0	0	0	0	0	0	0	0	0	0	0	0	0	0	159370000	0	0	0	0	0	0	0	0	0	0	0	0				2	2	2	13.5	13.5	13.5	20.269	0.0005711	3.986	2858900000	31
tr|Q9RUY1|Q9RUY1_DEIRA	tr|Q9RUY1|Q9RUY1_DEIRA	0	0	0	113860000	96754000	194850000	0	0	0	0	0	0	0	0	0	0	0	61981000	0	0	51885000	0	0	0	0	0	0	0	0	0				3	3	3	28.6	28.6	28.6	20.141	0.00057438	4.1105	729550000	7
tr|Q9RUY2|Q9RUY2_DEIRA	tr|Q9RUY2|Q9RUY2_DEIRA	4593300000	4757100000	4369900000	2976300000	3511200000	3051500000	6273900000	5298200000	6218100000	3387400000	3904000000	3589600000	5806300000	5145300000	5046500000	5495500000	3328100000	3736400000	3733100000	3784900000	4083300000	7838700000	6318300000	7168700000	6249700000	4605100000	5218600000	8409300000	6500700000	5833700000				9	9	9	34.2	34.2	34.2	30.883	0	298.25	2.3948E+11	370
tr|Q9RUY4|Q9RUY4_DEIRA	tr|Q9RUY4|Q9RUY4_DEIRA	140450000	135020000	189500000	172340000	207400000	191890000	101140000	159370000	190560000	129860000	133430000	146420000	170930000	133110000	148320000	133880000	160850000	157520000	105240000	154420000	124970000	169610000	156630000	144430000	125330000	143780000	123460000	136520000	96106000	108630000				11	11	11	43.8	43.8	43.8	37.147	0	106.47	9224600000	160
tr|Q9RUY5|Q9RUY5_DEIRA	tr|Q9RUY5|Q9RUY5_DEIRA	1052800000	760210000	974490000	1312400000	992820000	1088500000	0	842230000	0	1003300000	1013000000	854740000	952690000	643650000	908490000	635980000	799530000	603450000	880160000	1052300000	790980000	0	0	0	911110000	971520000	1037600000	672570000	796400000	538220000				3	3	3	16.4	16.4	16.4	18.903	0	190.72	28427000000	100
tr|Q9RUY7|Q9RUY7_DEIRA	tr|Q9RUY7|Q9RUY7_DEIRA	0	0	0	0	0	0	0	0	0	0	0	0	0	0	0	0	0	0	0	0	0	0	0	0	0	0	0	0	0	0				1	1	1	7.9	7.9	7.9	29.685	0.0096741	1.4134	215730000	4
tr|Q9RUY8|Q9RUY8_DEIRA	tr|Q9RUY8|Q9RUY8_DEIRA	879260000	1021100000	942500000	621950000	970730000	318760000	918540000	905640000	955130000	977460000	944770000	742650000	648380000	497210000	625050000	783630000	1057000000	1034600000	986250000	737250000	1070100000	1141200000	1042200000	959080000	846610000	1024200000	1011400000	667120000	887130000	800990000				5	5	5	22.8	22.8	22.8	19.294	0	76.219	36431000000	150
tr|Q9RUZ1|Q9RUZ1_DEIRA	tr|Q9RUZ1|Q9RUZ1_DEIRA	1899400000	1665900000	1209000000	1483100000	1641000000	2058700000	1531100000	1714800000	1661900000	1343600000	850410000	833620000	964780000	1013500000	1035100000	1682400000	2405100000	2168100000	1469800000	1085600000	958970000	2159000000	1167500000	1386400000	1248200000	1719600000	1665400000	966470000	993860000	1019600000				1	1	1	7.5	7.5	7.5	18.069	0	24.071	39664000000	86
tr|Q9RUZ2|Q9RUZ2_DEIRA	tr|Q9RUZ2|Q9RUZ2_DEIRA	0	0	0	0	0	0	0	0	0	0	0	0	0	0	0	0	0	0	0	0	0	0	0	0	0	0	0	0	0	0				1	1	1	3.3	3.3	3.3	43.358	0.00061958	7.6197	0	3
tr|Q9RUZ5|Q9RUZ5_DEIRA	tr|Q9RUZ5|Q9RUZ5_DEIRA	196340000	230550000	199830000	234330000	196030000	206640000	206440000	164680000	202430000	237920000	187150000	233810000	198020000	206420000	218620000	264710000	211760000	235930000	169520000	185640000	173230000	195570000	224510000	139860000	157640000	220490000	183440000	178740000	189640000	193050000				9	9	9	20.8	20.8	20.8	65.402	0	145.37	12231000000	94
tr|Q9RUZ6|Q9RUZ6_DEIRA	tr|Q9RUZ6|Q9RUZ6_DEIRA	0	26618000	0	0	30013000	0	0	0	0	0	0	0	0	0	0	0	0	0	29030000	0	0	0	0	0	0	0	0	0	0	0				2	2	2	15.4	15.4	15.4	30.654	0.00075188	21.7	554990000	20
tr|Q9RUZ7|Q9RUZ7_DEIRA	tr|Q9RUZ7|Q9RUZ7_DEIRA	0	30632000	34984000	0	0	0	0	37436000	0	53139000	34944000	39202000	51818000	0	37576000	26594000	0	0	43167000	26639000	35010000	0	0	0	41581000	40940000	34059000	41202000	55299000	41382000				2	2	2	20.4	20.4	20.4	19.415	0	29.407	1450400000	31
tr|Q9RUZ8|Q9RUZ8_DEIRA	tr|Q9RUZ8|Q9RUZ8_DEIRA	0	0	0	0	0	0	0	0	0	0	0	0	0	0	0	0	0	0	0	0	0	0	0	0	0	0	0	0	0	0				2	2	2	14.9	14.9	14.9	16.403	0.00063412	8.5533	975390000	24
tr|Q9RUZ9|Q9RUZ9_DEIRA	tr|Q9RUZ9|Q9RUZ9_DEIRA	96417000	74020000	62365000	82780000	80001000	84248000	84031000	89425000	99559000	109680000	80537000	88420000	97179000	111260000	111540000	92077000	60979000	78786000	81029000	81827000	80232000	92500000	0	86249000	77597000	86414000	125730000	130590000	135080000	117200000				12	12	12	24.2	24.2	24.2	86.572	0	275.16	7830800000	175
tr|Q9RV00|Q9RV00_DEIRA	tr|Q9RV00|Q9RV00_DEIRA	0	0	94237000	0	0	0	0	101790000	105460000	0	0	0	0	0	0	0	0	0	0	0	0	0	0	0	0	0	87738000	0	0	0				2	2	2	12.4	12.4	12.4	23.527	0.00064683	9.6548	1971800000	32
tr|Q9RV03|Q9RV03_DEIRA	tr|Q9RV03|Q9RV03_DEIRA	14683000	0	14171000	48734000	34110000	39209000	0	0	26136000	35765000	22954000	26283000	23900000	47108000	52574000	28011000	12857000	24044000	20786000	36187000	26205000	0	0	26904000	60528000	34569000	29494000	36267000	23747000	31132000				3	3	3	11.3	11.3	11.3	49.736	0	168.56	1456300000	67
tr|Q9RV05|Q9RV05_DEIRA	tr|Q9RV05|Q9RV05_DEIRA	0	95320000	78273000	117150000	135530000	142770000	0	0	168030000	99213000	123720000	0	132200000	101670000	126370000	118170000	0	123030000	94916000	111980000	99318000	0	0	0	0	83776000	108670000	0	104580000	79217000				5	5	5	29.1	29.1	29.1	44.023	0	31.73	4358600000	33
tr|Q9RV06|Q9RV06_DEIRA	tr|Q9RV06|Q9RV06_DEIRA	122830000	0	0	78793000	76202000	73031000	126890000	0	138440000	100020000	0	109820000	104520000	0	97795000	132740000	109570000	0	89223000	0	85469000	129140000	0	113650000	0	0	70207000	0	0	0				3	3	3	26.8	26.8	26.8	19.642	0	273.06	3222800000	52
tr|Q9RV10|Q9RV10_DEIRA	tr|Q9RV10|Q9RV10_DEIRA	0	0	0	0	0	0	0	0	0	0	0	0	0	0	0	0	0	0	0	0	0	0	0	0	0	0	0	0	0	0				1	1	1	10.5	10.5	10.5	8.5869	0.0052466	1.7928	1071700000	20
tr|Q9RV11|Q9RV11_DEIRA	tr|Q9RV11|Q9RV11_DEIRA	99721000	112010000	72427000	118300000	87872000	85566000	309620000	298190000	276600000	478950000	410490000	426800000	254910000	314800000	335050000	127160000	91816000	129750000	501380000	474870000	467400000	211670000	210000000	253560000	400610000	370990000	497200000	274820000	274760000	300950000				18	18	18	33.2	33.2	33.2	80.109	0	234.78	19441000000	197
tr|Q9RV13|Q9RV13_DEIRA	tr|Q9RV13|Q9RV13_DEIRA	69799000	0	0	0	0	0	0	0	63278000	0	0	58238000	0	0	53037000	0	0	0	0	0	0	60529000	0	52649000	0	47829000	42431000	0	49304000	0				2	2	2	12.8	12.8	12.8	25.785	0	61.729	1470200000	12
tr|Q9RV14|Q9RV14_DEIRA	tr|Q9RV14|Q9RV14_DEIRA	0	0	0	0	0	0	0	0	0	0	0	0	0	0	0	0	0	0	0	0	0	0	0	0	0	0	0	0	0	0				2	2	2	22.2	22.2	22.2	17.9	0.0007391	20.385	170430000	5
tr|Q9RV15|Q9RV15_DEIRA	tr|Q9RV15|Q9RV15_DEIRA	383620000	351210000	270050000	276580000	254330000	286510000	278670000	260380000	264730000	446560000	405370000	410560000	503280000	491180000	572110000	312720000	304610000	377910000	385640000	346040000	366560000	293480000	321840000	322710000	204080000	264470000	202870000	295280000	220270000	260310000				9	9	9	32	32	32	31.042	0	137.75	14003000000	104
tr|Q9RV17|Q9RV17_DEIRA	tr|Q9RV17|Q9RV17_DEIRA	195980000	152590000	160950000	190020000	150610000	165800000	157830000	159640000	160780000	207970000	166930000	174830000	212100000	267550000	196050000	214350000	177750000	223990000	110590000	127180000	125360000	182260000	270050000	247730000	237110000	192620000	243410000	172200000	186010000	204660000				4	4	4	20	20	20	38.183	0	101.77	8278100000	97
tr|Q9RV18|Q9RV18_DEIRA	tr|Q9RV18|Q9RV18_DEIRA	324180000	319350000	300820000	235540000	201900000	229210000	247970000	308750000	261990000	241510000	306200000	342290000	327830000	267230000	274830000	211390000	251830000	268340000	255680000	174090000	191580000	241860000	228680000	314120000	305110000	209290000	272980000	234580000	259030000	281420000				4	4	4	34.5	34.5	34.5	18.12	0.00058893	5.0995	10167000000	29
tr|Q9RV21|Q9RV21_DEIRA	tr|Q9RV21|Q9RV21_DEIRA	0	63853000	56525000	72407000	78894000	71750000	0	52129000	0	58977000	55275000	59604000	0	0	71077000	0	59840000	66443000	64884000	0	63797000	0	0	0	0	47450000	0	0	0	0				2	2	2	17	17	17	17.493	0	66.734	2161600000	28
tr|Q9RV26|Q9RV26_DEIRA	tr|Q9RV26|Q9RV26_DEIRA	0	0	0	0	0	0	0	0	0	0	0	0	0	0	0	0	0	0	0	0	0	0	0	0	0	0	0	0	0	0				1	1	1	9.1	9.1	9.1	17.959	0.00062735	8.1777	1048900000	28
tr|Q9RV27|Q9RV27_DEIRA	tr|Q9RV27|Q9RV27_DEIRA	323260000	278040000	284710000	201290000	115130000	156010000	227170000	249590000	182180000	159960000	182830000	0	216340000	172580000	184490000	191020000	236400000	231920000	198490000	128560000	123090000	109970000	131920000	202600000	234150000	199780000	143680000	132660000	170740000	158760000				3	3	3	20.2	20.2	20.2	28.321	0	108.62	7067900000	68
tr|Q9RV29|Q9RV29_DEIRA	tr|Q9RV29|Q9RV29_DEIRA	0	0	0	44230000	0	0	0	0	0	0	0	0	0	0	0	54228000	0	0	19257000	0	0	0	0	0	0	0	0	0	18587000	0				5	5	5	8.2	8.2	8.2	108.6	0.00055679	3.1924	1335200000	9
tr|Q9RV30|Q9RV30_DEIRA	tr|Q9RV30|Q9RV30_DEIRA	0	0	0	0	0	0	0	0	0	0	0	173690000	0	0	0	0	0	0	0	310030000	557940000	0	0	0	0	0	0	0	0	0				5	5	5	20	20	20	35.767	0	56.687	3616600000	25
tr|Q9RV31|Q9RV31_DEIRA	tr|Q9RV31|Q9RV31_DEIRA	135690000	118330000	193140000	122070000	210350000	173060000	73193000	106000000	114590000	67851000	98466000	131110000	53343000	72309000	50953000	95473000	183630000	92052000	51550000	86658000	47918000	56887000	17162000	79966000	118130000	80034000	84870000	19785000	27015000	100140000				6	6	6	65.3	65.3	65.3	20.665	0	323.31	10178000000	203
tr|Q9RV32|Q9RV32_DEIRA	tr|Q9RV32|Q9RV32_DEIRA	311570000	281050000	269820000	317130000	302710000	277810000	277750000	344740000	280320000	637630000	699010000	865110000	861160000	499140000	796930000	222600000	230650000	209700000	705490000	412340000	804920000	158310000	0	210510000	342370000	514910000	356100000	459190000	606130000	697920000				7	7	7	18	18	18	66.059	0	255.51	17306000000	115
tr|Q9RV36|Q9RV36_DEIRA	tr|Q9RV36|Q9RV36_DEIRA	472530000	542100000	666500000	326270000	333970000	379570000	274090000	355540000	136320000	425420000	398480000	457590000	369640000	171400000	204900000	332550000	600850000	420650000	241240000	244240000	202220000	0	0	236690000	404450000	392420000	244990000	0	231040000	0				4	4	4	23.5	23.5	23.5	18.757	0	26.872	15336000000	103
tr|Q9RV38|Q9RV38_DEIRA	tr|Q9RV38|Q9RV38_DEIRA	0	0	0	0	0	0	0	0	0	0	0	0	0	0	0	0	0	0	0	0	0	0	0	0	0	0	0	0	0	0				2	2	2	7.6	7.6	7.6	41.143	0.00064475	9.3552	824770000	10
tr|Q9RV41|Q9RV41_DEIRA	tr|Q9RV41|Q9RV41_DEIRA	88493000	81218000	66253000	176050000	172040000	237930000	57728000	60621000	44750000	116390000	90181000	97484000	368180000	343500000	358430000	0	56217000	83800000	255610000	302390000	260570000	57780000	0	0	30918000	25637000	18376000	0	48326000	0				4	4	4	7.8	7.8	7.8	62.555	0.00072993	18.997	7235700000	54
tr|Q9RV45|Q9RV45_DEIRA	tr|Q9RV45|Q9RV45_DEIRA	11754000000	10021000000	13348000000	11179000000	12405000000	11153000000	6253800000	6707400000	6981500000	5488800000	8784800000	8136400000	2394700000	3088700000	3696100000	13578000000	11555000000	13138000000	8303000000	5850200000	9120200000	9054900000	7161000000	4248900000	6818200000	7223100000	5928900000	3964900000	4269500000	5519100000				21	21	21	76.7	76.7	76.7	36.707	0	323.31	6.0835E+11	915
tr|Q9RV46|Q9RV46_DEIRA	tr|Q9RV46|Q9RV46_DEIRA	68540000	98494000	89954000	108730000	97960000	102010000	89283000	83452000	115810000	89766000	110440000	67467000	82502000	88830000	86423000	85439000	86779000	127280000	58942000	73373000	89225000	114120000	92969000	116220000	172170000	89460000	107000000	89315000	112890000	114920000				4	4	4	31.4	31.4	31.4	21.25	0	113.74	5268100000	111
tr|Q9RV47|Q9RV47_DEIRA	tr|Q9RV47|Q9RV47_DEIRA	0	220070000	243290000	170960000	0	219900000	0	256670000	0	275020000	238540000	176470000	161060000	0	0	0	241870000	0	0	0	0	0	0	0	230240000	210500000	0	0	0	0				2	2	2	12.5	12.5	12.5	22.027	0.00060827	6.3845	5725100000	33
tr|Q9RV48|Q9RV48_DEIRA	tr|Q9RV48|Q9RV48_DEIRA	0	0	1237100000	0	0	0	0	0	1817300000	0	0	0	0	0	0	0	0	1541300000	0	0	0	0	0	0	0	0	0	0	0	0				2	2	2	20.1	20.1	20.1	19.174	0.00055648	3.1914	25151000000	19
tr|Q9RV50|Q9RV50_DEIRA	tr|Q9RV50|Q9RV50_DEIRA	536490000	418760000	468320000	0	164060000	195290000	574330000	746440000	563580000	254990000	476050000	276890000	0	154050000	0	357410000	382480000	391750000	0	161460000	0	0	0	0	0	0	0	251970000	360970000	255800000				2	2	2	16	16	16	17.313	0	203.18	10138000000	69
tr|Q9RV52|Q9RV52_DEIRA	tr|Q9RV52|Q9RV52_DEIRA	142700000	137420000	99643000	105490000	101310000	111570000	131150000	159580000	156260000	118020000	99286000	98782000	122950000	136730000	91037000	177220000	147500000	169830000	64788000	76306000	64760000	182650000	264170000	191990000	118790000	133540000	145990000	103250000	99162000	76253000				4	4	4	16.2	16.2	16.2	28.622	0	253.95	5422100000	65
tr|Q9RV53|Q9RV53_DEIRA	tr|Q9RV53|Q9RV53_DEIRA	0	0	0	0	0	0	0	0	0	0	0	0	0	0	0	0	0	0	0	0	0	0	0	0	0	0	0	0	0	0				1	1	1	7.9	7.9	7.9	15.083	0	45.562	11203000000	16
tr|Q9RV55|Q9RV55_DEIRA	tr|Q9RV55|Q9RV55_DEIRA	169490000	275840000	153940000	601480000	491410000	582170000	0	196700000	0	228360000	243730000	474010000	369690000	321510000	257090000	206340000	189180000	285230000	359370000	446850000	382480000	139100000	138800000	0	110590000	190480000	135130000	150770000	0	0				6	6	6	18.5	18.5	18.5	41.959	0	275.94	14057000000	59
tr|Q9RV56|Q9RV56_DEIRA	tr|Q9RV56|Q9RV56_DEIRA	45566000	57226000	46555000	65893000	115680000	56540000	67036000	51866000	68244000	66560000	62376000	54150000	57814000	46664000	55416000	66699000	63312000	71370000	52921000	59263000	60315000	76044000	64846000	0	49350000	65588000	64700000	50728000	53780000	43014000				10	10	9	11.8	11.8	11.1	125.91	0	37.165	4492700000	132
tr|Q9RV57|Q9RV57_DEIRA	tr|Q9RV57|Q9RV57_DEIRA	0	119160000	141630000	104110000	119630000	134570000	0	172150000	181570000	151590000	214940000	189260000	141280000	226460000	276410000	195020000	141070000	0	128060000	139270000	169970000	163550000	246190000	0	116290000	140970000	100110000	223290000	135380000	115170000				5	5	5	26.1	26.1	26.1	33.845	0	323.31	5135400000	58
tr|Q9RV59|Q9RV59_DEIRA	tr|Q9RV59|Q9RV59_DEIRA	203890000	198470000	173930000	257130000	283870000	299750000	234180000	229140000	276230000	292330000	303020000	255000000	368490000	301490000	398690000	235500000	230010000	278250000	321860000	323460000	309340000	267010000	284380000	304590000	235230000	268680000	271200000	245240000	287750000	289720000				10	10	10	29.4	29.4	29.4	36.987	0	58.976	23284000000	168
tr|Q9RV63|Q9RV63_DEIRA	tr|Q9RV63|Q9RV63_DEIRA	0	0	0	0	0	0	0	0	0	0	0	0	0	0	0	0	0	0	0	0	0	0	0	0	0	0	0	0	0	0				1	1	1	4.5	4.5	4.5	21.865	0.005277	1.9312	693960000	13
tr|Q9RV67|Q9RV67_DEIRA	tr|Q9RV67|Q9RV67_DEIRA	0	0	0	0	0	0	0	0	0	0	0	0	0	0	0	0	0	0	0	0	0	0	0	0	0	0	0	0	0	0				3	3	3	10.9	10.9	10.9	39.412	0	26.505	1420400000	8
tr|Q9RV68|Q9RV68_DEIRA	tr|Q9RV68|Q9RV68_DEIRA	263270000	261580000	247770000	311500000	286060000	303490000	316230000	227710000	190910000	381830000	344130000	344660000	383280000	318590000	319740000	172830000	381400000	242560000	332380000	331160000	276770000	139410000	170510000	175110000	251720000	288390000	225520000	211480000	231300000	197410000				8	8	8	51.9	51.9	51.9	17.652	0	239.76	18001000000	128
tr|Q9RV70|Q9RV70_DEIRA	tr|Q9RV70|Q9RV70_DEIRA	217130000	205600000	231280000	754600000	687380000	720540000	0	147610000	145970000	80932000	155640000	170490000	234320000	62264000	125700000	193910000	184760000	0	200900000	181570000	236110000	130450000	158650000	198790000	130870000	156870000	120380000	119990000	103630000	160230000				11	11	11	60.4	60.4	60.4	34.331	0	323.31	8246000000	87
tr|Q9RV73|Q9RV73_DEIRA	tr|Q9RV73|Q9RV73_DEIRA	0	0	0	0	0	0	0	0	0	0	0	0	0	0	0	0	0	0	0	0	0	0	0	0	0	0	0	0	0	0				1	1	1	4.5	4.5	4.5	28.629	0.0042463	2.0372	348120000	10
tr|Q9RV74|Q9RV74_DEIRA	tr|Q9RV74|Q9RV74_DEIRA	41480000	31108000	32287000	0	0	0	0	0	24313000	24781000	38568000	26516000	0	0	0	0	0	0	24130000	21922000	26124000	0	0	0	0	0	18227000	0	0	0				5	5	5	13.8	13.8	13.8	50.72	0.00064558	9.5807	763280000	34
tr|Q9RV75|Q9RV75_DEIRA	tr|Q9RV75|Q9RV75_DEIRA	145540000	124460000	89043000	129540000	118640000	117280000	139230000	138110000	159050000	154950000	152860000	150400000	176210000	168700000	152460000	104250000	150980000	105030000	106690000	124120000	102990000	143410000	106610000	120390000	135670000	129320000	123350000	104700000	126600000	131400000				9	9	9	25.7	25.7	25.7	44.334	0	153.58	8700500000	157
tr|Q9RV78|Q9RV78_DEIRA	tr|Q9RV78|Q9RV78_DEIRA	595910000	923810000	761960000	533620000	708500000	348550000	695530000	1055900000	994020000	565080000	718210000	721080000	596580000	784270000	995400000	1054100000	883240000	711700000	754990000	1113600000	874030000	899710000	915480000	506290000	1046800000	1123100000	776290000	1015600000	384040000	737500000				7	7	7	30.8	30.8	30.8	31.687	0	180.57	30533000000	76
tr|Q9RV82|Q9RV82_DEIRA	tr|Q9RV82|Q9RV82_DEIRA	107570000	90884000	96905000	75827000	0	57743000	0	85279000	0	98637000	105420000	114790000	75417000	63897000	86523000	72015000	91365000	88572000	69067000	0	93508000	84052000	0	0	0	60477000	74436000	50840000	74096000	91637000				4	4	4	22.2	22.2	22.2	31.95	0	38.18	2740000000	50
tr|Q9RV83|Q9RV83_DEIRA	tr|Q9RV83|Q9RV83_DEIRA	4140900000	4209600000	3680200000	1709200000	1634900000	2174800000	2056400000	3053600000	1817700000	1709700000	2061800000	2007700000	1070800000	909650000	1097300000	2338900000	3070900000	2932800000	1218100000	877110000	1302500000	1770300000	1797600000	2268700000	1282800000	1790500000	1573700000	1473200000	1727400000	1757200000				7	7	7	27.5	27.5	27.5	21.043	0	196.33	1.1694E+11	243
tr|Q9RV86|Q9RV86_DEIRA	tr|Q9RV86|Q9RV86_DEIRA	0	0	0	0	0	0	0	0	0	0	0	0	0	0	0	0	0	0	650300000	484530000	587970000	708000000	733070000	804480000	1595600000	2055600000	1677500000	1532700000	1354600000	1313100000				5	5	5	19.9	19.9	19.9	26.263	0	116.7	13661000000	60
tr|Q9RV88|Q9RV88_DEIRA	tr|Q9RV88|Q9RV88_DEIRA	0	0	0	445140000	384910000	0	0	0	0	339640000	0	0	580030000	260700000	318970000	0	0	0	0	249870000	265120000	572080000	224910000	0	277330000	293050000	0	232270000	293160000	0				3	3	3	7.8	7.8	7.8	55.492	0	34.418	11373000000	31
tr|Q9RV90|Q9RV90_DEIRA	tr|Q9RV90|Q9RV90_DEIRA	27894000	0	35457000	54212000	65414000	53291000	0	0	64794000	38035000	39146000	39994000	40712000	66256000	0	62015000	47454000	64518000	53424000	62060000	58695000	76691000	66341000	83974000	57467000	44465000	61187000	0	0	56964000				3	3	3	32.8	32.8	32.8	14.003	0.00065104	10.107	1697100000	40
tr|Q9RV92|Q9RV92_DEIRA	tr|Q9RV92|Q9RV92_DEIRA	59241000	0	57563000	0	0	0	0	61451000	0	0	44472000	45932000	0	0	0	0	0	0	0	0	26528000	0	0	0	0	0	0	0	0	0				4	4	4	19.1	19.1	19.1	36.212	0.00072569	18.41	811880000	32
tr|Q9RV94|Q9RV94_DEIRA	tr|Q9RV94|Q9RV94_DEIRA	0	0	0	0	0	0	0	0	0	0	0	0	0	0	0	0	0	0	0	0	0	0	0	0	0	0	0	0	0	0				3	3	3	15.1	15.1	15.1	23.595	0.0092688	1.5054	5677100000	19
tr|Q9RV99|Q9RV99_DEIRA	tr|Q9RV99|Q9RV99_DEIRA	265400000	208020000	203450000	371600000	365400000	315740000	0	357040000	515460000	238220000	306240000	307290000	269250000	234740000	315850000	300290000	0	256300000	202810000	187850000	141390000	348090000	285830000	304430000	263780000	269900000	246580000	242550000	286600000	259220000				6	6	6	22.5	22.5	22.5	49.622	0	39.477	10377000000	60
tr|Q9RVA2|Q9RVA2_DEIRA	tr|Q9RVA2|Q9RVA2_DEIRA	304510000	308380000	312050000	198980000	194340000	231180000	298800000	313630000	301200000	265900000	274520000	248960000	329850000	306500000	293260000	466330000	236630000	211200000	306220000	301150000	296930000	446840000	292450000	258410000	265330000	235060000	164140000	243430000	316520000	191610000				11	11	11	36.8	36.8	36.8	46.055	0	208.52	14324000000	171
tr|Q9RVA3|Q9RVA3_DEIRA	tr|Q9RVA3|Q9RVA3_DEIRA	34841000	59515000	65074000	449930000	182680000	100390000	58461000	105790000	174040000	150360000	125850000	260180000	335960000	207060000	288970000	151550000	83587000	255200000	159970000	160690000	646400000	87529000	106090000	164350000	251600000	124070000	618590000	160870000	193710000	513260000				4	4	4	8.5	8.5	8.5	74.218	0	300.45	7974900000	78
tr|Q9RVA4|Q9RVA4_DEIRA	tr|Q9RVA4|Q9RVA4_DEIRA	0	0	0	0	0	0	0	0	0	0	0	0	0	0	0	0	0	0	0	0	0	0	0	0	0	0	0	0	0	0				1	1	1	16.5	16.5	16.5	12.417	0.00069109	14.038	1351800000	25
tr|Q9RVA5|Q9RVA5_DEIRA	tr|Q9RVA5|Q9RVA5_DEIRA	5304700000	5529700000	5118100000	2223300000	2188800000	2360800000	6496900000	7415200000	6000800000	9366100000	6190600000	7828200000	7486500000	7242300000	6734800000	4553500000	5332100000	4821100000	6727900000	6259300000	6116800000	6121100000	6503500000	5820500000	6511300000	7016400000	7923700000	11345000000	12959000000	8938500000				19	19	19	46.6	46.6	46.6	42.8	0	323.31	5.3088E+11	1109
tr|Q9RVA7|Q9RVA7_DEIRA	tr|Q9RVA7|Q9RVA7_DEIRA	280470000	292520000	249390000	227170000	256390000	276640000	285400000	353090000	312930000	282920000	230620000	223150000	258300000	236550000	223140000	239860000	285880000	346630000	233780000	199830000	159200000	446870000	324660000	505600000	398930000	314750000	399440000	275830000	303030000	309120000				7	7	7	28	28	28	39.699	0	323.31	13683000000	73
tr|Q9RVB0|Q9RVB0_DEIRA	tr|Q9RVB0|Q9RVB0_DEIRA	131280000	0	0	76227000	83755000	93434000	160820000	88876000	0	112350000	0	66714000	80575000	0	81280000	115510000	126900000	139960000	66668000	75103000	0	154640000	177900000	0	0	98721000	141960000	82385000	103260000	85483000				2	2	2	9.9	9.9	9.9	26.693	0.0010905	2.755	2990900000	40
tr|Q9RVB1|Q9RVB1_DEIRA	tr|Q9RVB1|Q9RVB1_DEIRA	0	0	0	0	0	0	0	0	0	0	0	0	0	0	0	0	0	0	0	0	0	0	0	0	0	0	0	0	0	0				1	1	1	2.9	2.9	2.9	36.888	0.0096988	1.4352	1407700000	6
tr|Q9RVB2|Q9RVB2_DEIRA	tr|Q9RVB2|Q9RVB2_DEIRA	500610000	456240000	424140000	645630000	589500000	625590000	463080000	527240000	687570000	579380000	533950000	525010000	541050000	747220000	736480000	568280000	524260000	642750000	720720000	762120000	681500000	623210000	660210000	691610000	613080000	612410000	697740000	737410000	658230000	853390000				13	13	13	22.5	22.5	22.5	82.041	0	302.46	47114000000	225
tr|Q9RVB3|Q9RVB3_DEIRA	tr|Q9RVB3|Q9RVB3_DEIRA	68205000	53154000	51385000	0	0	0	116830000	80066000	132330000	31424000	51037000	42135000	0	0	0	122460000	117510000	103310000	0	0	0	85706000	85759000	72257000	56230000	77749000	77738000	0	73512000	52824000				4	4	4	13.2	13.2	13.2	38.311	0.00072202	17.877	1896900000	57
tr|Q9RVB4|Q9RVB4_DEIRA	tr|Q9RVB4|Q9RVB4_DEIRA	325460000	240310000	254620000	441120000	404230000	441100000	225310000	236440000	172520000	154420000	134890000	146740000	119810000	94428000	154210000	320640000	336410000	326310000	298950000	228810000	379420000	171050000	204110000	162600000	210530000	226660000	167490000	134700000	175780000	172120000				7	7	7	19.8	19.8	19.8	42.388	0	302.97	16166000000	63
tr|Q9RVB5|Q9RVB5_DEIRA	tr|Q9RVB5|Q9RVB5_DEIRA	1706000000	2105800000	1519300000	1127400000	1067400000	1128100000	3628200000	1748100000	2386700000	1219200000	1081500000	817730000	1111800000	1020400000	936840000	2445500000	598140000	2839100000	1137200000	1175900000	1016600000	2884400000	5050900000	2799600000	1660300000	2544800000	3920300000	2237400000	2764900000	2241200000				5	5	5	29.7	29.7	29.7	20.238	0	127.22	63128000000	127
tr|Q9RVB8|Q9RVB8_DEIRA	tr|Q9RVB8|Q9RVB8_DEIRA	0	0	0	0	0	0	0	0	0	0	0	0	0	0	0	0	0	0	0	0	0	0	0	0	0	0	0	0	0	0				2	2	2	24.1	24.1	24.1	15.663	0.00058997	5.1582	294050000	15
tr|Q9RVC5|Q9RVC5_DEIRA	tr|Q9RVC5|Q9RVC5_DEIRA	0	0	0	0	0	0	0	0	0	0	0	0	0	0	0	0	0	0	0	0	0	0	0	0	0	0	0	0	0	0				1	1	1	17.9	17.9	17.9	10.649	0	268.53	628120000	24
tr|Q9RVC6|Q9RVC6_DEIRA	tr|Q9RVC6|Q9RVC6_DEIRA	57847000	76708000	45341000	0	0	42097000	90257000	73005000	75503000	67776000	47445000	38189000	48194000	31968000	31912000	76968000	63873000	64106000	40167000	0	0	91826000	83615000	97178000	83239000	56434000	54941000	64108000	50320000	43181000				5	5	5	9.9	9.9	9.9	82.415	0.00073314	19.475	2361900000	43
tr|Q9RVD1|Q9RVD1_DEIRA	tr|Q9RVD1|Q9RVD1_DEIRA	0	0	0	0	0	0	0	0	0	0	0	0	0	0	0	0	0	0	0	0	0	0	0	0	0	0	0	0	0	0				1	1	1	5.8	5.8	5.8	37.285	0.00057241	4.0226	465610000	14
tr|Q9RVD2|Q9RVD2_DEIRA	tr|Q9RVD2|Q9RVD2_DEIRA	47159000	0	27186000	0	0	0	0	27601000	48495000	0	31514000	24367000	43869000	40556000	49073000	26587000	30008000	28549000	30025000	32787000	32118000	0	0	27310000	0	0	35341000	28764000	25268000	25063000				4	4	4	25.9	25.9	25.9	25.469	0	33.015	1436700000	50
tr|Q9RVD7|Q9RVD7_DEIRA	tr|Q9RVD7|Q9RVD7_DEIRA	0	0	0	0	0	0	0	38521000	0	0	0	0	0	0	0	45714000	0	0	0	0	0	0	0	0	0	0	0	0	0	0				1	1	1	14.5	14.5	14.5	17.819	0	25.527	729940000	20
tr|Q9RVD8|Q9RVD8_DEIRA	tr|Q9RVD8|Q9RVD8_DEIRA	0	0	0	0	0	0	0	0	0	0	0	0	0	0	0	0	0	0	0	0	0	0	0	0	0	0	0	0	0	0				1	1	1	12.4	12.4	12.4	17.551	0.00071327	16.764	143570000	10
tr|Q9RVD9|Q9RVD9_DEIRA	tr|Q9RVD9|Q9RVD9_DEIRA	0	0	0	0	0	0	0	0	0	0	0	0	0	0	0	0	0	0	0	0	0	0	0	0	0	0	0	0	0	0				2	2	2	6.5	6.5	6.5	39.287	0.0016207	2.4685	339650000	5
tr|Q9RVE1|Q9RVE1_DEIRA	tr|Q9RVE1|Q9RVE1_DEIRA	0	0	0	0	0	0	0	0	0	0	0	0	0	0	0	0	0	0	0	0	0	0	0	0	0	0	0	0	0	0				1	1	1	5.2	5.2	5.2	31.789	0.00062422	7.9064	216280000	15
tr|Q9RVE5|Q9RVE5_DEIRA	tr|Q9RVE5|Q9RVE5_DEIRA	75337000	93482000	95757000	145440000	140350000	125260000	88589000	72912000	99327000	127030000	108700000	103310000	137860000	149090000	167810000	104800000	88336000	112640000	129840000	157870000	173000000	110590000	87295000	74937000	100500000	134410000	121990000	139210000	103340000	113760000				12	12	12	24.3	24.3	24.3	77.002	0	277	11964000000	157
tr|Q9RVE9|Q9RVE9_DEIRA	tr|Q9RVE9|Q9RVE9_DEIRA	0	0	0	0	0	0	48563000	55112000	44474000	49462000	51513000	41510000	48503000	52981000	62319000	49931000	0	50360000	37550000	29466000	34743000	69242000	40315000	0	22214000	28069000	0	36782000	0	40903000				4	4	4	28.3	28.3	28.3	23.697	0	114.88	2169600000	74
tr|Q9RVF1|Q9RVF1_DEIRA	tr|Q9RVF1|Q9RVF1_DEIRA	0	0	0	0	0	0	0	0	0	0	0	0	0	0	0	0	0	0	0	0	0	0	0	0	0	0	0	0	0	0				2	2	2	6.1	6.1	6.1	32.592	0.008273	1.5631	106940000	7
tr|Q9RVF3|Q9RVF3_DEIRA	tr|Q9RVF3|Q9RVF3_DEIRA	0	0	0	0	0	0	0	0	0	0	0	0	0	0	0	0	0	0	0	0	0	0	0	0	0	0	0	0	0	0				1	1	1	2.4	2.4	2.4	45.017	0.0097187	1.4578	1157200000	26
tr|Q9RVF4|Q9RVF4_DEIRA	tr|Q9RVF4|Q9RVF4_DEIRA	24721000	0	27340000	0	0	0	0	0	0	34728000	25411000	31297000	36798000	30609000	30730000	22252000	30321000	23095000	35813000	36766000	33502000	0	0	0	0	0	0	0	23153000	23993000				4	4	4	18.3	18.3	18.3	42.22	0.0006812	12.986	971090000	21
tr|Q9RVF7|Q9RVF7_DEIRA	tr|Q9RVF7|Q9RVF7_DEIRA	30749000	22095000	41175000	81933000	29577000	35855000	38538000	80359000	209970000	30995000	51496000	49691000	30048000	25562000	113000000	87979000	92414000	77586000	140450000	152820000	70182000	73683000	0	0	0	74436000	103980000	17739000	28623000	58093000				6	6	6	29.5	29.5	29.5	40.629	0	54.683	4162300000	89
tr|Q9RVF8|Q9RVF8_DEIRA	tr|Q9RVF8|Q9RVF8_DEIRA	953970000	622290000	477930000	527290000	601160000	562410000	944820000	672160000	936050000	644450000	464800000	451880000	644210000	1144700000	626620000	798670000	1219000000	1106700000	329210000	0	312580000	1112800000	1167900000	1468900000	1233200000	1037800000	1514300000	1053800000	594370000	823380000				2	2	2	21	21	21	11.874	0	30.448	25410000000	78
tr|Q9RVG2|Q9RVG2_DEIRA	tr|Q9RVG2|Q9RVG2_DEIRA	0	1271300	1286300	0	1458600	1347400	1729100	0	0	2405800	0	1230100	1822000	32055000	4661300	1292600	2132300	2062600	0	0	0	0	1254700	0	1552900	1260600	2347700	0	0	1263600				2	2	2	20.5	20.5	20.5	8.1522	0.00063012	8.3255	119170000	9
tr|Q9RVG4|Q9RVG4_DEIRA	tr|Q9RVG4|Q9RVG4_DEIRA	108090000	127400000	134940000	66031000	51392000	53377000	109620000	93592000	0	60555000	74878000	54348000	44455000	0	22060000	84885000	112760000	0	47282000	0	38762000	0	0	133060000	78858000	69653000	0	60826000	41438000	73738000				3	3	3	24.3	24.3	24.3	20.864	0.00064185	9.2318	2806200000	44
tr|Q9RVG6|Q9RVG6_DEIRA	tr|Q9RVG6|Q9RVG6_DEIRA	3295400000	3116000000	3500700000	5692600000	5809700000	5178500000	2077100000	2252000000	2773100000	2557600000	2928200000	2673500000	3113900000	2739500000	3101600000	2608900000	3504600000	3012100000	2648200000	2633700000	2569200000	2293400000	2468400000	1815600000	1879500000	2001800000	1732200000	1965100000	1769000000	1827100000				22	22	22	69.2	69.2	69.2	36.1	0	323.31	1.8942E+11	576
tr|Q9RVG7|Q9RVG7_DEIRA	tr|Q9RVG7|Q9RVG7_DEIRA	201170000	211620000	192300000	359940000	270090000	273500000	334930000	369930000	490770000	468680000	550030000	353630000	363240000	324580000	385040000	317510000	257160000	407430000	296050000	266090000	272760000	322990000	412190000	341820000	336520000	484340000	508500000	309980000	216530000	270910000				9	9	9	29.6	29.6	29.6	45.402	0	323.31	13898000000	132
tr|Q9RVG8|Q9RVG8_DEIRA	tr|Q9RVG8|Q9RVG8_DEIRA	3120300000	2874900000	2544200000	2414100000	2460500000	2656800000	3215300000	2749300000	2718200000	2236700000	2339800000	2075400000	2645700000	2592700000	2739000000	2992700000	2349000000	2908500000	1973000000	2348300000	2142100000	3296000000	3399500000	3390400000	2227500000	2048400000	2172500000	2312900000	2634600000	2026800000				13	13	13	38.4	38.4	38.4	40.975	0	217.32	92487000000	260
tr|Q9RVG9|Q9RVG9_DEIRA	tr|Q9RVG9|Q9RVG9_DEIRA	0	0	0	0	0	0	0	0	0	0	0	0	0	0	0	0	0	0	0	0	0	0	0	0	0	0	0	0	0	0				2	2	2	9.6	9.6	9.6	30.905	0.00055402	3.092	563090000	8
tr|Q9RVH0|Q9RVH0_DEIRA	tr|Q9RVH0|Q9RVH0_DEIRA	0	0	0	0	0	0	0	0	0	0	0	0	0	0	0	0	0	0	0	0	0	0	0	0	0	0	0	0	0	0				2	2	2	17.5	17.5	17.5	22.037	0.00057971	4.357	62056000	13
tr|Q9RVH2|Q9RVH2_DEIRA	tr|Q9RVH2|Q9RVH2_DEIRA	0	0	0	0	0	0	0	0	0	0	0	0	0	0	0	0	0	0	0	0	0	0	0	0	0	0	0	0	0	0				1	1	1	5.3	5.3	5.3	39.372	0.0067427	1.617	105560000	2
tr|Q9RVH6|Q9RVH6_DEIRA	tr|Q9RVH6|Q9RVH6_DEIRA	0	0	0	0	0	0	0	0	0	0	22388000	16788000	0	0	0	32584000	0	28316000	22078000	18605000	0	0	0	0	0	23304000	24347000	0	0	0				4	4	4	25.4	25.4	25.4	25.935	0.00072833	18.682	916910000	20
tr|Q9RVH8|Q9RVH8_DEIRA	tr|Q9RVH8|Q9RVH8_DEIRA	0	0	54263000	73234000	74046000	63053000	69718000	50132000	0	43694000	41683000	32619000	31985000	62807000	39184000	99677000	59174000	0	35219000	48972000	0	80101000	89889000	93439000	98096000	67339000	0	0	0	49174000				4	4	4	37.6	37.6	37.6	19.731	0.00073206	19.36	2530900000	42
tr|Q9RVI7|Q9RVI7_DEIRA	tr|Q9RVI7|Q9RVI7_DEIRA	0	0	0	0	0	0	0	0	0	0	0	0	0	0	0	0	0	0	0	0	0	0	0	0	0	0	0	0	0	0				1	1	1	13.7	13.7	13.7	14.423	0.00062073	7.68	297390000	1
tr|Q9RVI8|Q9RVI8_DEIRA	tr|Q9RVI8|Q9RVI8_DEIRA	0	58031000	58547000	0	0	0	50684000	42807000	60705000	0	0	0	0	0	0	61446000	0	53873000	0	0	0	0	0	0	0	0	0	0	0	0				3	3	3	13.5	13.5	13.5	38.245	0	80.824	955230000	27
tr|Q9RVJ0|Q9RVJ0_DEIRA	tr|Q9RVJ0|Q9RVJ0_DEIRA	4057200000	4404000000	5532800000	2148700000	2564900000	2466600000	2078200000	2384400000	2223900000	2651700000	3189500000	3087400000	3177700000	2782700000	3493200000	3633800000	2904300000	2770900000	3631400000	3169200000	3911500000	2943500000	2902900000	1827400000	3335100000	3133200000	2606900000	3284300000	3397400000	3363200000				22	22	22	76.1	76.1	76.1	40.967	0	323.31	2.2702E+11	685
tr|Q9RVJ2|Q9RVJ2_DEIRA	tr|Q9RVJ2|Q9RVJ2_DEIRA	0	337960000	247210000	0	325040000	0	121740000	376300000	526420000	470530000	118450000	429180000	0	629670000	590910000	415240000	360160000	125130000	0	0	0	0	0	0	0	0	0	0	564090000	548510000				2	2	2	2.8	2.8	2.8	50.309	0.00058789	4.9583	12747000000	24
tr|Q9RVJ3|Q9RVJ3_DEIRA	tr|Q9RVJ3|Q9RVJ3_DEIRA	151850000	166780000	153820000	74318000	105920000	106160000	189090000	188990000	190140000	165240000	166360000	204940000	295780000	259140000	198580000	172380000	84573000	103160000	149340000	148320000	133530000	239110000	174060000	139410000	218360000	167200000	148610000	212360000	284720000	213850000				9	9	9	49.5	49.5	49.5	30.61	0	63.699	9263200000	155
tr|Q9RVJ4|Q9RVJ4_DEIRA	tr|Q9RVJ4|Q9RVJ4_DEIRA	294770000	315760000	267500000	283320000	334410000	0	0	361310000	326220000	479070000	394330000	351180000	558020000	485670000	406150000	286500000	0	0	303840000	308370000	330460000	0	449790000	0	0	283640000	239190000	360220000	364180000	368840000				5	5	5	25	25	25	27.233	0	163.73	10337000000	96
tr|Q9RVJ7|Q9RVJ7_DEIRA	tr|Q9RVJ7|Q9RVJ7_DEIRA	102910000	107500000	89960000	86582000	107220000	121300000	95935000	0	75786000	64324000	90638000	81762000	57664000	71569000	62067000	112910000	90148000	96831000	91505000	88248000	89295000	83073000	77628000	73615000	64479000	83326000	48494000	40807000	81509000	82685000				4	4	4	13.6	13.6	13.6	37.877	0.00062383	7.8879	4195600000	42
tr|Q9RVJ8|Q9RVJ8_DEIRA	tr|Q9RVJ8|Q9RVJ8_DEIRA	0	0	0	0	0	0	0	0	0	0	0	0	0	0	0	0	0	0	0	0	0	0	0	0	0	0	0	0	0	0				2	2	2	11.1	11.1	11.1	41.634	0.00057904	4.3106	88933000	3
tr|Q9RVK1|Q9RVK1_DEIRA	tr|Q9RVK1|Q9RVK1_DEIRA	169340000	229790000	161630000	334190000	281280000	304080000	185530000	252510000	257170000	303460000	238070000	217580000	240360000	300820000	315560000	269540000	221470000	268720000	174590000	226590000	202350000	246080000	274530000	203540000	263130000	255010000	241550000	196850000	227220000	173790000				9	9	9	27.8	27.8	27.8	48.795	0	81.077	14398000000	140
tr|Q9RVK5|Q9RVK5_DEIRA	tr|Q9RVK5|Q9RVK5_DEIRA	225010000	173770000	152830000	209980000	216180000	229700000	190480000	139230000	176800000	212550000	180770000	157420000	211380000	223310000	221190000	163150000	200660000	233840000	190290000	196490000	236690000	214070000	248790000	183800000	256610000	223030000	247900000	253410000	204610000	189000000				5	5	5	22.6	22.6	22.6	36.822	0	323.31	10333000000	61
tr|Q9RVK6|Q9RVK6_DEIRA	tr|Q9RVK6|Q9RVK6_DEIRA	136470000	123530000	212260000	142690000	148420000	168440000	179290000	168310000	143230000	251490000	338030000	354490000	100080000	84673000	117860000	431860000	141460000	196470000	199250000	165830000	124890000	131690000	94220000	119700000	156880000	269370000	112990000	69914000	113940000	215100000				4	4	4	30.5	30.5	30.5	17.947	0	211.16	7618700000	76
tr|Q9RVK7|Q9RVK7_DEIRA	tr|Q9RVK7|Q9RVK7_DEIRA	0	0	0	0	0	0	0	0	135520000	0	0	0	0	0	0	0	0	0	0	0	0	162690000	134380000	0	0	0	0	0	0	0				3	2	2	5	3.5	3.5	70.292	0.00057405	4.1101	2017900000	25
tr|Q9RVK8|Q9RVK8_DEIRA	tr|Q9RVK8|Q9RVK8_DEIRA	5112300000	5269000000	4583500000	2549300000	3083300000	2730700000	5929800000	4926500000	6090100000	3535800000	3980900000	3769900000	2081700000	2491000000	2292200000	4974600000	4208500000	4675400000	2047100000	2019900000	2070500000	5570300000	6820700000	4981900000	4044700000	4076300000	3952300000	4055900000	4352000000	3416000000				17	17	17	42.7	42.7	42.7	57.194	0	323.31	1.387E+11	426
tr|Q9RVK9|Q9RVK9_DEIRA	tr|Q9RVK9|Q9RVK9_DEIRA	226510000	206790000	173970000	138660000	122920000	133750000	239500000	207880000	207600000	133100000	149330000	135260000	130130000	122560000	150600000	184100000	209010000	216490000	122830000	117210000	130790000	201480000	212840000	223690000	140920000	133160000	125050000	143580000	119520000	116620000				8	8	8	24.4	24.4	24.4	44.728	0	323.31	7154200000	164
tr|Q9RVL0|Q9RVL0_DEIRA	tr|Q9RVL0|Q9RVL0_DEIRA	171710000	192940000	188260000	208900000	182630000	207760000	199800000	239190000	259070000	245770000	232830000	171720000	217600000	250820000	240800000	231130000	218220000	233080000	220620000	221870000	240570000	254390000	278280000	213500000	208000000	222630000	198070000	201380000	213780000	208580000				8	8	8	50.2	50.2	50.2	28.151	0	102.48	15041000000	157
tr|Q9RVL2|Q9RVL2_DEIRA	tr|Q9RVL2|Q9RVL2_DEIRA	0	0	0	0	0	0	0	0	0	0	0	0	0	0	0	0	0	0	0	0	0	0	0	0	0	0	0	0	0	0				2	2	2	12	12	12	28.705	0.00055494	3.1088	70766000	3
tr|Q9RVL5|Q9RVL5_DEIRA	tr|Q9RVL5|Q9RVL5_DEIRA	310060000	328220000	285900000	0	0	0	344570000	390850000	360860000	316810000	192950000	207720000	295410000	224830000	0	370280000	372710000	365940000	0	0	0	407780000	315250000	0	0	300900000	206080000	0	0	0				7	7	7	26.4	26.4	26.4	32.931	0.00067659	12.66	7709800000	33
tr|Q9RVL6|Q9RVL6_DEIRA	tr|Q9RVL6|Q9RVL6_DEIRA	496370000	401980000	444250000	472950000	315670000	301520000	827710000	566260000	886540000	331220000	691410000	278940000	213790000	271840000	358050000	729270000	576550000	946010000	218260000	213970000	210640000	710680000	629350000	647910000	359740000	503150000	584940000	301800000	273340000	439550000				6	6	6	28.6	28.6	28.6	32.947	0	56.641	20147000000	124
tr|Q9RVL9|Q9RVL9_DEIRA	tr|Q9RVL9|Q9RVL9_DEIRA	0	99576000	146330000	116510000	93918000	87817000	106360000	0	0	71214000	0	114940000	0	96290000	103070000	124920000	95192000	116340000	76510000	84672000	77983000	0	0	0	0	78871000	74490000	0	0	78155000				4	4	4	13.1	13.1	13.1	32.725	0.00060938	6.5065	3206000000	43
tr|Q9RVM0|Q9RVM0_DEIRA	tr|Q9RVM0|Q9RVM0_DEIRA	80983000	129440000	84442000	92153000	91702000	91766000	113980000	69022000	105230000	120310000	114780000	87150000	95370000	69874000	74583000	73604000	89739000	80135000	69813000	62880000	76068000	112560000	91143000	72586000	78595000	89685000	77750000	72751000	84723000	81750000				4	4	4	38.6	38.6	38.6	18.382	0	323.31	5008000000	109
tr|Q9RVM5|Q9RVM5_DEIRA	tr|Q9RVM5|Q9RVM5_DEIRA	81488000	0	69422000	106420000	115880000	111720000	0	69818000	90005000	0	0	69771000	131300000	131790000	96468000	99296000	0	0	51045000	54885000	0	0	0	161540000	72245000	0	0	0	67074000	95566000				4	4	4	40.3	40.3	40.3	16.121	0	119.81	4850000000	59
tr|Q9RVM6|Q9RVM6_DEIRA	tr|Q9RVM6|Q9RVM6_DEIRA	884440000	1142600000	1046200000	828250000	916610000	797410000	924300000	1030800000	850210000	741710000	781140000	726000000	733390000	703850000	709020000	1047600000	801750000	1006800000	512820000	694110000	648350000	1026800000	1004600000	884270000	829440000	812350000	777210000	783780000	769370000	693470000				8	8	8	33.5	33.5	33.5	41.098	0	323.31	75755000000	268
tr|Q9RVN2|Q9RVN2_DEIRA	tr|Q9RVN2|Q9RVN2_DEIRA	0	0	0	0	0	0	0	0	0	0	0	0	0	0	0	0	0	0	0	0	0	0	0	0	0	0	0	0	0	0				1	1	1	11.3	11.3	11.3	12.382	0.0016243	2.5301	72288000	1
tr|Q9RVN3|Q9RVN3_DEIRA	tr|Q9RVN3|Q9RVN3_DEIRA	0	0	0	0	0	0	0	0	0	0	0	0	0	0	0	0	0	0	0	0	0	0	0	0	0	0	0	0	0	0				1	1	1	12.5	12.5	12.5	11.862	0	23.081	4879900000	35
tr|Q9RVN4|Q9RVN4_DEIRA	tr|Q9RVN4|Q9RVN4_DEIRA	138780000	221120000	219030000	330730000	343860000	266750000	410020000	344390000	518350000	338970000	346830000	262300000	439520000	408820000	439100000	308650000	224390000	378810000	395070000	333960000	350980000	455360000	487680000	553850000	367640000	296940000	333170000	340090000	314990000	356250000				4	4	4	51.7	51.7	51.7	11.933	0	299.33	16650000000	133
tr|Q9RVN5|Q9RVN5_DEIRA	tr|Q9RVN5|Q9RVN5_DEIRA	151400000	150720000	131430000	0	76122000	0	150610000	110020000	138430000	173720000	116500000	88930000	100820000	155680000	109310000	167650000	198010000	257410000	87001000	114420000	115500000	196130000	157410000	127570000	124710000	150590000	195720000	142970000	120170000	130260000				6	6	6	12.9	12.9	12.9	47.027	0	34.525	5101800000	46
tr|Q9RVN6|Q9RVN6_DEIRA	tr|Q9RVN6|Q9RVN6_DEIRA	273450000	254510000	304010000	392710000	290350000	282790000	270440000	272350000	257590000	247570000	247630000	220670000	165530000	211010000	216700000	341580000	246030000	302940000	217670000	210570000	270220000	280220000	275810000	179880000	150350000	245180000	168630000	198710000	194100000	209020000				5	5	5	22.8	22.8	22.8	41.306	0	255.3	15043000000	119
[truncated: 723 more rows]

## Sheet: Peptides
Table S2 Quantitative peptides across all samples
[truncated: 11,096 more rows]
