# Supplementary material for: Comprehensive Temporal Protein Dynamics during Postirradiation Recovery in Deinococcus radiodurans
Source: Oxid Med Cell Longev. 2022 Nov 11;2022:1622829. doi: 10.1155/2022/1622829 (PMC9674996; doi:10.1155/2022/1622829)
Supplement: Supplementary 3 — Tables S3-7: differentially abundant proteins in the comparison control vs. radiation. [file 1622829.f3.odt]

## Sheet: 0h
Table S3. Differentially abundant proteins in the comparison Control_0h vs Radiation_0h
			Control_0h			Radiation_0h
Uniprot Accession	Gene name	Protein name	LFQ intensity C_0h_1	LFQ intensity C_0h_3	LFQ intensity C_0h_4	LFQ intensity R_0h_1	LFQ intensity R_0h_2	LFQ intensity R_0h_3	Peptides	Razor + unique peptides	Unique peptides	Sequence coverage [%]	Unique + razor sequence coverage [%]	Unique sequence coverage [%]	Mol. weight [kDa]	Q-value	Score	MS/MS count	Student's T-test p-value C_R	Student's T-test q-value C_R	Student's T-test Difference C_R	Fold change C_R	Student's T-test Test statistic C_R
Q9RR76	gpsA	Glycerol-3-phosphate dehydrogenase [NAD(P)+]	25.00555992	25.12151146	25.233778	26.59434319	26.0883503	26.32961082	3	3	3	19.8	19.8	19.8	33.597	0	231.24	88	0.001613409	0	-1.217151642	0.430131102	-0.563421445
Q9RTF3	gcvH	Glycine cleavage system H protein	27.01903152	26.56402588	26.21685982	28.32753181	27.39941788	28.12405777	4	4	4	59.2	59.2	59.2	12.774	0	69.315	39	0.020854694	0	-1.350363413	0.392193243	-0.570961947
Q9RXH2	rpsO	30S ribosomal protein S15	26.16626167	26.41908646	27.22912598	25.42059708	24.75547028	25.33824158	3	3	3	47.3	47.3	47.3	10.151	0	323.31	113	0.02005418	0	1.433388392	2.700802963	0.601539496
Q9RRS0	DR_2415	DNA-binding response regulator	27.70589447	27.76148224	27.95160484	26.91866112	26.44208717	26.55552292	4	4	4	22.5	22.5	22.5	26.099	0	143.13	82	0.001957508	0.052363636	1.167570114	2.246330358	0.540081196
Q9RTV2	DR_1654	Uncharacterized protein	30.72085762	31.33989906	31.58069038	30.58906555	26.80488968	30.58064461	1	1	1	14.8	14.8	14.8	18.746	0	225.23	80	0.215726415	0	1.888949076	3.703653358	0.574890792
Q9RUT0	potA	Spermidine/putrescine import ATP-binding protein PotA	23.56441879	23.94904518	23.79312706	25.32865334	24.56755447	25.54821968	3	3	3	15.5	15.5	15.5	39.84	0	233.56	33	0.012203847	0	-1.379278819	0.384410908	-0.595175414
Q9RUU1	DR_1290	Extracellular solute-binding protein, family 5	30.57298851	28.9842453	30.72265053	32.08429718	31.59388161	31.31974792	4	4	4	11.4	11.4	11.4	57.533	0	222.91	98	0.058589258	0	-1.572680791	0.336183124	-0.604998487
Q9RVA3	DR_1126	Single-stranded-DNA-specific exonuclease RecJ	25.05428314	25.8267498	25.95557785	27.17521858	26.31677437	27.92705345	4	4	4	8.5	8.5	8.5	74.218	0	300.45	78	0.048343667	0	-1.527478536	0.346883101	-0.600496696
Q9RVF7	DR_1072	Acetyl-CoA acetyltransferase	24.87403679	24.3972168	25.2952652	26.39065552	26.46160889	26.20929337	6	6	6	29.5	29.5	29.5	40.629	0	54.683	89	0.005163471	0	-1.498346329	0.353958879	-0.660044382
Q9RYN0	DR_A0281	Uncharacterized protein	29.27992058	29.70368576	30.13784981	28.63422585	28.32487297	28.5274601	2	2	2	27.4	27.4	27.4	11.442	0	323.31	106	0.010078836	0.048	1.211632411	2.315995437	0.535229828
Q9RZQ2	DR_B0068	Uncharacterized protein	28.84077072	28.71099281	29.05553436	26.5698452	26.37525749	26.75760841	22	22	22	42.6	42.6	42.6	94.671	0	323.31	332	0.00010321	0	2.301528931	4.929799359	1.070849704
Q9RZQ3	DR_B0067	Extracellular nuclease, putative	29.75832367	29.93466568	30.02841568	25.58709145	26.91216469	25.44537544	24	24	24	32.5	32.5	32.5	109.78	0	323.31	454	0.001158129	0	3.925591151	15.19569917	1.586887414

## Sheet: 1h
Table S4. Differentially abundant proteins in the comparison Control_1h vs Radiation_1h
			Control_1h			Radiation_1h
Uniprot Accession	Gene name	Protein name	LFQ intensity C_1h_2	LFQ intensity C_1h_4	LFQ intensity C_1h_5	LFQ intensity R_1h_1	LFQ intensity R_1h_2	LFQ intensity R_1h_5	Peptides	Razor + unique peptides	Unique peptides	Sequence coverage [%]	Unique + razor sequence coverage [%]	Unique sequence coverage [%]	Mol. weight [kDa]	Q-value	Score	MS/MS count	Student's T-test p-value C_R	Student's T-test q-value C_R	Student's T-test Difference C_R	Fold change C_R	Student's T-test Test statistic C_R
O32504	pprA	DNA repair protein PprA	26.4314785	26.43564796	26.418396	28.7257576	28.17202568	28.15296173	10	10	10	37.3	37.3	37.3	32.21	0	323.31	194	0.00051518	0	-1.92174085	0.263935836	-0.87834662
O32508	cinA	CinA-like protein	25.42943573	25.34133339	26.63048172	27.83845901	27.58627701	27.88063622	16	16	16	45.3	45.3	45.3	42.662	0	323.31	174	0.009870049	0	-1.968040466	0.255599963	-0.81128022
P42443	recA	Protein RecA	30.72663498	30.65232658	30.62618828	32.62494659	32.31783676	32.32396698	19	19	19	62.3	62.3	62.3	38.144	0	323.31	440	7.73724E-05	0	-1.753866831	0.296505993	-0.832900152
P56864	sat	Sulfate adenylyltransferase	28.02543449	28.38475609	28.77300644	27.9956646	25.94373512	27.17150116	9	9	9	28.4	28.4	28.4	42.943	0	323.31	231	0.098979367	0.045411765	1.357432048	2.562286942	0.515345123
Q9RSK0	rpmJ	50S ribosomal protein L36	28.86891365	30.2471714	29.24773598	28.15918541	27.68491936	28.13413239	1	1	1	24.3	24.3	24.3	4.3092	0	323.31	58	0.029110651	0.014571429	1.461861293	2.754635236	0.599363802
Q9RSL1	rpsE	30S ribosomal protein S5	32.24728394	32.48471832	32.6420517	30.97787476	30.48845863	31.77356529	9	9	9	54.1	54.1	54.1	20.977	0	323.31	498	0.024482911	0.01275	1.378051758	2.599171371	0.57619109
Q9RSW7	rplT	50S ribosomal protein L20	29.28116035	29.72802925	29.58274651	28.15826988	28.17593193	28.21978951	7	7	7	49.2	49.2	49.2	13.957	0	323.31	166	0.000534545	0.017	1.345981598	2.542030954	0.631066346
Q9RT63	recD2	ATP-dependent RecD-like DNA helicase	27.32611656	27.00988007	28.17973328	28.78119278	28.96587181	28.98638916	11	11	11	25.2	25.2	25.2	76.43	0	180.89	97	0.016739327	0.0136	-1.405907949	0.37738057	-0.596881357
Q9RUV2	sodA	Superoxide dismutase [Mn]	31.76457787	33.24954605	31.50242043	30.02564621	28.62226486	31.81924629	6	6	6	28.4	28.4	28.4	23.478	0	323.31	165	0.133459671	0.018545455	2.016462326	4.045904666	0.656134092
Q9RXI7	ddrD	DNA damage response protein D	27.33790207	27.40811157	27.48054504	30.92698288	30.41659355	30.91441917	13	13	13	54.5	54.5	54.5	21.156	0	323.31	317	4.22781E-05	0	-3.343812307	0.098494549	-1.53876739
Q9RY51	ssb	Single-stranded DNA-binding protein	30.17247963	30.0163765	30.33415413	32.65460968	32.72659302	32.51979065	10	10	10	43.9	43.9	43.9	32.722	0	323.31	604	2.36565E-05	0	-2.459327698	0.181831279	-1.16558404
Q9RT53	gyrA	DNA gyrase subunit A	28.41518211	28.78930092	28.68501854	30.09521866	29.92620468	29.88225555	15	15	15	17.6	17.6	17.6	89.824	0	323.31	233	0.000487601	0.015692308	-1.338059107	0.395552444	-0.628494124
Q9RTV2	DR_1654	Uncharacterized protein	30.65377808	27.39966393	31.03734589	31.76746178	31.92089272	32.42707443	1	1	1	14.8	14.8	14.8	18.746	0	225.23	80	0.116176554	0.0096	-2.341547012	0.19729865	-0.738416445
Q9RVN8	DR_0989	Cationic outer membrane protein OmpH, putative	31.05846596	31.8553791	31.22400475	29.75238609	30.10186958	30.65309525	10	10	10	61.4	61.4	61.4	18.613	0	323.31	242	0.027615114	0.049777778	1.210166295	2.31364304	0.51336232
Q9RVW5	DR_0906	DNA topoisomerase (ATP-hydrolyzing)	29.28202248	29.57497406	29.59067154	31.14625168	31.38257408	30.82266808	22	22	22	33.9	33.9	33.9	73.157	0	323.31	380	0.001019718	0.010666667	-1.634608587	0.322057772	-0.746119243
Q9RYY7	DR_A0166	Uncharacterized protein	24.35339737	25.85493088	23.68570709	27.68137169	27.65492249	27.89157104	19	19	19	16.7	16.7	16.7	179.05	0	100.18	156	0.00853683	0	-3.111276627	0.115721062	-1.175934341
Q9RZQ2	DR_B0068	Uncharacterized protein	27.87935066	28.35430527	28.1332016	25.97072983	25.88574219	25.39744568	22	22	22	42.6	42.6	42.6	94.671	0	323.31	332	0.000460635	0	2.370979945	5.172923817	1.065492554
Q9RZU7	DR_B0014	Hemin ABC transporter, periplasmic hemin-binding protein, putative	29.53413773	29.56401825	29.93789482	27.76420593	27.96422005	27.47072792	11	11	11	37.7	37.7	37.7	31.721	0	269.85	188	0.000549264	0	1.945632299	3.852065671	0.887033528

## Sheet: 3h
Table S5. Differentially abundant proteins in the comparison Control_3h vs Radiation_3h
			Control_3h			Radiation_3h
Uniprot Accession	Gene name	Protein name	LFQ intensity C_3h_2	LFQ intensity C_3h_3	LFQ intensity C_3h_4	LFQ intensity R_3h_2	LFQ intensity R_3h_3	LFQ intensity R_3h_5	Peptides	Razor + unique peptides	Unique peptides	Sequence coverage [%]	Unique + razor sequence coverage [%]	Unique sequence coverage [%]	Mol. weight [kDa]	Q-value	Score	MS/MS count	Student's T-test p-value C_R	Student's T-test q-value C_R	Student's T-test Difference C_R	Fold change C_R	Student's T-test Test statistic C_R
O32504	pprA	DNA repair protein PprA	25.82347298	25.91508675	26.21632385	29.69174004	29.6234169	29.42231941	10	10	10	37.3	37.3	37.3	32.21	0	323.31	194	1.5126E-05	0	-3.594197591	0.082801597	-1.676712897
O32508	cinA	CinA-like protein	26.46377563	25.64325714	26.10337639	28.8185463	29.02862549	29.05450058	16	16	16	45.3	45.3	45.3	42.662	0	323.31	174	0.000311519	0	-2.897087733	0.134242395	-1.288211346
P42443	recA	Protein RecA	30.63659668	30.57839775	30.6838665	33.81821823	33.45635605	33.56887436	19	19	19	62.3	62.3	62.3	38.144	0	323.31	440	1.14969E-05	0	-2.981529236	0.126610658	-1.412253173
Q46577	uvrA	UvrABC system protein A	27.99927139	28.52421188	28.44415092	29.38108826	29.67535973	29.56427383	15	15	15	20.5	20.5	20.5	112.1	0	100.93	259	0.002727871	0.0175	-1.217695872	0.429968873	-0.557438569
Q9RR76	gpsA	Glycerol-3-phosphate dehydrogenase [NAD(P)+]	25.77866364	26.24905396	25.65711975	26.72390366	26.74162674	26.94982529	3	3	3	19.8	19.8	19.8	33.597	0	231.24	88	0.009455285	0.03285	-0.91017278	0.532121359	-0.414746843
Q9RRC4	argS	Arginine--tRNA ligase	29.7102375	29.9240818	30.00557709	29.19262886	28.75976944	28.92136002	15	15	15	31.2	31.2	31.2	66.603	0	323.31	267	0.003908978	0.032628571	0.922046026	1.894800589	0.428070327
Q9RRH3	rqkA	DNA damage-responsive serine/threonine-protein kinase RqkA	25.95799255	25.78691101	25.47416687	26.52074814	26.42034149	26.63089752	6	6	6	14.4	14.4	14.4	71.125	0.00069589	14.616	73	0.007041388	0.047672131	-0.784305573	0.580631371	-0.364090714
Q9RSJ8	rpsK	30S ribosomal protein S11	31.0952816	30.63382721	30.60487747	30.00195885	29.95032501	29.97746468	5	5	5	32.1	32.1	32.1	13.791	0	170.52	85	0.007371842	0.042526316	0.801412582	1.742806721	0.3710997
Q9RSK0	rpmJ	50S ribosomal protein L36	30.39407158	30.7314167	30.54452896	28.87100029	29.45671654	29.17166901	1	1	1	24.3	24.3	24.3	4.3092	0	323.31	58	0.002055848	0.009391304	1.39021047	2.621169173	0.633286195
Q9RSL3	rplF	50S ribosomal protein L6	32.19425201	32.18083191	32.08540726	31.111166	31.50185204	31.23996544	14	14	14	73	73	73	19.581	0	323.31	271	0.001924774	0.035105882	0.869169235	1.826610758	0.409997014
Q9RSS8	rplA	50S ribosomal protein L1	30.9190464	31.51479149	31.62653542	30.11222458	30.30182076	29.92888832	9	9	9	52.4	52.4	52.4	24.36	0	323.31	394	0.007146259	0.020117647	1.23914655	2.360588466	0.552066451
Q9RSS9	rplJ	50S ribosomal protein L10	25.70091629	25.47834015	25.58293533	24.29417801	25.21645355	24.76050568	6	6	6	33.7	33.7	33.7	17.754	0	152.87	50	0.038718545	0.043834711	0.830351512	1.778118547	0.365166888
Q9RSW7	rplT	50S ribosomal protein L20	30.8597908	31.62278938	31.07054329	29.67668915	30.33084679	29.88673973	7	7	7	49.2	49.2	49.2	13.957	0	323.31	166	0.014979412	0.020717949	1.219615936	2.328847122	0.530678482
Q9RSY2	DR_1987	Uncharacterized protein DR_1987	31.0794735	31.24405479	31.53361702	32.57715988	32.01594543	31.83432007	5	5	5	24.8	24.8	24.8	20.551	0	236.99	498	0.030072909	0.040838095	-0.856760025	0.552191266	-0.379094847
Q9RT38	glpK	Glycerol kinase	31.27330971	31.49838448	31.52677917	30.4045639	30.4761467	30.43827248	14	14	14	42.3	42.3	42.3	55.067	0	323.31	414	0.00027691	0.026833333	0.993163427	1.990544917	0.47684041
Q9RT57	lutC	Lactate utilization protein C	28.62940407	28.76262283	28.68110275	26.98977661	26.9250164	26.79277992	5	5	5	39.2	39.2	39.2	22.621	0	323.31	90	1.37338E-05	0	1.788518906	3.454600555	0.864126074
Q9RT63	recD2	ATP-dependent RecD-like DNA helicase	26.90092659	27.30016327	27.85126686	29.17317009	29.31430054	29.07778168	11	11	11	25.2	25.2	25.2	76.43	0	180.89	97	0.002936881	0	-1.837631861	0.279780659	-0.804587983
Q9RTF3	gcvH	Glycine cleavage system H protein	26.80919075	26.81811905	27.0083847	27.77987862	27.60448837	27.8618927	4	4	4	59.2	59.2	59.2	12.774	0	69.315	39	0.000957257	0.032444444	-0.870188395	0.547075406	-0.414391658
Q9RTG5	infB	Translation initiation factor IF-2	29.97377586	30.13760567	30.12250519	29.22379875	29.47994804	29.03532791	13	13	13	29.6	29.6	29.6	64.023	0	323.31	270	0.003928468	0.039020408	0.831604004	1.779662911	0.388773271
Q9RTI0	leuD2	3-isopropylmalate dehydratase small subunit 2	29.12940025	29.46135139	29.12223244	28.46730995	28.48443031	28.24190903	5	5	5	33.7	33.7	33.7	22.652	0	23.488	83	0.003536945	0.040659341	0.839778264	1.78977504	0.393070871
Q9RU72	prmA	Ribosomal protein L11 methyltransferase	26.78206825	27.55669212	27.65130043	26.1348877	26.83617401	26.25636101	6	6	6	34.4	34.4	34.4	29.548	0	323.31	112	0.058203672	0.040217391	0.920879364	1.893268944	0.391833146
Q9RU79	rpsB	30S ribosomal protein S2	32.62651443	32.54669189	32.52437592	31.63611984	31.63478088	31.65185547	12	12	12	61	61	61	29.755	0	323.31	538	7.99337E-06	0.025559322	0.924942017	1.898607933	0.45530352
Q9RU88	nuoC	NADH-quinone oxidoreductase subunit C	27.76224136	26.43286514	27.57629013	28.13657951	28.11331749	28.65717316	4	4	4	17	17	17	25.032	0.00070822	16.251	38	0.081787149	0.033915493	-1.045224508	0.484569495	-0.426283826
Q9RUN5	hisS	Histidine--tRNA ligase	28.00699425	27.3502636	27.54789734	28.04630089	28.43964005	29.17944908	4	4	4	11.9	11.9	11.9	46.517	0	35.193	27	0.075151244	0.04	-0.920078278	0.528480345	-0.385787185
Q9RUP6	tal	Probable transaldolase	28.83912086	28.34549332	28.28126907	29.11517906	29.42924118	29.40216637	9	9	9	39.3	39.3	39.3	24.759	0	119.86	116	0.015144791	0.040109091	-0.826901118	0.563738843	-0.375376574
Q9RUW4	proS	Proline--tRNA ligase	27.87478638	28.31332779	28.25209808	27.08527184	27.51765823	27.09022903	9	9	9	21.8	21.8	21.8	56.39	0	293.95	202	0.009905623	0.033692308	0.915684382	1.886463756	0.416534137
Q9RUW8	rsr	60 kDa SS-A/Ro ribonucleoprotein homolog	25.41109085	25.80702972	25.38155937	27.79680634	27.92677116	28.04411316	11	11	11	26.2	26.2	26.2	57.422	0	104.49	118	0.000102419	0	-2.389336904	0.190870109	-1.108922403
Q9RV66	panC	Pantothenate synthetase	28.22963142	27.83593178	27.81634903	29.40011215	28.67542648	28.62843132	6	6	6	21.7	21.7	21.7	30.118	0	74.432	93	0.029504521	0.032761905	-0.940685908	0.520985127	-0.411907574
Q9RV96	hemE	Uroporphyrinogen decarboxylase	29.37343407	29.37181473	29.5891552	30.93985748	30.05917549	30.46995163	6	6	6	30.5	30.5	30.5	38.032	0	134.82	145	0.0168055	0.024280702	-1.044860204	0.484691872	-0.461416495
Q9RVE7	hpf	Ribosome hibernation promotion factor	28.44529533	28.26288795	28.54189301	29.34583092	29.15105247	29.10828972	7	7	7	50.3	50.3	50.3	22.02	0	250.34	168	0.002018394	0.042902655	-0.785032272	0.580338975	-0.372104915
Q9RVY3	DR_0888	Uncharacterized protein DR_0888	32.32369995	32.50698853	32.38314056	31.42036247	31.92698288	31.395298	13	13	13	60.9	60.9	60.9	26.57	0	323.31	450	0.010493803	0.03933945	0.823728561	1.769974483	0.377610917
Q9RW01	purH	Bifunctional purine biosynthesis protein PurH	26.96245575	27.48008156	27.80119324	26.58591843	26.65061569	26.29797745	8	8	8	29.2	29.2	29.2	54.046	0	323.31	144	0.027820372	0.041	0.903072993	1.870045008	0.398305236
Q9RWM0	era	GTPase Era	27.40600395	28.4789257	27.70457649	26.65389824	26.9049511	27.2652607	7	7	7	38.9	38.9	38.9	34.519	0	323.31	117	0.06528591	0.038947368	0.921798706	1.894475794	0.389660559
Q9RXH2	rpsO	30S ribosomal protein S15	28.07841682	28.30038071	28.13853455	26.79958916	26.95770454	26.00530243	3	3	3	47.3	47.3	47.3	10.151	0	323.31	113	0.00630807	0.009818182	1.584911982	2.999894952	0.68848341
Q9RXI7	ddrD	DNA damage response protein D	28.49663162	27.74720764	28.00168991	32.94104767	32.8483429	32.95410919	13	13	13	54.5	54.5	54.5	21.156	0	323.31	317	2.65957E-05	0	-4.83265686	0.03509339	-2.174398916
Q9RXJ9	rplB	50S ribosomal protein L2	32.62239456	32.54033279	32.70291519	31.6968956	31.8486042	31.99543571	16	16	16	58.2	58.2	58.2	30.044	0	323.31	518	0.001391265	0.041084746	0.774902344	1.711074225	0.36932895
Q9RXK1	rplD	50S ribosomal protein L4	30.82084465	31.44593811	31.5030365	30.48548508	30.20815849	30.29164696	14	14	14	66.3	66.3	66.3	22.278	0	323.31	359	0.016453349	0.033265823	0.928176244	1.902868999	0.415582669
Q9RXK2	rplC	50S ribosomal protein L3	32.84318542	32.97766876	32.77964401	31.70944023	31.98705482	31.85058022	10	10	10	39.8	39.8	39.8	22.437	0	323.31	519	0.000507774	0.028	1.017807643	2.024839621	0.484866578
Q9RY51	ssb	Single-stranded DNA-binding protein	30.00905228	29.89243889	30.28934097	33.69301605	32.95650101	33.21157074	10	10	10	43.9	43.9	43.9	32.722	0	323.31	604	0.000195758	0	-3.223418554	0.107066678	-1.435202954
Q9RY64	rplU	50S ribosomal protein L21	28.88623047	29.40314293	29.15655899	28.13393784	28.50578308	27.87061882	4	4	4	50	50	50	11.147	0	29.844	64	0.014533781	0.031030303	0.978530884	1.970457843	0.437405311
Q9X719	ruvB	Holliday junction ATP-dependent DNA helicase RuvB	29.56445503	29.52611732	29.60468292	30.89713669	30.97192764	30.63010025	5	5	5	16.5	16.5	16.5	36.324	0	45.973	106	0.000281941	0.009	-1.267969767	0.415243714	-0.60201798
Q9RRB4	rsfS	Ribosomal silencing factor RsfS	27.93725014	28.0625	27.9216156	27.21354485	27.38426208	26.7701416	4	4	4	42.2	42.2	42.2	12.915	0	28.121	96	0.010670326	0.03942268	0.851139069	1.803924638	0.388938075
Q9RRE0	mltG	Endolytic murein transglycosylase	27.6746521	27.59662056	27.49975204	26.94525337	27.18224525	25.50557899	6	6	6	21.9	21.9	21.9	37.421	0	323.31	180	0.117803461	0.03204878	1.045982361	2.064771826	0.414035116
Q9RRE7	DR_2545	NMO domain-containing protein	28.88393211	28.81161118	28.86961937	27.40908432	27.92857933	27.67694092	14	14	14	40.3	40.3	40.3	51.204	0	323.31	277	0.001453082	0.019	1.183519363	2.271301715	0.550062048
Q9RRH4	DR_2517	Uncharacterized protein	25.7358551	26.30216789	25.82754898	27.21918869	27.53764153	27.96074486	6	6	6	34.9	34.9	34.9	35.523	0	323.31	190	0.004309615	0	-1.617334366	0.325937134	-0.71017946
Q9RRH7	DR_2514	PlsC domain-containing protein	28.2306385	27.72786713	27.8659668	26.61680794	27.04207802	26.76357269	4	4	4	22.4	22.4	22.4	22.292	0.00075815	22.438	80	0.004356376	0.019238095	1.134004593	2.194670862	0.516619202
Q9RRS3	DR_2412	GHL10 domain-containing protein	26.37885094	26.66220856	26.37876701	25.20217133	25.62251663	25.39705276	5	5	5	19	19	19	61.246	0.00071788	17.313	38	0.002278198	0.023466667	1.066028595	2.093662061	0.494937779
Q9RRS5	dnaX	DNA polymerase III subunit gamma/tau	26.40527344	25.92700768	26.25374985	27.37277031	26.91615868	27.23534966	8	8	8	20.8	20.8	20.8	64.155	0	58.066	102	0.007434033	0.028322581	-0.979415894	0.507185043	-0.446108597
Q9RRU1	DR_2394	N-acetylmuramoyl-L-alanine amidase	28.55127525	29.06067085	28.79178619	27.88762474	27.92569542	27.50990295	12	12	12	34.6	34.6	34.6	62.023	0	203.4	241	0.006594929	0.02768	1.026836395	2.037551317	0.467139816
Q9RRW1	DR_2374	Ribonucleoside-diphosphate reductase	29.24084091	29.08032417	29.14666557	29.85715294	29.98209763	30.02577782	23	23	23	23.6	23.6	23.6	152.91	0	323.31	415	0.00031253	0.0404	-0.799065908	0.574721168	-0.386262128
Q9RRW9	DR_2363	Usp domain-containing protein	30.60911179	30.29646873	30.33298111	31.74555016	31.06952095	31.50904465	4	4	4	53.1	53.1	53.1	16.533	0	89.613	117	0.009677373	0.024714286	-1.028518041	0.490213445	-0.463027054
Q9RRZ5	DR_2334	Uncharacterized protein	27.18196106	26.84505653	26.74816895	27.67572975	27.73097992	27.93881989	4	4	4	24.6	24.6	24.6	42.811	0	59.693	74	0.005103979	0.040539326	-0.856781006	0.552183236	-0.397774567
Q9RS52	uvrB	UvrABC system protein B	27.05424118	27.0980835	27.01339722	27.7884922	28.19694901	27.95004654	11	11	11	18.4	18.4	18.4	81.944	0	91.996	81	0.001597104	0.030567164	-0.923255285	0.527317841	-0.435239662
Q9RS93	DR_2234	DAGKc domain-containing protein	27.81243706	27.61133003	27.53304291	28.52872658	28.4092865	28.36185455	8	8	8	32.8	32.8	32.8	33.498	0	323.31	153	0.00128651	0.042464286	-0.781019211	0.581955518	-0.372464602
Q9RS98	DR_2229	Uncharacterized protein	29.16432571	29.0511055	28.95631981	30.27919006	29.63873863	30.19237137	6	6	6	54.3	54.3	54.3	19.03	0	323.31	234	0.009464193	0.0274375	-0.979516347	0.50714973	-0.443339796
Q9RSC6	DR_2199	ATP-dependent DNA helicase RecG-related protein	26.33396721	26.62644958	26.91866112	25.83532906	25.79421806	25.47302055	6	6	6	19.5	19.5	19.5	64.473	0	99.88	64	0.01051892	0.032947368	0.925503413	1.899346883	0.419924085
Q9RSE1	DR_2183	Uncharacterized protein	27.38343811	26.60823059	26.69842911	27.61946869	27.71973228	27.91661263	3	3	3	18.6	18.6	18.6	22.963	0	63.219	93	0.030180531	0.040074766	-0.855238597	0.5527739	-0.378448693
Q9RSE5	DR_2179	Uncharacterized protein	28.85391426	29.99320984	29.65850258	28.28969193	28.14525604	28.35270691	3	3	3	32.5	32.5	32.5	16.181	0	284.07	83	0.022621936	0.0202	1.239323934	2.360878724	0.528809193
Q9RSU8	DR_2024	Uncharacterized protein	26.00964546	25.88899612	26.94782066	26.80168724	27.93730545	28.14408875	2	2	2	21.7	21.7	21.7	13.222	0.0006169	7.349	41	0.065673604	0.021263158	-1.345539729	0.393506745	-0.530804276
Q9RSY6	DR_1983	Ribosomal protein S1, putative	32.6951561	32.62409592	32.62879562	31.76489449	32.02729416	31.73060799	16	16	16	31.6	31.6	31.6	69.309	0	323.31	508	0.0011094	0.039607843	0.808417002	1.751288786	0.38560809
Q9RSY9	DR_1980	Epimerase domain-containing protein	27.18754196	27.27506447	27.37558937	28.26109505	28.2386322	28.62888336	6	6	6	16.5	16.5	16.5	34.991	0.00069013	13.989	105	0.001345238	0.018790698	-1.096804937	0.467550811	-0.513082298
Q9RT35	DR_1931	Hydrolase_4 domain-containing protein	27.4331665	27.38137817	27.68772507	26.05293655	26.29570389	26.42989922	5	5	5	22.2	22.2	22.2	27.834	0	27.818	39	0.001032524	0.012142857	1.241243362	2.364021838	0.578568854
Q9RT53	gyrA	DNA gyrase subunit A	29.46688271	29.0905056	29.24363518	30.95995903	30.83748245	30.89475441	15	15	15	17.6	17.6	17.6	89.824	0	323.31	233	0.00014304	0	-1.630390803	0.3230007	-0.770920564
Q9RT58	DR_1907	Fumarate reductase-related protein	28.28193283	28.93309021	28.64154816	26.87138367	26.66356659	26.70490646	5	5	5	31.6	31.6	31.6	26.742	0	64.228	35	0.000707759	0	1.872238159	3.661000978	0.85150606
Q9RTI9	DR_1775	DNA helicase	27.67209053	27.61435318	27.17369461	28.22880554	28.2974968	28.47192955	6	6	6	12.9	12.9	12.9	82.596	0	170.66	65	0.008138237	0.038541667	-0.846031189	0.556313033	-0.389296341
Q9RTX4	DR_1627	Oligoendopeptidase	27.45795059	27.73408508	27.79822922	26.68110275	27.02284431	26.55521584	5	5	5	13.9	13.9	13.9	66.895	0	323.31	150	0.006427256	0.032519481	0.91036733	1.87952399	0.418675526
Q9RTZ8	DR_1599	Serine protease	28.17388535	27.99970245	28.21965027	29.01929665	28.77495575	28.91087914	14	14	14	41.1	41.1	41.1	50.683	0	323.31	383	0.001380448	0.041781513	-0.770631154	0.586160983	-0.367423046
Q9RU69	DR_1525	Carbohydrate kinase, PfkB family	27.69178963	28.24852943	28.13599205	27.27843666	27.18980408	27.0485363	5	5	5	21.9	21.9	21.9	32.183	0	323.31	89	0.009513426	0.039361702	0.853178024	1.80647592	0.390887966
Q9RUA2	DR_1490	Uncharacterized protein	27.42526436	27.71541786	28.08029938	26.87173462	27.01988029	26.48810577	5	5	5	45.4	45.4	45.4	22.214	0	323.31	101	0.018552611	0.033386667	0.94708697	1.927975836	0.4214866
Q9RUC2	DR_1467	Oxidoreductase, short-chain dehydrogenase/reductase family	26.78206825	27.06229401	27.00034714	26.33795166	26.23848724	25.7489624	5	5	5	27.5	27.5	27.5	27.399	0	38.241	59	0.013916314	0.041230769	0.839769363	1.789763998	0.381558428
Q9RUD9	DR_1448	Uncharacterized protein	28.99841118	30.03328133	29.47492981	28.72253609	28.57805443	28.25826836	10	10	10	34.7	34.7	34.7	45.866	0	323.31	207	0.040478195	0.033837838	0.982587814	1.976006667	0.421890632
Q9RUF4	DR_1432	Uncharacterized protein	27.57065582	27.86372375	28.58179474	28.80562782	28.89394379	29.52658272	6	6	6	38.2	38.2	38.2	9.2178	0	186.76	77	0.046780144	0.024721311	-1.069993337	0.476321199	-0.450236579
Q9RUQ1	DR_1331	Uncharacterized protein	29.19180679	28.9063282	28.65983009	30.13050461	30.01398277	30.2354641	1	1	1	13.6	13.6	13.6	8.3471	0	323.31	59	0.001919553	0.016969697	-1.207328796	0.433069719	-0.557275582
Q9RUU2	DR_1289	DNA helicase	26.41105843	26.15470123	26.12618828	27.87572479	27.71554947	27.86348724	9	9	9	17.6	17.6	17.6	89.89	0	63.683	128	0.000108145	0	-1.587604523	0.332723455	-0.754499194
Q9RV15	accD	Acetyl-coenzyme A carboxylase carboxyl transferase subunit beta	28.73427963	28.59466362	28.61301804	27.60455894	27.97852898	27.59597969	9	9	9	32	32	32	31.042	0	137.75	104	0.002315273	0.031246377	0.920964559	1.893380749	0.431668222
Q9RV32	bipA	50S ribosomal subunit assembly factor BipA	29.24814415	29.3807373	29.68830872	28.35098076	28.93974495	28.40770721	7	7	7	18	18	18	66.059	0	255.51	115	0.018743131	0.039784946	0.872919083	1.831364653	0.391727731
Q9RV41	DR_1189	Methylmalonyl-CoA mutase, alpha subunit, chain A	26.79439163	26.42632103	26.53866196	24.88194275	24.61172485	24.13131905	4	4	4	7.8	7.8	7.8	62.555	0.00072993	18.997	54	0.00112713	0	2.04479599	4.126149201	0.910809043
Q9RV55	DR_1175	Sensor histidine kinase/response regulator	27.76673508	27.86070824	28.82034302	26.7206459	27.50506401	27.00977325	6	6	6	18.5	18.5	18.5	41.959	0	275.94	59	0.058195972	0.027873016	1.070767721	2.100550864	0.444826
Q9RVB5	DR_1114	Heat shock protein, HSP20 family	30.18328857	30.01038742	29.60704994	30.62879753	31.24490547	31.86831665	5	5	5	29.7	29.7	29.7	20.238	0	127.22	127	0.029551199	0.018486486	-1.313764572	0.402269825	-0.548210268
Q9RVF8	DR_1071	YCII domain-containing protein	29.26349258	28.79203415	28.75136375	30.19976044	29.95088196	30.4960041	2	2	2	21	21	21	11.874	0	30.448	78	0.00492287	0.011724138	-1.279918671	0.411818724	-0.574553096
Q9RVK6	DR_1021	DUF4384 domain-containing protein	27.90592575	28.33257675	28.40116882	27.22508621	28.00501442	26.75161934	4	4	4	30.5	30.5	30.5	17.947	0	211.16	76	0.089383522	0.041435897	0.885983785	1.848024374	0.369638149
Q9RVN8	DR_0989	Cationic outer membrane protein OmpH, putative	31.1985302	31.66593933	31.61631775	30.6197319	30.8669548	30.22859955	10	10	10	61.4	61.4	61.4	18.613	0	323.31	242	0.017871159	0.033156627	0.921833674	1.894521712	0.411954634
Q9RVN9	DR_0988	Uncharacterized protein	25.87192345	25.61781693	25.44436455	26.76053047	26.69139099	26.4357605	3	3	3	20	20	20	17.432	0.00057937	4.3233	29	0.003430371	0.026	-0.984525681	0.505391855	-0.456083668
Q9RVQ8	DR_0964	Carboxypeptidase-related protein	26.64924431	26.21800613	26.28598595	26.97235107	27.66458321	28.04092979	3	3	3	8.4	8.4	8.4	55.783	0	122.54	40	0.026010542	0.024	-1.174875895	0.442921859	-0.502006168
Q9RVT8	DR_0934	Transcriptional regulator, MerR family	27.5926342	27.3287735	26.99474716	28.43364525	27.8604126	28.1677742	2	2	2	14.4	14.4	14.4	29.339	0	23.022	72	0.023945366	0.04045283	-0.848559062	0.555339122	-0.378906868
Q9RVU0	DR_0932	Polyprenyl synthase	28.18886185	27.86082649	28.08765221	29.02649117	28.88028526	28.97719193	7	7	7	32.8	32.8	32.8	34.632	0	101.46	132	0.000990469	0.030117647	-0.915542603	0.530144444	-0.434717063
Q9RVU8	DR_0924	Uncharacterized protein	29.65664482	29.85761261	29.97582626	28.81918526	28.74903107	28.13760567	6	6	6	37.3	37.3	37.3	23.87	0	323.31	249	0.005874002	0.014064516	1.261420568	2.397316796	0.564230013
Q9RVW5	DR_0906	DNA topoisomerase (ATP-hydrolyzing)	30.06984138	30.30801964	30.08372688	31.91295815	31.94632149	31.47174454	22	22	22	33.9	33.9	33.9	73.157	0	323.31	380	0.000692228	0	-1.623145421	0.324626927	-0.747542744
Q9RVX1	DR_0900	DUF3197 domain-containing protein	27.2269249	27.45049667	27.62345123	26.48036003	26.57859612	26.55514336	6	6	6	63.8	63.8	63.8	15.516	0	105.69	107	0.001644575	0.03430137	0.8955911	1.860371959	0.422740115
Q9RW33	DR_0836	NurA domain-containing protein	27.78500366	27.62853622	27.52969551	28.53871346	28.70104218	28.61508942	4	4	4	18.1	18.1	18.1	38.263	0	74.742	54	0.000382165	0.026113208	-0.97053655	0.510316237	-0.46484353
Q9RW38	DR_0831	Uncharacterized protein	29.23150826	29.11872292	29.71466446	30.20349884	30.48874474	30.45189285	6	6	6	59.7	59.7	59.7	16.175	0	89.982	171	0.007267975	0.026615385	-1.0264136	0.490929035	-0.465801655
Q9RW72	DR_0797	N-acetyltransferase domain-containing protein	28.05703354	28.6387558	28.462677	27.46216965	27.82529449	27.13300705	6	6	6	39.9	39.9	39.9	17.078	0	107.52	88	0.025850956	0.035724138	0.912665049	1.882519813	0.403141355
Q9RWM2	DR_0644	Uncharacterized protein	28.72126579	27.75868988	28.5575695	29.01786423	29.17231178	29.61628151	3	3	3	20.9	20.9	20.9	20.874	0	136.08	130	0.056515265	0.041111111	-0.922977448	0.527419403	-0.393214661
Q9RWQ3	DR_0613	DUF1989 domain-containing protein	28.82886887	28.60041809	28.75862503	29.88025665	29.31969261	30.11483192	4	4	4	16.7	16.7	16.7	23.563	0.00065445	10.461	39	0.013179686	0.02562963	-1.042289734	0.485556225	-0.464196458
Q9RWV9	DR_0556	CoA_binding domain-containing protein	26.22192001	26.13092613	26.06585121	26.92331696	27.43069649	26.58706284	5	5	5	51.4	51.4	51.4	15.808	0	24.762	64	0.027990814	0.040612613	-0.840792974	0.558336596	-0.37379499
Q9RWW4	DR_0551	Glutaryl-CoA dehydrogenase, putative	28.62146187	28.40393448	28.95637512	29.84032059	29.15995407	29.58794022	4	4	4	16.9	16.9	16.9	45.705	0	98.145	42	0.027244186	0.040427184	-0.868814468	0.547596652	-0.385209351
Q9RWX7	DR_0538	Uncharacterized protein	28.12976837	28.41369057	28.30678177	26.4016819	26.9234314	26.6378231	10	10	10	16.3	16.3	16.3	119.56	0	323.31	164	0.000694272	0	1.629101435	3.093202824	0.750023264
Q9RWX8	DR_0537	Uncharacterized protein	27.1300621	27.03422737	26.82238007	24.8868351	25.40184593	25.61428261	6	6	6	27.7	27.7	27.7	44.135	0	323.31	99	0.001939553	0	1.694568634	3.236800918	0.758428149
Q9RX16	DR_0499	3-hydroxyisobutyrate dehydrogenase	28.6458149	28.61449242	29.08661461	28.11291885	27.72377396	27.33423996	9	9	9	36.1	36.1	36.1	31.194	0	66.52	104	0.017570799	0.027137255	1.05866305	2.083000305	0.466045038
Q9RX65	DR_0450	Uncharacterized protein	26.77856255	27.97021294	26.62853622	26.28846931	26.86135864	25.23702812	4	4	4	17.4	17.4	17.4	30.394	0	102.9	41	0.192932863	0.039703704	0.996818542	1.995594423	0.377943784
Q9RX85	DR_0430	3'-phosphate/5'-hydroxy nucleic acid ligase	25.13938332	25.11727715	24.1780529	26.49766922	25.74296188	25.51192474	8	8	8	30.9	30.9	30.9	50.488	0	158.37	48	0.063700926	0.025133333	-1.105947495	0.464597245	-0.454242811
Q9RX86	DR_0429	Cytochrome-related protein	28.24204445	27.47784615	27.63290977	28.76439476	28.67050552	29.1126461	1	1	1	12	12	12	25.124	0	323.31	52	0.016740712	0.028244898	-1.064915339	0.478000708	-0.469286058
Q9RXC5	DR_0390	DhaL domain-containing protein	28.8331604	28.7798481	28.64481735	28.01307869	28.18039703	27.70773888	10	10	10	27.4	27.4	27.4	58.63	0	323.31	199	0.00624696	0.0442	0.785537084	1.723733909	0.365486557
Q9RXQ2	DR_0257	Pyruvate dehydrogenase E1 component	31.23346519	31.15870285	31.09257507	30.31861687	30.22296906	30.23979378	22	22	22	28.7	28.7	28.7	104.21	0	323.31	697	5.68491E-05	0.029846154	0.90112114	1.867516694	0.439516995
Q9RY46	DR_0105	Uncharacterized protein	28.70206642	27.69032478	28.84553528	29.68647194	29.4178009	29.53899193	6	6	6	43.6	43.6	43.6	17.83	0	233.81	129	0.037895745	0.027404255	-1.135112762	0.455299329	-0.478600571
Q9RY79	DR_0071	Peptidyl-prolyl cis-trans isomerse, putative, PpiC family	30.33777428	30.39407158	30.43211174	29.51280594	29.67734337	29.42233849	23	23	23	44.8	44.8	44.8	73.453	0	323.31	483	0.000432838	0.034697674	0.850489934	1.803113152	0.408985238
Q9RYG3	DR_A0354	Methyl-accepting chemotaxis protein	27.42981911	27.57520866	27.40705872	25.01299286	25.58221817	24.78331757	12	12	7	25.6	15.6	25.6	80.859	0	323.31	68	0.000647895	0	2.344519297	5.078911366	1.045150882
Q9RYL1	DR_A0301	Methylamine utilization protein	27.51818275	27.72155952	26.93168068	25.98602676	26.12758446	26.06853867	5	5	5	14.8	14.8	14.8	36.174	0	323.31	62	0.005213524	0.008307692	1.32975769	2.513604538	0.59355636
Q9RYN0	DR_A0281	Uncharacterized protein	29.29898262	30.04518127	29.72181892	28.7916317	29.07260323	28.70987511	2	2	2	27.4	27.4	27.4	11.442	0	323.31	106	0.026606048	0.042156522	0.830624262	1.778454744	0.370422689
Q9RYT5	DR_A0223	4-hydroxyphenylacetate-3-hydroxylase	27.35220337	27.2149353	27.26517105	28.10374641	27.93708038	28.08253479	12	12	12	33.5	33.5	33.5	56.109	0	180.54	129	0.000318021	0.041793103	-0.763683955	0.588990408	-0.369649966
Q9RYT6	DR_A0222	TDP-glucose-4,6-dehydratase-related protein	27.33219147	26.76926041	27.01712036	28.0477047	27.82402039	28.02575111	4	4	4	24.3	24.3	24.3	31.653	0	43.682	80	0.006468001	0.033444444	-0.92630132	0.526205663	-0.425344922
Q9RYY7	DR_A0166	Uncharacterized protein	24.22118187	25.6563549	25.98124313	28.86050224	29.44440842	29.45791054	19	19	19	16.7	16.7	16.7	179.05	0	100.18	156	0.002319522	0	-3.968013763	0.063901174	-1.540691191
Q9RZ87	DR_A0067	CoA transferase, subunit B	29.03977966	28.77105522	28.95881081	29.7507267	30.79110336	30.2844944	6	6	6	39.2	39.2	39.2	22.134	0	72.103	118	0.012140293	0.008	-1.352226257	0.391687161	-0.585194203
Q9RZB2	DR_A0042	Glucose-1-phosphate thymidylyltransferase	26.93640709	27.33713531	27.09526825	26.23048401	26.39344025	26.27664566	5	5	5	20.3	20.3	20.3	32.962	0	74.282	94	0.002857687	0.038626263	0.822746913	1.768770554	0.386957689
Q9RZB3	DR_A0041	dTDP-glucose 4,6-dehydratase	27.50347328	27.89307594	28.14904213	25.93170357	26.66925621	26.91387749	5	5	5	22.3	22.3	22.3	40.884	0	183.76	111	0.018444694	0.014533333	1.343584696	2.537811116	0.571785355
Q9RZE4	DR_A0005	Alcohol dehydrogenase, zinc-containing	29.02944183	28.65649223	28.6597271	29.67801476	29.99617577	30.05982018	14	14	14	37	37	37	41.986	0	221.25	174	0.002727896	0.019707317	-1.129449844	0.457089998	-0.520224392
Q9RZK2	DR_B0125	Iron ABC transporter, periplasmic substrate-binding protein	30.62496758	31.47846222	30.4569912	29.13101959	29.06899452	29.41237831	8	8	8	27.5	27.5	27.5	35.079	0	227.83	83	0.007778944	0	1.649342855	3.13690721	0.706836122
Q9RZK3	DR_B0124	Iron-chelator utilization protein, putative	27.93049812	28.10419655	27.89718056	26.77140236	26.38045311	26.90861893	7	7	7	21.8	21.8	21.8	34.303	0	137.79	101	0.001642441	0.00864	1.290466944	2.446072126	0.594481298
Q9RZQ1	DR_B0069	Serine protease, subtilase family	26.7092514	26.94089317	26.99248123	25.75559807	25.55294609	25.82818031	12	12	12	25.4	25.4	25.4	78.779	0	323.31	144	0.000619986	0.019542857	1.168633779	2.247987135	0.551276783
Q9RZQ2	DR_B0068	Uncharacterized protein	27.6444397	27.58341026	27.64574623	25.98485374	26.05069733	26.03925705	22	22	22	42.6	42.6	42.6	94.671	0	323.31	332	6.38268E-07	0	1.599596024	3.030584405	0.788403957
Q9RZQ3	DR_B0067	Extracellular nuclease, putative	28.91658592	29.88663673	29.74430656	26.35435677	27.35506248	27.52005768	24	24	24	32.5	32.5	32.5	109.78	0	323.31	454	0.006731075	0	2.439350764	5.423975884	0.986235336
Q9RZU7	DR_B0014	Hemin ABC transporter, periplasmic hemin-binding protein, putative	31.04465866	31.15454483	31.23842812	30.01265335	29.69468117	30.57893753	11	11	11	37.7	37.7	37.7	31.721	0	269.85	188	0.016541644	0.025163636	1.050453186	2.071180354	0.463855697

## Sheet: 6h
Table S6. Differentially abundant proteins in the comparison Control_6h vs Radiation_6h															Table S4. Differentially abundant proteins in the comparison Control_6h vs Radiation_6h
			Control_6h			Radiation_6h
Uniprot Accession	Gene name	Protein name	LFQ intensity C_6h_1	LFQ intensity C_6h_3	LFQ intensity C_6h_5	LFQ intensity R_6h_2	LFQ intensity R_6h_4	LFQ intensity R_6h_5	Peptides	Razor + unique peptides	Unique peptides	Sequence coverage [%]	Unique + razor sequence coverage [%]	Unique sequence coverage [%]	Mol. weight [kDa]	Q-value	Score	MS/MS count	Student's T-test p-value C_R	Student's T-test q-value C_R	Student's T-test Difference C_R	Fold change C_R	Student's T-test Test statistic C_R
O32504	pprA	DNA repair protein PprA	26.47246361	26.51344681	26.19428444	30.20862389	30.16782188	29.72536659	10	10	10	37.3	37.3	37.3	32.21	0	323.31	194	3.8807E-05	0	-3.640539169	0.080184146	-1.666627091
O32508	cinA	CinA-like protein	26.3323288	26.60172844	26.32719612	29.14206886	29.04306984	29.36769676	16	16	16	45.3	45.3	45.3	42.662	0	323.31	174	3.0831E-05	0	-2.763860703	0.147229564	-1.296314948
P42443	recA	Protein RecA	30.73940659	30.63070679	30.46334076	33.69706345	33.82610321	33.56081009	19	19	19	62.3	62.3	62.3	38.144	0	323.31	440	9.97624E-06	0	-3.083507538	0.117970043	-1.460710296
Q46577	uvrA	UvrABC system protein A	28.43575096	28.34963226	28.19633865	30.0476532	29.89252663	29.79450035	15	15	15	20.5	20.5	20.5	112.1	0	100.93	259	9.89474E-05	0.009	-1.584319433	0.333481947	-0.753845089
Q59337	katA	Catalase	32.48007584	32.65723419	32.2988205	33.51347351	33.63330841	33.16226578	25	25	25	41.8	41.8	41.8	60.512	0	323.31	806	0.005444746	0.037728395	-0.957639058	0.514898846	-0.440260504
Q9RRG8	rpmB	50S ribosomal protein L28	28.35237122	29.38259506	28.53726959	29.96884155	30.39488792	30.23214912	3	3	3	34.6	34.6	34.6	8.9624	0	323.31	137	0.01334756	0.003857143	-1.441214244	0.36825723	-0.615760583
Q9RRY0	hemC	Porphobilinogen deaminase	28.28440666	28.52887535	28.60201263	27.30843163	27.48046684	28.00934601	8	8	8	36.6	36.6	36.6	33.587	0	310.38	114	0.019697783	0.049090909	0.872350057	1.830642471	0.390885133
Q9RS16	psuG	Pseudouridine-5'-phosphate glycosidase	28.96430397	28.54590988	28.84783554	30.23466492	29.65667915	29.29245949	11	11	11	35.5	35.5	35.5	32.501	0	67.311	157	0.035321127	0.042019417	-0.941918055	0.520540365	-0.409295266
Q9RSL0	rpmD	50S ribosomal protein L30	25.30427742	26.52157211	25.990448	24.89799881	24.75077629	25.09462357	3	3	3	38.2	38.2	38.2	6.0671	0.00059916	5.8666	23	0.048940018	0.039488372	1.024299622	2.033971722	0.43289562
Q9RSN7	infC	Translation initiation factor IF-3	31.284935	31.00195885	30.7261467	32.03196716	31.99256897	31.84696198	5	5	5	47.2	47.2	47.2	23.617	0	323.31	257	0.005066547	0.038313253	-0.952819188	0.516621938	-0.438916648
Q9RSY2	DR_1987	Uncharacterized protein DR_1987	31.24155617	31.18127441	30.55316353	32.02857971	32.12712479	31.66758919	5	5	5	24.8	24.8	24.8	20.551	0	236.99	498	0.021949852	0.03975	-0.949099859	0.517955529	-0.419828049
Q9RT38	glpK	Glycerol kinase	31.66292953	31.84767151	31.76414299	30.49619484	30.73650551	30.87957001	14	14	14	42.3	42.3	42.3	55.067	0	323.31	414	0.001048352	0.016769231	1.054157893	2.076505788	0.496319589
Q9RU72	prmA	Ribosomal protein L11 methyltransferase	27.59889221	27.89041138	27.95515633	26.34577179	26.70067978	27.3250885	6	6	6	34.4	34.4	34.4	29.548	0	323.31	112	0.028784804	0.036	1.024306615	2.033981582	0.444094845
Q9RU79	rpsB	30S ribosomal protein S2	32.713871	32.71671295	32.96562958	30.89987564	31.30094719	31.75262451	12	12	12	61	61	61	29.755	0	323.31	538	0.004698345	0.00432	1.480922063	2.791270735	0.655256623
Q9RUE8	DR_1438	Probable ABC transporter-binding protein DR_1438	28.98122597	29.17169189	28.93865204	27.91638565	26.97934723	27.63892746	17	17	17	54.3	54.3	54.3	44.741	0	323.31	223	0.006116514	0.0054	1.518969854	2.865863416	0.664180617
Q9RUF5	purD	Phosphoribosylamine--glycine ligase	27.64766693	27.21549034	27.78899002	26.01427078	26.70252991	26.84601402	8	8	8	30.4	30.4	30.4	43.351	0	181.5	113	0.029115609	0.036947368	1.029777527	2.041709382	0.445930793
Q9RUK6	msrB	Peptide methionine sulfoxide reductase MsrB	27.87208748	27.72286224	27.45458221	28.75257683	28.85257721	28.69318581	3	3	3	26.1	26.1	26.1	17.661	0	136.5	156	0.001158261	0.013666667	-1.082935969	0.472067161	-0.508253552
Q9RUW8	rsr	60 kDa SS-A/Ro ribonucleoprotein homolog	26.35173035	26.40670204	26.07019806	28.41457748	28.86944199	28.58724213	11	11	11	26.2	26.2	26.2	57.422	0	104.49	118	0.00015441	0.015428571	-2.347543716	0.19648026	-1.082499206
Q9RUZ0	DR_1240	Citrate lyase subunit beta-like protein	28.75369263	29.40916443	29.58729553	28.05971718	27.36059952	28.74877548	7	7	7	38.4	38.4	38.4	29.98	0	216.32	193	0.065532053	0.023781818	1.193686803	2.287365325	0.482461803
Q9RV79	miaB	tRNA-2-methylthio-N(6)-dimethylallyladenosine synthase	29.07106972	29.49672699	29.09506798	28.11654282	28.04910851	27.93539619	5	5	5	14.3	14.3	14.3	55.752	0	28.407	46	0.00130445	0.00552381	1.18727239	2.27721797	0.552776901
Q9RV96	hemE	Uroporphyrinogen decarboxylase	29.71061516	29.60983467	28.94218063	30.30856133	30.56292725	30.15339661	6	6	6	30.5	30.5	30.5	38.032	0	134.82	145	0.02672283	0.042653846	-0.920751572	0.528233765	-0.405788706
Q9RV97	ilvD	Dihydroxy-acid dehydratase	27.28462791	26.92059326	26.69816399	28.01659012	28.07658386	27.60279083	9	9	9	18	18	18	64.678	0	323.31	123	0.014783414	0.038938776	-0.930859884	0.524545606	-0.418040611
Q9RVD6	trpS2	Tryptophan--tRNA ligase 2	26.13883591	26.40974808	27.01158714	27.64485168	27.54155922	27.3452816	3	3	3	13.1	13.1	13.1	38.179	0.00070671	16.144	40	0.022054165	0.039952941	-0.990507126	0.503300827	-0.435874106
Q9RVE7	hpf	Ribosome hibernation promotion factor	27.1487999	26.79029465	26.44606972	28.37347603	27.94128609	28.00179672	7	7	7	50.3	50.3	50.3	22.02	0	250.34	168	0.005782931	0.006823529	-1.310464859	0.403190944	-0.584051529
Q9RVY3	DR_0888	Uncharacterized protein DR_0888	33.134655	32.86465073	32.9588356	32.28807449	32.0022583	31.93550873	13	13	13	60.9	60.9	60.9	26.57	0	323.31	450	0.002446502	0.040747253	0.910766602	1.880044228	0.426791517
Q9RW94	aroC	Chorismate synthase	26.98478889	26.37613678	26.20056343	27.38220215	27.73911667	27.40324402	6	6	6	20.9	20.9	20.9	41.162	0	119.89	66	0.020161833	0.040428571	-0.987691243	0.50428414	-0.436210627
Q9RWN9	murC	UDP-N-acetylmuramate--L-alanine ligase	27.44750404	28.32988548	28.11847496	26.84385872	26.83267593	27.3482399	4	4	4	10.2	10.2	10.2	50.47	0	296.93	95	0.038719764	0.04004	0.957029978	1.941309278	0.413281611
Q9RX20	pdxH	Pyridoxine/pyridoxamine 5'-phosphate oxidase	26.99733543	27.537714	27.16892242	26.1810894	25.65918922	26.59434319	2	2	2	12.1	12.1	12.1	24.808	0	79.114	78	0.025577683	0.023446154	1.089783351	2.128420716	0.47094495
Q9RX35	ttcA	tRNA-cytidine(32) 2-sulfurtransferase	28.41235924	28.41880608	28.37621117	27.08283806	27.4132061	27.31699944	4	4	4	14.4	14.4	14.4	33.268	0	191.29	103	0.000334342	0.005272727	1.131444295	2.190779515	0.539041493
Q9RXH2	rpsO	30S ribosomal protein S15	28.3452816	28.14971924	27.65744591	26.63574982	27.04614449	27.21650887	3	3	3	47.3	47.3	47.3	10.151	0	323.31	113	0.015421784	0.024413793	1.084681193	2.120906753	0.478350928
Q9RXI7	ddrD	DNA damage response protein D	28.50688171	28.66156387	28.73892403	32.08746338	32.32020569	32.0336113	13	13	13	54.5	54.5	54.5	21.156	0	323.31	317	6.01567E-06	0	-3.511303584	0.087698527	-1.66310385
Q9RXJ1	rplX	50S ribosomal protein L24	30.24773598	29.40332413	32.1502533	31.87202835	32.15975571	32.14211655	7	7	7	38.3	38.3	38.3	12.358	0	36.69	399	0.149238798	0.009688889	-1.457529068	0.364116225	-0.517283219
Q9RXY1	rplM	50S ribosomal protein L13	27.65976143	26.54387665	28.17264557	28.92102051	29.13960838	29.74579811	4	4	4	25.9	25.9	25.9	19.19	0	93.803	104	0.02858374	0.006	-1.810047785	0.285181483	-0.712504124
Q9RY51	ssb	Single-stranded DNA-binding protein	30.20419884	30.99213028	30.20139694	32.88607407	32.8197403	32.96392441	10	10	10	43.9	43.9	43.9	32.722	0	323.31	604	0.000808932	0.0135	-2.424004237	0.186338251	-1.06954381
Q9RYM8	DR_A0283	Probable subtilase-type serine protease DR_A0283	31.61671066	31.56751251	31.68933296	30.2471714	30.70165443	30.6601696	33	33	33	55.8	55.8	55.8	76.754	0	323.31	1076	0.001884751	0.013387755	1.0881869	2.126066761	0.506291745
Q9RYM9	DR_A0282	Uncharacterized protein DR_A0282	31.03642845	30.65130043	30.87364388	29.94698334	29.77066231	29.88104439	22	22	22	65.1	65.1	65.1	54.834	0	323.31	721	0.001301802	0.022746269	0.987560908	1.982829885	0.465194222
Q9RYX0	pdxY	Pyridoxal kinase PdxY	27.71979713	27.83134842	28.29806519	27.07917976	26.94190025	27.13574791	4	4	4	23.5	23.5	23.5	31.54	0	43.129	82	0.008528982	0.041372549	0.897460938	1.8627847	0.410505746
Q9WXF2	recN	DNA repair protein RecN	27.08648872	27.24780464	27.02928543	28.17178726	28.17231178	27.86885452	4	4	4	12.4	12.4	12.4	59.798	0	323.31	95	0.001396041	0.038465753	-0.94979159	0.517707244	-0.447931866
Q9RRB8	DR_2574	Transcriptional regulator, HTH_3 family	29.71086121	29.55917549	30.09395981	28.85421181	27.94139671	29.42201805	2	2	2	29.8	29.8	29.8	14.993	0	323.31	71	0.084644212	0.040304348	1.048789978	2.068793974	0.426391393
Q9RRE7	DR_2545	NMO domain-containing protein	29.28740501	29.3048687	29.37745285	28.11192513	27.80131721	28.09259987	14	14	14	40.3	40.3	40.3	51.204	0	323.31	277	0.000222623	0.004	1.321294785	2.498902798	0.627936834
Q9RRG5	DR_2527	Uncharacterized protein	28.25979424	28.03438377	28.09733009	28.87812424	29.20431519	29.00040054	11	11	11	62.8	62.8	62.8	20.324	0	323.31	328	0.00152785	0.039446809	-0.897110621	0.536961062	-0.423874745
Q9RRH4	DR_2517	Uncharacterized protein	26.52619171	26.9464817	27.41159058	27.9648819	28.08679199	28.04187012	6	6	6	34.9	34.9	34.9	35.523	0	323.31	190	0.014333773	0.024983607	-1.069760005	0.476398242	-0.473729252
Q9RRH7	DR_2514	PlsC domain-containing protein	28.61400223	28.39574623	28.42554474	27.0199852	27.32800293	27.38311005	4	4	4	22.4	22.4	22.4	22.292	0.00075815	22.438	80	0.000728197	0.00627027	1.234731674	2.353375731	0.579132193
Q9RRI7	DR_2503	Prolyl endopeptidase	29.33745384	29.13723946	29.14004707	28.41223717	28.30090332	28.50089264	10	10	10	15	15	15	75.236	0	323.31	196	0.000810058	0.050655172	0.800235748	1.74138566	0.383259197
Q9RRS5	dnaX	DNA polymerase III subunit gamma/tau	26.12864685	26.26481247	26.15172386	26.7888031	27.16288567	27.14209366	8	8	8	20.8	20.8	20.8	64.155	0	58.066	102	0.002710629	0.046981132	-0.849533081	0.554964318	-0.399129931
Q9RRW1	DR_2374	Ribonucleoside-diphosphate reductase	29.10319519	28.92750549	28.92524338	31.05627251	31.28499031	31.22837067	23	23	23	23.6	23.6	23.6	152.91	0	323.31	415	1.69065E-05	0.012	-2.204563141	0.216950356	-1.054523963
Q9RS52	uvrB	UvrABC system protein B	26.91330719	26.27254105	27.1102829	28.34904099	28.33377075	28.56380081	11	11	11	18.4	18.4	18.4	81.944	0	91.996	81	0.003320202	0.0072	-1.650160472	0.318604716	-0.729007374
Q9RSD4	DR_2190	NADH-dependent flavin oxidoreductase, putative	31.11601067	31.27325439	31.35473633	32.13840103	31.95147133	32.1926651	8	8	8	26.2	26.2	26.2	39.579	0	323.31	356	0.001119502	0.0464	-0.846178691	0.556256159	-0.402708396
Q9RSD8	DR_2186	O-acetylhomoserine (Thiol)-lyase/O-acetylserine (Thiol)-lyase	26.57246399	26.95847893	26.4946804	27.82905197	27.549366	27.26391792	4	4	4	18.2	18.2	18.2	44.084	0	125.21	62	0.01592202	0.048697248	-0.872237523	0.54629892	-0.393394075
Q9RSH0	DR_2154	Amino acid ABC transporter, periplasmic amino acid-binding protein	27.10629463	26.70213318	27.44292641	28.49419212	28.34853554	28.29316139	7	7	7	33.4	33.4	33.4	32.986	0	179.27	127	0.004332489	0.006628571	-1.294844945	0.407579969	-0.582639317
Q9RSQ4	DR_2070	Membrane lipoprotein	31.41109657	31.24824524	31.30405235	31.91940117	32.46905518	32.52535629	14	14	14	40.1	40.1	40.1	40.266	0	323.31	370	0.007819634	0.037945946	-0.983472824	0.505760817	-0.447215208
Q9RSU0	DR_2033	Glutamine synthase	29.47282028	29.58770752	29.43966103	30.66305733	30.92004013	30.49790764	9	9	9	16.1	16.1	16.1	86.943	0	323.31	319	0.000798961	0.0058	-1.193605423	0.43720887	-0.560180513
Q9RSU8	DR_2024	Uncharacterized protein	24.81308556	25.31872368	25.32474518	27.24888992	26.49794197	26.70133972	2	2	2	21.7	21.7	21.7	13.222	0.0006169	7.349	41	0.004081807	0.007714286	-1.663872401	0.315590919	-0.729407312
Q9RSY9	DR_1980	Epimerase domain-containing protein	27.43165398	27.104496	27.45669746	28.38681412	28.03396416	28.09582138	6	6	6	16.5	16.5	16.5	34.991	0.00069013	13.989	105	0.005877441	0.049801802	-0.841250738	0.558159466	-0.389976699
Q9RSZ9	DR_1970	Transcription elongation factor	31.08550072	31.30980873	30.84048653	30.05982018	30.2230854	30.03970146	6	6	6	48.4	48.4	48.4	18.064	0	323.31	228	0.002752138	0.037222222	0.971062978	1.960284401	0.452195414
Q9RT24	DR_1945	Malonyl CoA-acyl carrier protein transacylase	30.92067909	31.37269783	30.98318481	30.54065514	27.72663498	30.17985153	3	3	3	13.4	13.4	13.4	31.284	0	140.41	110	0.146557487	0.005658537	1.609806697	3.052109445	0.556012885
Q9RT53	gryA	DNA gyrase subunit A	29.35919571	29.28283882	29.36921692	30.95594597	30.9626503	30.67900658	15	15	15	17.6	17.6	17.6	89.824	0	323.31	233	9.60416E-05	0.00675	-1.528783798	0.346569404	-0.728912132
Q9RT93	DR_1872	Uncharacterized protein	25.8609581	26.54723549	25.9592762	25.11060143	24.89647484	25.67203712	2	2	2	45.2	45.2	45.2	8.3483	0	231.04	40	0.046746435	0.05045614	0.8961188	1.861052559	0.387050406
Q9RTA3	DR_1862	SUA5-related protein	26.47049522	26.41223717	26.27020645	24.37696457	25.51243782	26.24601173	2	2	2	15.2	15.2	15.2	23.259	0	73.918	28	0.139751209	0.048	1.005841573	2.008114557	0.394922611
Q9RTE8	DR_1817	Phospho-2-dehydro-3-deoxyheptonate aldolase	25.65466309	25.85521698	25.9360466	27.08881378	27.04957581	27.77398109	4	4	4	15.8	15.8	15.8	38.728	0	70.263	61	0.003968981	0.004909091	-1.488814672	0.356305171	-0.661803703
Q9RTN3	DR_1724	Amino_oxidase domain-containing protein	31.40532494	32.06271744	32.00597763	30.77572441	30.92074966	30.83401871	6	6	6	17.9	17.9	17.9	47.068	0.00072307	18.009	56	0.010226506	0.0382	0.981175741	1.974073547	0.443070398
Q9RTU7	DR_1659	Oligopeptidase A	29.69338608	30.14260483	30.0199585	29.11058235	28.96055222	29.13586998	20	20	20	45.3	45.3	45.3	76.967	0	323.31	300	0.003657961	0.041782178	0.882981618	1.844182738	0.411686033
Q9RTV2	DR_1654	Uncharacterized protein	29.68257713	29.48023605	29.43215179	30.88910675	31.16895866	30.7207756	1	1	1	14.8	14.8	14.8	18.746	0	225.23	80	0.000774919	0.004153846	-1.394625346	0.380343447	-0.648191554
Q9RU54	DR_1540	Isocitrate dehydrogenase [NADP]	32.11442947	32.32924271	32.1837616	31.367239	31.23432159	31.57673073	18	18	18	47.2	47.2	47.2	47.471	0	323.31	587	0.002295259	0.050017391	0.816380819	1.760982801	0.385436835
Q9RU76	DR_1516	Acetolactate synthase	26.1331234	25.85721207	26.06552315	26.75327873	26.80538177	27.28876877	6	6	6	13	13	13	63.252	0	116.7	76	0.008002202	0.039870968	-0.930523554	0.524667905	-0.424969934
Q9RUB0	DR_1481	Uncharacterized protein	29.19293404	29.09209633	28.75976944	30.11681557	30.10574532	29.8651123	7	7	7	29.8	29.8	29.8	33.085	0	323.31	367	0.002784681	0.023090909	-1.014291128	0.495071523	-0.470779624
Q9RUG1	DR_1425	Uncharacterized protein	27.05341339	27.03307152	27.59227753	28.09833336	27.96730232	28.40738297	4	4	4	32	32	32	22.239	0	323.31	83	0.014343637	0.039340206	-0.931418737	0.524342453	-0.418647662
Q9RUH2	DR_1414	Uncharacterized protein	27.32551575	27.94106102	27.72103691	26.76116371	26.44463348	26.91410637	6	6	6	19.4	19.4	19.4	53.823	0	323.31	120	0.013580137	0.041662921	0.955903371	1.939793893	0.429228731
Q9RUK5	DR_1379	Transcriptional repressor, TetR family	28.09411049	28.18942833	27.3810482	25.49734879	24.38660049	25.7114315	5	5	5	36.3	36.3	36.3	20.744	0	67.472	48	0.005108545	0.018	2.689735413	6.45195069	1.083095077
Q9RUS6	DR_1306	Uncharacterized protein	27.64498901	27.19554138	27.67673874	28.59494781	29.09433746	28.48508263	6	6	6	34.5	34.5	34.5	24.97	0	260.96	155	0.007456588	0.005395349	-1.219032923	0.429570574	-0.543363409
Q9RUT9	DR_1292	Molybdenum cofactor biosynthesis protein B	25.81841087	26.9216156	26.25122261	25.6948204	24.9913559	25.45754433	5	5	5	35.7	35.7	35.7	28.534	0	48.013	77	0.067715832	0.046542056	0.949176153	1.930769782	0.39853129
Q9RUU2	DR_1289	DNA helicase	26.80143929	26.42678452	26.19212151	27.93562126	28.01286507	27.79085541	9	9	9	17.6	17.6	17.6	89.89	0	63.683	128	0.001594218	0.0045	-1.439665476	0.368652775	-0.657684672
Q9RV15	accD	Acetyl-coenzyme A carboxylase carboxyl transferase subunit beta	28.90678596	28.8716774	29.09171677	28.13750839	27.71469688	27.95565605	9	9	9	32	32	32	31.042	0	137.75	104	0.001890415	0.024	1.020772934	2.029005722	0.476954694
Q9RVB5	DR_1114	Heat shock protein, HSP20 family	30.05025101	29.92648697	29.80322838	31.05917549	31.36458015	31.06162453	5	5	5	29.7	29.7	29.7	20.238	0	127.22	127	0.000569908	0.006444444	-1.235137939	0.424801881	-0.581525925
Q9RVN7	DR_0990	Acetoin utilization protein, putative	27.36168671	27.11614609	26.71476364	26.0240078	26.28155327	25.93557549	6	6	6	49.3	49.3	49.3	22.866	0	95.265	40	0.010251339	0.036467532	0.983819962	1.977695015	0.444118286
Q9RVQ0	DR_0972	Uncharacterized protein	30.74615097	30.38484001	30.48548508	31.43186188	31.59281158	31.33015251	7	7	7	49.4	49.4	49.4	23.55	0	323.31	338	0.002297856	0.0412	-0.912783305	0.531159368	-0.428125077
Q9RVU4	DR_0928	Endonuclease III, putative	27.47282028	28.42658424	27.89492798	27.29535294	26.1936264	26.8604126	3	3	3	11.8	11.8	11.8	38.26	0.0067603	1.6314	23	0.053216995	0.0254	1.148313522	2.216546337	0.473956192
Q9RVW4	DR_0907	Cold shock protein, CSD family	27.46380806	28.32590294	27.39239311	26.0053463	25.47221565	26.62756157	4	4	4	27.1	27.1	27.1	14.371	0	323.31	105	0.01959445	0.005684211	1.692326864	3.231775233	0.691077744
Q9RVW5	DR_0906	DNA topoisomerase (ATP-hydrolyzing)	29.95795441	30.24456406	30.29109764	31.698843	31.69162369	31.68916702	22	22	22	33.9	33.9	33.9	73.157	0	323.31	380	0.000125623	0.006352941	-1.528672536	0.346596133	-0.726485489
Q9RVX1	DR_0900	DUF3197 domain-containing protein	27.95093727	28.08415794	28.37119102	26.87724686	26.63089752	27.11733627	6	6	6	63.8	63.8	63.8	15.516	0	105.69	107	0.00254312	0.006105263	1.260268529	2.395403225	0.576166087
Q9RW33	DR_0836	NurA domain-containing protein	27.83833885	27.91763878	27.78886604	28.90138626	29.18172455	29.01956177	4	4	4	18.1	18.1	18.1	38.263	0	74.742	54	0.000187409	0.005948718	-1.185942968	0.439537156	-0.567573813
Q9RW48	DR_0821	Lipase, putative	27.39517403	27.64450836	27.74560547	29.01294518	28.38018036	28.58111191	3	3	3	8.6	8.6	8.6	49.499	0	94.965	64	0.007635608	0.024842105	-1.062983195	0.478641304	-0.480172194
Q9RWH2	DR_0696	V-type ATP synthase, K subunit	30.77580261	30.88576508	31.76603889	31.98447609	32.13111877	32.45380783	1	1	1	16.8	16.8	16.8	10.023	0	323.31	140	0.037794438	0.03744	-1.047265371	0.483884499	-0.44704174
Q9RWH4	DR_0694	Uncharacterized protein	31.31348991	32.33316803	31.69565201	30.85192108	30.39274025	30.7990799	10	10	10	86.7	86.7	86.7	11.72	0	323.31	327	0.029302572	0.0238125	1.099522909	2.142838183	0.471714973
Q9RWM2	DR_0644	Uncharacterized protein	28.69335175	28.84882164	28.58014107	29.80364227	29.58511162	29.47436905	3	3	3	20.9	20.9	20.9	20.874	0	136.08	130	0.001818768	0.041045455	-0.913602829	0.530857728	-0.430094667
Q9RWQ4	DR_0612	Arginine utilization protein RocB, putative	29.2590313	29.03881264	29.17221642	28.31397629	28.14433289	28.09275055	10	10	10	23.9	23.9	23.9	57.561	0	216.94	208	0.000463046	0.022411765	0.973000209	1.962918411	0.464980944
Q9RWV9	DR_0556	CoA_binding domain-containing protein	26.41807365	24.68212128	26.28219032	26.75938797	26.95049286	26.67006683	5	5	5	51.4	51.4	51.4	15.808	0	24.762	64	0.150872687	0.049357143	-0.999187469	0.500281681	-0.389776408
Q9RWX7	DR_0538	Uncharacterized protein	28.30947304	28.37815475	28.45920181	27.05558586	27.33108139	27.47854042	10	10	10	16.3	16.3	16.3	119.56	0	323.31	164	0.001133783	0.013957447	1.093873978	2.134464218	0.513246555
Q9RWX8	DR_0537	Uncharacterized protein	27.13457298	27.03559113	26.9216156	25.49981308	25.86230659	25.48259163	6	6	6	27.7	27.7	27.7	44.135	0	323.31	99	0.000512607	0.005142857	1.415689468	2.667872034	0.662079479
Q9RX16	DR_0499	3-hydroxyisobutyrate dehydrogenase	29.19537735	29.20864677	29.34002495	28.68388176	27.97311783	28.12937546	9	9	9	36.1	36.1	36.1	31.194	0	66.52	104	0.01107073	0.035544304	0.985891342	1.980536572	0.443988305
Q9RX81	DR_0434	Cytochrome C6, putative	25.11211395	26.2785778	25.77898979	24.44915962	24.39917374	23.95996094	2	2	2	12.5	12.5	12.5	36.267	0.00063735	8.8475	18	0.017408136	0.003724138	1.453795751	2.73927812	0.612922657
Q9RXC5	DR_0390	DhaL domain-containing protein	29.14146042	28.95435333	29.07913017	27.95376968	28.01371765	28.11038208	10	10	10	27.4	27.4	27.4	58.63	0	323.31	199	0.000133487	0.014980392	1.03235817	2.045364789	0.498371213
Q9RXD2	DR_0383	S-layer-like array-related protein	26.64154816	27.25817871	28.00522804	29.06131554	28.58204651	29.06126404	5	5	5	22.9	22.9	22.9	30.662	0	35.317	118	0.019758486	0.004695652	-1.599890391	0.329902041	-0.659641333
Q9RXE8	DR_0365	Peptide ABC transporter, permease protein	27.77303886	27.71168137	27.84308052	26.63381004	26.83905983	26.89272881	5	5	5	16.8	16.8	16.8	36.567	0	93.173	96	0.000352254	0.024190476	0.987400691	1.982609695	0.472994053
Q9RXU3	DR_0213	N-acetyltransferase domain-containing protein	26.57312965	26.18323135	25.18097687	27.06095505	26.78481483	26.90850449	4	4	4	17.7	17.7	17.7	33.426	0	323.31	61	0.090238905	0.050053097	-0.938978831	0.52160195	-0.387646242
Q9RXV1	DR_0205	ABC transporter, ATP-binding protein	25.63081551	25.55637169	25.74057198	26.60498428	26.75366211	26.32949066	4	4	4	16.4	16.4	16.4	38.537	0.00067295	12.228	42	0.0024414	0.041517241	-0.920125961	0.528462878	-0.430914626
Q9RXY9	DR_0165	Acyl-peptide hydrolase, putative	26.94022179	27.56470871	27.39198303	26.17784309	25.88152313	26.38365364	8	8	8	19.2	19.2	19.2	72.625	0	69.248	68	0.008222899	0.009478261	1.151297887	2.221136239	0.514792175
Q9RY02	DR_0152	Uncharacterized protein	29.47521973	29.34047127	29.3670311	30.36024284	30.50341606	30.30552101	12	12	12	58.1	58.1	58.1	30.466	0	323.31	287	0.000158317	0.025285714	-0.995485942	0.501566904	-0.48045486
Q9RYB8	DR_0032	Dihydrolipoamide acetyltransferase component of pyruvate dehydrogenase complex	29.83447075	29.95407486	29.89017868	28.90138626	28.74381065	28.98089981	15	15	15	45.7	45.7	45.7	55.589	0	323.31	388	0.000196956	0.021925926	1.017542521	2.024467554	0.489729201
Q9RYC0	DR_0030	2-oxo acid dehydrogenase, E1 component, beta subunit	27.73078537	27.80833054	27.9890728	26.7356987	27.09365845	26.72611427	8	8	8	31.1	31.1	31.1	37.04	0	75.758	120	0.002284206	0.023542857	0.990905762	1.987432361	0.462365588
Q9RYC2	DR_0028	Aminotransferase, putative	28.97732735	28.81210136	29.0591507	27.49121284	27.73363304	27.83364296	3	3	3	5.9	5.9	5.9	59.761	0.00062814	8.2065	52	0.000538607	0.00725	1.26336352	2.400547562	0.594536075
Q9RYI7	DR_A0325	N-glycosidase F, putative	29.07862091	28.97010422	29.03603554	28.16178131	28.30704308	28.25619888	20	20	20	43.3	43.3	43.3	69.82	0	323.31	353	0.000119904	0.050222222	0.786579132	1.724979399	0.383138884
Q9RYN5	DR_A0275	Cytochrome C6, putative	28.70685005	28.99420929	28.44722939	27.05723953	27.67431641	28.27448845	4	4	4	28.1	28.1	28.1	28.294	0	169.51	69	0.053062307	0.038780488	1.04741478	2.066822908	0.439117154
Q9RYP8	DR_A0261	Branched-chain amino acid ABC tranpsorter, ATP binding protein	26.32459068	26.03554916	26.06231499	25.0580864	25.14821815	25.22938347	2	2	2	6.6	6.6	6.6	63.013	0	41.618	73	0.000681319	0.024580645	0.995588938	1.993894309	0.473044012
Q9RYR1	DR_A0247	Drug transport protein, putative	27.93230057	27.83358192	27.81170273	28.93202019	29.14957428	29.16456604	3	3	3	6.3	6.3	6.3	74.588	0	88.831	146	0.000128269	0.007030303	-1.222858429	0.428433017	-0.586840958
Q9RYS1	DR_A0237	Oxidoreductase	27.51367378	27.54207611	28.1096859	28.6764698	28.92708206	28.64199638	15	15	15	29.4	29.4	29.4	77.371	0	319.61	265	0.008647318	0.023884058	-1.026704152	0.490830174	-0.463755558
Q9RYS9	DR_A0229	DUF1990 domain-containing protein	25.7634964	25.6760788	25.51415443	26.70213318	26.77555275	26.63311768	3	3	3	26.8	26.8	26.8	29.102	0	42.268	73	0.000231636	0.01528	-1.052357992	0.482179429	-0.505013077
Q9RYV4	DR_A0202	Superoxide dismutase (SodC), Cu-Zn family	26.53125763	26.33849716	27.0326519	27.52080727	27.80698013	27.60455894	8	8	8	25.1	25.1	25.1	48.294	0	310.71	123	0.010690544	0.034929577	-1.009979884	0.496553171	-0.454200662
Q9RYY7	DR_A0166	Uncharacterized protein	25.50181961	25.85884857	25.58546066	27.67478752	27.96565247	27.80814743	19	19	19	16.7	16.7	16.7	179.05	0	100.18	156	9.24839E-05	0.0108	-2.167486191	0.222598197	-1.014404666
Q9RZ09	DR_A0144	Uncharacterized protein	27.26561928	27.32517433	27.12888336	28.06363106	28.16226196	28.11172676	9	9	9	36.3	36.3	36.3	28.694	0	323.31	189	0.000174936	0.039031579	-0.872647603	0.546143659	-0.422649362
Q9RZA3	DR_A0051	Uncharacterized protein	26.47198296	25.96987343	26.20547676	24.72515297	24.90701485	25.08432007	3	3	3	53.7	53.7	53.7	12.666	0	105.71	97	0.001825545	0.007483871	1.310281754	2.479899669	0.601519003
Q9RZB3	DR_A0041	dTDP-glucose 4,6-dehydratase	28.00077629	28.14384651	28.33862305	26.11796951	26.60031128	27.43348503	5	5	5	22.3	22.3	22.3	40.884	0	183.76	111	0.021938667	0.007733333	1.443826675	2.720414856	0.602470588
Q9RZC4	DR_A0030	1-pyrroline-5-carboxylate dehydrogenase, putative	29.2945652	29.07247543	29.53097916	28.54322052	28.23867798	28.43710327	9	9	9	23.6	23.6	23.6	57.035	0	125.4	247	0.005013786	0.040444444	0.893006007	1.857041437	0.413494559
Q9RZC5	argD	Acetylornithine aminotransferase	32.09512329	31.84972382	32.0737381	30.92973518	31.0587883	30.9350872	14	14	14	38.1	38.1	38.1	48.951	0	323.31	453	0.000317624	0.018264151	1.031658173	2.044372617	0.493832884
Q9RZE4	DR_A0005	Alcohol dehydrogenase, zinc-containing	27.82359505	27.86508179	28.04421616	29.49520302	29.3373909	29.57242775	14	14	14	37	37	37	41.986	0	221.25	174	8.72209E-05	0.008307692	-1.557376226	0.339768444	-0.742746609
Q9RZQ2	DR_B0068	Uncharacterized protein	29.14418602	28.14622688	29.07405853	24.9488678	25.32913208	25.52948761	22	22	22	42.6	42.6	42.6	94.671	0	323.31	332	0.000639802	0	3.518994649	11.46365069	1.488641468
Q9RZQ3	DR_B0067	Extracellular nuclease, putative	30.10036659	29.78695107	29.96416473	28.0527916	28.24422455	28.29276657	24	24	24	32.5	32.5	32.5	109.78	0	323.31	454	0.000113876	0.009818182	1.753899892	3.372690404	0.828635023

## Sheet: 12h
Table S7. Differentially abundant proteins in the comparison Control_12h vs Radiation_12h
			Control_12h			Radiation_12h
Uniprot Accession	Gene name	Protein name	LFQ intensity C_12h_3	LFQ intensity C_12h_4	LFQ intensity C_12h_5	LFQ intensity R_12h_2	LFQ intensity R_12h_3	LFQ intensity R_12h_4	Peptides	Razor + unique peptides	Unique peptides	Sequence coverage [%]	Unique + razor sequence coverage [%]	Unique sequence coverage [%]	Mol. weight [kDa]	Q-value	Score	MS/MS count	Student's T-test p-value C_R	Student's T-test q-value C_R	Student's T-test Difference C_R	Fold change C_R	Student's T-test Test statistic C_R
Q9RZV3	DR_B0008	Cob(I)alamin adenosyltransferase	25.60876656	25.9617939	25.75592995	26.68912506	26.34680367	26.73285675	8	8	8	58	58	58	23.402	0	323.31	131	0.006932472	0.016608696	-0.814098358	0.568763836	-0.377018904
Q9RZ22	DR_A0131	Uncharacterized protein	26.5929184	26.59363174	26.52166176	25.69309235	26.17087173	25.66527557	6	6	6	10.8	10.8	10.8	100.77	0	167.73	76	0.011873059	0.035876652	0.726324081	1.654418337	0.335357568
Q9RZ24	DR_A0129	Uncharacterized protein	26.88203621	26.77943993	26.97311783	26.28096962	26.38177299	25.89649773	5	5	5	21	21	21	36.93	0	69.322	100	0.011910417	0.044557377	0.691784541	1.615280303	0.320555614
Q9RZ33	DR_A0120	Bac_luciferase domain-containing protein	27.90690041	28.04265213	27.93601418	27.29684067	27.24227142	27.18470764	5	5	5	24.3	24.3	24.3	36.294	0	323.31	84	0.000162602	0.029346154	0.720582326	1.647847034	0.351084442
Q9RZ81	DR_A0073	Cation-transporting P-type ATPase	26.1749897	25.98109055	25.78074265	26.6031456	26.7774353	26.55797768	7	7	7	14.7	14.7	14.7	75.532	0	41.905	81	0.007210952	0.047320463	-0.667245229	0.629707943	-0.312963297
Q9RZ87	DR_A0067	CoA transferase, subunit B	30.60036469	30.48010063	30.14102173	29.24572182	29.67981148	29.73012161	6	6	6	39.2	39.2	39.2	22.134	0	72.103	118	0.014308012	0.014834286	0.855277379	1.809106549	0.387653117
Q9RZA6	DR_A0048	Mannose-6-phosphate isomerase	26.72351265	26.34123039	26.42761612	25.72247124	25.67306328	25.92549133	5	5	5	29.3	29.3	29.3	33.259	0	53.424	25	0.006510002	0.034828829	0.723777771	1.651500917	0.338348107
Q9RZB2	DR_A0042	Glucose-1-phosphate thymidylyltransferase	26.66952515	26.62742233	26.65184784	27.33039856	27.08851051	27.50506401	5	5	5	20.3	20.3	20.3	32.962	0	74.282	94	0.00560206	0.049262357	-0.658392588	0.633583826	-0.310359827
Q9RZB3	DR_A0041	dTDP-glucose 4,6-dehydratase	27.13946152	26.78618813	27.10389519	28.45030022	28.21465683	28.33687973	5	5	5	22.3	22.3	22.3	40.884	0	183.76	111	0.000544052	0	-1.324097315	0.399399016	-0.621261471
Q9RZC4	DR_A0030	1-pyrroline-5-carboxylate dehydrogenase, putative	29.45990562	29.11460876	29.40127182	30.30051231	29.87326241	30.27130699	9	9	9	23.6	23.6	23.6	57.035	0	125.4	247	0.009150968	0.016791209	-0.823098501	0.565226691	-0.378562654
Q9RZD6	DR_A0013	Ferredoxin-nitrite reductase	29.26923561	29.05682755	29.52024651	30.83296394	30.83627892	30.87188148	13	13	13	30.7	30.7	30.7	61.722	0	323.31	232	0.000311954	0	-1.564938227	0.33799218	-0.733160341
Q9RZE4	DR_A0005	Alcohol dehydrogenase, zinc-containing	29.56572533	29.76875496	29.52069473	28.77118111	28.94787598	28.95975113	14	14	14	37	37	37	41.986	0	221.25	174	0.001753815	0.031490566	0.725455602	1.653422704	0.345839061
Q9RZF3	DR_C0037	Nodulation protein-related protein	27.91786575	27.50657845	27.57000542	28.39013863	28.8960247	28.40149498	6	6	6	11.9	11.9	11.9	77.447	0	274.21	44	0.01292695	0.013619632	-0.897736231	0.536728264	-0.406191273
Q9RZH5	DR_C0009	KAP NTPase domain-containing protein	26.57036591	26.84852219	26.5839119	27.59405899	27.658741	27.60858345	8	8	8	16.2	16.2	16.2	69.439	0	272.95	122	0.000503927	0.009304348	-0.95286115	0.516606911	-0.455338969
Q9RZK2	DR_B0125	Iron ABC transporter, periplasmic substrate-binding protein	27.13271141	27.35531425	27.30747604	31.71751213	30.61745644	31.88106728	8	8	8	27.5	27.5	27.5	35.079	0	227.83	83	0.000503752	0	-4.140178045	0.056712948	-1.723286238
Q9RZN4	DR_B0089	Uncharacterized protein	29.20450211	29.05561256	28.6044178	27.322855	27.53793716	27.51608086	5	5	5	15.9	15.9	15.9	50.051	0	323.31	77	0.001490644	0	1.495886485	2.820373997	0.682143934
Q9RZP7	DR_B0073	PTS system, fructose-specific IIBC component	28.1671524	28.08709526	28.08304214	29.07811165	29.09906197	28.99563789	8	8	8	27.9	27.9	27.9	60.514	0	323.31	131	2.26368E-05	0.009654135	-0.945173899	0.519366945	-0.462914021
Q9RZS7	DR_B0037	Uncharacterized protein	29.00488091	29.16446877	29.06932831	28.395298	28.35013771	28.13305473	8	8	8	24.5	24.5	24.5	69.702	0	208.43	123	0.00108218	0.017881081	0.786729177	1.725158811	0.375836224
Q9RZT2	DR_B0031	Chromosome partitioning ATPase, putative, ParA family	27.13750839	27.32534599	27.19338226	28.75439453	28.36202049	28.09285164	6	6	6	18	18	18	42.143	0	44.28	77	0.00407241	0.002170213	-1.184343338	0.440024776	-0.538342383
Q9RZU0	DR_B0023	Hydrolase_4 domain-containing protein	27.24463272	27.73763466	27.51254272	25.13961792	25.89730644	25.11060143	6	6	6	33.3	33.3	33.3	38.779	0	113.65	61	0.001984105	0	2.115761439	4.334187116	0.922170043
Q9RZU7	DR_B0014	Hemin ABC transporter, periplasmic hemin-binding protein, putative	27.1932869	28.27724075	27.4228611	31.01604462	30.54903603	31.16146851	11	11	11	37.7	37.7	37.7	31.721	0	269.85	188	0.000973382	0	-3.277720133	0.103111694	-1.378350268
Q9RY25	DR_0127	Uncharacterized protein	26.98294067	26.7471447	27.10729218	27.81360054	27.3960743	27.7565918	4	4	4	21.1	21.1	21.1	29.031	0	323.31	42	0.013447501	0.039527426	-0.709629695	0.61147707	-0.327312775
Q9RY46	DR_0105	Uncharacterized protein	30.58638382	30.39927673	30.6495018	28.73353577	29.65347099	29.23448181	6	6	6	43.6	43.6	43.6	17.83	0	233.81	129	0.008389395	0.001588235	1.337891261	2.527815662	0.58774212
Q9RY54	DR_0096	ABC transporter, ATP-binding protein, MsbA family	25.25392914	25.21929932	25.43039322	26.90839005	27.13222122	26.79624939	5	5	5	9.3	9.3	9.3	62.604	0	203.58	117	0.000155974	0	-1.644412994	0.319876521	-0.776242185
Q9RY55	DR_0095	ABC transporter, ATP-binding protein	25.84232521	26.02077103	25.97784042	27.01913834	27.32431602	27.27230835	7	7	7	16.6	16.6	16.6	66.085	0	166.16	138	0.000316135	0.0016875	-1.25827535	0.418043405	-0.596757247
Q9RY56	DR_0094	Uncharacterized protein	31.52070427	31.31072998	31.8336792	30.06522369	29.92578125	29.8523674	4	4	4	27.6	27.6	27.6	19.371	0	148.07	132	0.000611349	0	1.607247035	3.046699125	0.742631464
Q9RY79	DR_0071	Peptidyl-prolyl cis-trans isomerse, putative, PpiC family	29.11361504	29.01549911	29.25331688	30.40080261	30.22974586	30.28559685	23	23	23	44.8	44.8	44.8	73.453	0	323.31	483	0.000160312	0.001384615	-1.177904765	0.441992941	-0.56482729
Q9RYC0	DR_0030	2-oxo acid dehydrogenase, E1 component, beta subunit	27.28973579	27.59013748	27.32036018	28.07851982	27.9082756	28.15884781	8	8	8	31.1	31.1	31.1	37.04	0	75.758	120	0.005795262	0.050394052	-0.648469925	0.637956551	-0.305782797
Q9RYC7	purE	N5-carboxyaminoimidazole ribonucleotide mutase	26.39070511	27.04697609	26.54754448	27.56543541	27.43618965	27.65376091	3	3	3	24.9	24.9	24.9	18.113	0	27.543	62	0.012795528	0.013536585	-0.890053431	0.539594134	-0.403157269
Q9RYE8	DR_0001	Beta sliding clamp	29.23311043	29.45110703	29.24006653	30.09860992	29.91826439	30.30856133	10	10	10	28.2	28.2	28.2	42.481	0	173.45	188	0.003898936	0.018106383	-0.800383886	0.57419637	-0.375141702
Q9RYF4	DR_A0364	Oxidoreductase, short-chain dehydrogenase/reductase family	30.14382172	30.09433746	30.21025085	29.45379639	29.31189919	29.68384933	10	10	10	38.5	38.5	38.5	41.904	0	117.19	203	0.004199626	0.046368627	0.666288376	1.586984872	0.315260011
Q9RYK8	DR_A0304	Uncharacterized protein	27.81451797	27.87578201	28.01791763	28.82814407	29.0506649	28.99415398	5	5	5	17.6	17.6	17.6	53.019	0	323.31	109	0.000302187	0.005117117	-1.05491511	0.481325542	-0.504759319
Q9RYL1	DR_A0301	Methylamine utilization protein	27.73065567	27.70787048	27.44978905	25.13606071	26.08513069	25.87377739	5	5	5	14.8	14.8	14.8	36.174	0	323.31	62	0.003049994	0	1.931115468	3.813499388	0.839088335
Q9RYL2	DR_A0300	Uncharacterized protein	28.69135666	29.07497787	27.95310402	27.76610374	27.53311729	27.54863167	3	3	3	25.4	25.4	25.4	14.8	0	69.177	104	0.047126988	0.01378882	0.957195282	1.941531726	0.409462328
Q9RYL8	DR_A0294	bMG10 domain-containing protein	25.36051559	26.25668526	25.20512199	24.85271835	24.77610397	24.86834717	4	4	4	32.2	32.2	32.2	32.533	0	323.31	67	0.077987375	0.037264069	0.775051117	1.711250683	0.332790785
Q9RYN0	DR_A0281	Uncharacterized protein	28.90747452	27.88162804	28.83189201	30.08689308	29.95961189	29.98698616	2	2	2	27.4	27.4	27.4	11.442	0	323.31	106	0.011459359	0	-1.470832189	0.360774134	-0.630627179
Q9RYN5	DR_A0275	Cytochrome C6, putative	29.04071999	29.04491997	28.86153793	27.40851784	27.99404716	27.49564171	4	4	4	28.1	28.1	28.1	28.294	0	169.51	69	0.002164254	0	1.349657059	2.548515378	0.615677055
Q9RYN6	DR_A0274	Flavin monoamine oxidase-related protein	32.19644928	32.26980209	31.9661274	30.4408493	30.63953209	30.95268822	17	17	17	39.5	39.5	39.5	58.603	0	323.31	398	0.001105281	0	1.466436386	2.763384638	0.674276905
Q9RYN9	DR_A0271	Sugar transporter, putative	26.67087746	26.5994606	26.54796982	25.70268822	25.97707748	25.65807343	4	4	4	7.9	7.9	7.9	48.171	0	60.123	70	0.001452658	0.01445614	0.826822917	1.773774875	0.39262041
Q9RYP8	DR_A0261	Branched-chain amino acid ABC tranpsorter, ATP binding protein	25.10641479	25.13402557	25.13598251	25.68602943	26.05098724	25.63300705	2	2	2	6.6	6.6	6.6	63.013	0	41.618	73	0.007258366	0.047800766	-0.664533615	0.630892622	-0.311734322
Q9RYQ0	DR_A0259	Catalase	31.82502174	31.92955971	32.06628418	30.99752235	30.52952766	30.64838791	25	25	25	41.6	41.6	41.6	84.048	0	323.31	856	0.001495838	0.001367089	1.215142568	2.321637243	0.563385928
Q9RYQ2	DR_A0257	Ankyrin-related protein	28.13550377	28.29469681	28.18072891	27.31544495	27.22066498	27.14384651	5	5	5	31.1	31.1	31.1	19.535	0	27.326	49	0.000141169	0.008854962	0.976991018	1.968355789	0.472295812
Q9RYQ3	DR_A0256	Phenylacetate-coenzyme A ligase	27.83701515	27.69909096	27.76509094	26.06412506	26.3515625	25.97858429	7	7	7	20.4	20.4	20.4	46.934	0	223.14	103	0.000165738	0	1.635641734	3.10725735	0.771663936
Q9RYQ4	DR_A0255	Aculeacin A acylase	30.2628212	29.96788025	29.93593025	28.78238106	28.97155762	29.15901566	14	14	14	27.1	27.1	27.1	84.042	0	323.31	259	0.001965097	0.005071429	1.084559123	2.120727305	0.504331153
Q9RYR1	DR_A0247	Drug transport protein, putative	26.85970116	26.50932884	26.74381065	27.50990295	27.7781868	27.72734833	3	3	3	6.3	6.3	6.3	74.588	0	88.831	146	0.001837048	0.010742857	-0.967532476	0.511379958	-0.453842074
Q9RYR7	DR_A0241	Beta lactamase-related protein	29.02728271	29.01730728	29.00857162	27.89856339	27.79730225	27.82134628	6	6	6	20.4	20.4	20.4	52.793	0	164.35	126	2.86535E-06	0.0015	1.178649902	2.26364842	0.580324121
Q9RYS1	DR_A0237	Oxidoreductase	28.5074482	28.91851997	28.90127182	27.58591843	27.68779182	27.81476212	15	15	15	29.4	29.4	29.4	77.371	0	319.61	265	0.001958885	0.004982456	1.079589208	2.113434218	0.502210573
Q9RYS5	DR_A0233	Oxidoreductase, iron-sulfur subunit	25.52719116	25.76083374	25.61571312	24.46569252	24.34854317	24.22412872	8	8	8	42.2	42.2	42.2	20.038	0	53.386	82	0.000189292	0.0018	1.28845787	2.442668136	0.614288624
Q9RYS7	DR_A0231	Oxidoreductase	29.11565018	29.13973045	29.37289429	28.15552139	27.98912621	28.0823822	14	14	14	25.7	25.7	25.7	79.507	0	219.96	297	0.000283807	0.002292135	1.133748372	2.194281126	0.541138245
Q9RYS8	DR_A0230	DUF1990 domain-containing protein	29.08106232	29.36076546	29.21595383	28.19046402	28.11902046	27.98620033	7	7	7	37.2	37.2	37.2	22.647	0	323.31	159	0.000368322	0.002103093	1.120698929	2.17452294	0.533534596
Q9RYT5	DR_A0223	4-hydroxyphenylacetate-3-hydroxylase	29.05932999	28.68749046	28.77029991	27.84738731	28.30969048	27.90138626	12	12	12	33.5	33.5	33.5	56.109	0	180.54	129	0.011293737	0.018203209	0.819552104	1.764857993	0.375185312
Q9RYT6	DR_A0222	TDP-glucose-4,6-dehydratase-related protein	28.39169693	27.9063282	28.37397385	27.61182213	27.47320747	27.32637405	4	4	4	24.3	24.3	24.3	31.653	0	43.682	80	0.013593945	0.031342723	0.753531774	1.685914969	0.345812797
Q9RYT8	DR_A0220	Aldehyde dehydrogenase	29.49699402	29.42005157	30.10586929	29.16552353	28.85890198	28.87748146	8	8	8	22.3	22.3	22.3	56.898	0	97.883	103	0.041400985	0.046245059	0.70700264	1.632409079	0.315830367
Q9RYV3	DR_A0203	Oxidoreductase, putative	29.01557922	29.20286751	29.10304642	26.81457901	26.44662094	26.70081139	12	12	12	29.8	29.8	29.8	48.85	0	110.95	177	3.54997E-05	0	2.453160604	5.476144834	1.156343018
Q9RYV4	DR_A0202	Superoxide dismutase (SodC), Cu-Zn family	28.73879433	28.98614502	28.79048157	27.6798954	27.39378548	28.2314167	8	8	8	25.1	25.1	25.1	48.294	0	310.71	123	0.01411956	0.008923077	1.070107778	2.099590213	0.474107579
Q9RYW8	DR_A0188	Excinuclease ABC, subunit A	28.4685154	28.13833809	28.35774994	27.41045952	27.75614548	27.6895256	12	12	12	18.9	18.9	18.9	100.31	0	57.56	156	0.008079404	0.03947234	0.702824275	1.6276881	0.327869071
Q9RYW9	DR_A0185	Exopolyphosphatase	27.55156898	27.44782066	27.43037796	26.67546082	26.47498703	27.1788311	3	3	3	7.4	7.4	7.4	54.583	0.0006006	5.9603	39	0.030186633	0.046613546	0.700162888	1.624688218	0.316422105
Q9RYX6	DR_A0178	Xanthine dehydrogenase, C-terminal subunit	28.82526398	28.84487724	28.66644669	29.23455048	29.43642807	29.64857674	11	11	11	20.8	20.8	20.8	86.382	0	323.31	443	0.00749261	0.049075758	-0.660989126	0.632444538	-0.31000208
Q9RZ07	DR_A0146	Uncharacterized protein	32.18278503	32.29197693	32.41772461	31.30764008	31.12238121	31.05452538	17	17	17	43.2	43.2	43.2	40.182	0	323.31	473	0.000364728	0.002266667	1.13597997	2.197677923	0.540522701
Q9RZ08	DR_A0145	Peroxidase, putative	28.95820236	28.95579338	29.11363983	27.49464989	27.78294373	27.32928658	6	6	6	14.6	14.6	14.6	51.657	0	73.524	103	0.000493086	0	1.473585129	2.777111552	0.687798157
Q9RZ09	DR_A0144	Uncharacterized protein	27.56891823	27.86891365	28.05434418	26.93292046	26.74868011	26.71920967	9	9	9	36.3	36.3	36.3	28.694	0	323.31	189	0.002750708	0.009206349	1.030455271	2.042668755	0.477850868
Q9RZ10	DR_A0143	3-hydroxyacyl-CoA dehydrogenase, putative	28.72572517	28.89544678	28.92665672	27.93758583	27.79085541	28.15740204	9	9	9	41.8	41.8	41.8	37.993	0	323.31	193	0.001985344	0.012820513	0.887328466	1.84974765	0.41786936
Q9RX33	DR_0482	B-cell receptor associated protein-related protein	24.92610359	25.18215179	24.92619324	26.24608421	26.04957581	26.49187088	7	7	7	31.7	31.7	31.7	35.25	0	41.862	78	0.001242415	0.001521127	-1.251027425	0.420148889	-0.580849184
Q9RX59	DR_0456	Biopolymer transport protein, putative	28.46064758	28.31215858	28.18702126	29.43539429	29.45045853	29.38999557	3	3	3	12.6	12.6	12.6	23.949	0	323.31	111	0.000168184	0.002060606	-1.105340322	0.464792817	-0.531121048
Q9RX86	DR_0429	Cytochrome-related protein	28.53021622	28.18290901	28.38405609	26.68699074	27.22370529	27.0713253	1	1	1	12	12	12	25.124	0	323.31	52	0.001905112	0	1.371719996	2.587789012	0.626707036
Q9RXB8	DR_0397	Molybdopterin oxidoreductase	28.97202301	28.88666725	28.77912712	25.68632317	26.02867317	26.35356522	13	13	13	28.6	28.6	28.6	76.275	0	314.66	231	0.000141153	0	2.85641861	7.242152767	1.298042339
Q9RXC3	DR_2592	Uncharacterized protein	26.21525002	26.33960152	26.22140312	25.27870178	24.88846207	25.45563316	4	4	4	13.1	13.1	13.1	48.662	0.0006993	15.409	41	0.003657158	0.009508197	1.051152547	2.072184623	0.483875732
Q9RXD2	DR_0383	S-layer-like array-related protein	29.5117321	29.447052	29.26331329	30.26058006	30.12435532	30.95912933	5	5	5	22.9	22.9	22.9	30.662	0	35.317	118	0.018026916	0.009441176	-1.040655772	0.486106466	-0.458629581
Q9RXF0	DR_0363	Peptide ABC transporter, periplasmic peptide-binding protein, putative	32.72161102	32.55233765	32.88278198	31.98264122	31.9018898	31.89229393	33	33	33	58.8	58.8	58.8	64.842	0	323.31	776	0.001346744	0.016699454	0.7933019	1.733036332	0.37783299
Q9RXG0	rnr	Ribonuclease R	29.63543701	29.65746307	29.4358902	30.17521858	30.33159447	30.2701931	18	18	18	35.5	35.5	35.5	84.741	0	323.31	346	0.001239543	0.039694915	-0.682738622	0.622981565	-0.327628728
Q9RXG3	DR_0350	Uncharacterized protein	26.55622482	26.81970215	26.71685791	27.58190155	27.10279465	27.68979263	9	9	9	22.8	22.8	22.8	60.533	0	252.73	174	0.017837147	0.031052133	-0.760567983	0.590263901	-0.34634103
Q9RXI1	DR_0332	Uncharacterized protein	29.60100365	29.10487175	28.97152901	28.03033829	28.35072899	28.29403877	14	14	14	31.2	31.2	31.2	71.139	0	163.21	169	0.009698238	0.010591549	1.000766118	2.001062348	0.451720566
Q9RXI3	DR_0330	Uncharacterized protein	28.38042831	28.23073006	28.11465836	27.24127197	27.01030731	27.48523712	8	8	8	18.5	18.5	18.5	56.812	0	73.427	78	0.003174844	0.00958209	0.99633344	1.994923522	0.461859475
Q9RXM4	DR_0286	Uncharacterized protein	28.2872715	28.3607235	27.66810608	27.10349655	26.55404472	27.30434608	4	4	4	23.6	23.6	23.6	23.28	0	144.48	95	0.023548051	0.009354839	1.118071238	2.170565921	0.483196402
Q9RXN0	DR_0280	Branched-chain amino acid ABC transporter, periplasmic amino acid-binding protein	28.0271244	28.16753578	27.82274437	28.84490776	28.63865089	28.80568886	8	8	8	29.1	29.1	29.1	39.044	0	137.55	96	0.003068466	0.025910448	-0.757280986	0.591610275	-0.357477201
Q9RXU0	DR_0216	SufE domain-containing protein	28.31721497	29.18312263	28.54719734	29.80754852	29.6495533	29.82734108	3	3	3	18.4	18.4	18.4	16.317	0	184.68	54	0.015203197	0.009133858	-1.07896932	0.473366882	-0.476366108
Q9RXX3	DR_0182	Glutamate synthase, small subunit	29.33613586	29.27466583	29.4305172	28.8313179	28.8296566	28.29355621	8	8	8	22.3	22.3	22.3	53.293	0	282.7	105	0.019645725	0.044725806	0.695596059	1.619553424	0.318404916
Q9RXZ4	DR_0160	Uncharacterized protein	28.61052132	28.45802879	28.73078537	29.50045586	29.3761692	29.22804832	8	8	8	18.9	18.9	18.9	69.279	0	161.12	123	0.002322227	0.020771574	-0.768445969	0.587049488	-0.363936864
Q9RY02	DR_0152	Uncharacterized protein	30.9281826	30.7722683	30.84752274	28.8562336	28.76771355	28.99002075	12	12	12	58.1	58.1	58.1	30.466	0	323.31	287	1.49182E-05	0	1.978001912	3.939470994	0.951533375
Q9RY13	hflx	GTPase HflX	27.07449341	26.71528625	26.66736221	27.28259659	27.67168617	28.15966606	5	5	5	10.3	10.3	10.3	57.452	0.00057803	4.25	43	0.035733727	0.01491954	-0.885602315	0.541261503	-0.387674791
Q9RTS5	DR_1681	GidA-related protein	27.56717873	27.63436508	27.59249115	26.21656418	26.52884674	26.23952484	3	3	3	16.6	16.6	16.6	27.598	0	26.283	70	0.000242986	0.001714286	1.269699732	2.411113779	0.603935011
Q9RTT5	DR_1671	Uncharacterized protein	29.91027832	29.96361351	29.73872948	28.47552872	27.54288864	28.45892906	3	3	3	23.3	23.3	23.3	18.302	0	127.34	79	0.005598335	0	1.711758296	3.275597963	0.739251063
Q9RTV1	DR_1655	ABC transporter, periplasmic substrate-binding protein, putative	28.36657143	28.4944973	28.49689865	30.08853722	29.70446014	30.04648209	9	9	9	35.3	35.3	35.3	35.49	0	323.31	228	0.000317861	0	-1.493837357	0.355066866	-0.701655776
Q9RTV5	DR_1649	Immunogenic protein	29.38757324	29.32768059	29.58418083	28.19915199	27.98408318	27.24081802	8	8	8	37.6	37.6	37.6	33.447	0	138.94	133	0.005660009	0	1.625127157	3.084693518	0.706431084
Q9RTW5	DR_1638	Corrinoid adenosyltransferase	26.55580139	26.91216469	26.85709381	27.60949898	27.58276367	27.67242813	3	3	3	29.7	29.7	29.7	20.25	0	112.81	55	0.001749756	0.014206061	-0.84654363	0.556115468	-0.400465245
Q9RTW8	DR_1634	FecR domain-containing protein	28.0518589	28.00629807	28.07979012	27.36669731	26.95260429	27.41956902	8	8	8	26.3	26.3	26.3	45.542	0	158.1	151	0.00584396	0.017915789	0.799692154	1.740729645	0.372091836
Q9RTX7	DR_1623	PrcB_C domain-containing protein	30.32667351	29.96471596	30.28570747	29.08840942	28.76588249	29.01148033	21	21	21	83.3	83.3	83.3	37.281	0	323.31	394	0.00118438	0.00144	1.237108231	2.35725565	0.575350292
Q9RTY0	DR_1620	Ketoacyl reductase, putative	30.30062103	30.47711182	30.38298607	29.40407753	29.84980583	29.61364937	8	8	8	23.8	23.8	23.8	34.94	0	89.064	210	0.005258456	0.025782178	0.764395396	1.698657976	0.357448809
Q9RTZ3	DR_1604	Oligosaccharide deacetylase, putative	27.56594467	27.41215706	27.85548973	26.40109634	27.06794548	26.04435158	7	7	7	28.5	28.5	28.5	48.499	0.00074738	21.128	44	0.02764777	0.0090625	1.106732686	2.153573685	0.475622164
Q9RTZ7	DR_1600	Uncharacterized protein	28.87261581	28.76439476	28.71567917	27.38327408	27.95449066	27.80544281	5	5	5	45.1	45.1	45.1	26.891	0.00073529	19.856	84	0.003798108	0.009830508	1.069827398	2.099182209	0.491368899
Q9RTZ8	DR_1599	Serine protease	28.52436256	28.6180687	28.71122169	27.72390366	27.64189339	27.58505821	14	14	14	41.1	41.1	41.1	50.683	0	323.31	383	0.000136271	0.008787879	0.967599233	1.955583629	0.468042137
Q9RTZ9	DR_1598	Protease, putative	30.15267181	30.34085274	30.191782	29.17407608	28.97358322	29.21657753	29	29	29	37.1	37.1	37.1	102.4	0	323.31	449	0.000301743	0.002	1.107023239	2.154007449	0.528577595
Q9RU07	DR_1589	Fructose-bisphosphate aldolase	32.07108688	32.4021759	32.06856155	31.35294914	31.4009552	31.4089222	15	15	15	59.7	59.7	59.7	32.421	0	323.31	308	0.002111357	0.017784946	0.792999268	1.732672833	0.37544521
Q9RU08	DR_1588	Aminotransferase, class I, putative	29.93775368	30.26136589	29.99145317	29.51737595	29.39345741	29.31246185	8	8	8	25.5	25.5	25.5	45.195	0	319.63	292	0.004902547	0.048890566	0.655759176	1.575444766	0.309829551
Q9RU55	DR_1539	Uncharacterized protein	28.07821274	28.74078941	29.07706833	26.58075333	26.95726204	26.85424232	2	2	2	12.7	12.7	12.7	11.275	0	99.257	46	0.004288579	0	1.834604263	3.566735574	0.792760131
Q9RU56	DR_1538	Osmotically inducible protein C	28.75126839	29.1155014	29.07681274	28.45611	28.10963631	28.16326904	3	3	3	32	32	32	18.663	0	127.75	82	0.009483913	0.033041096	0.738189061	1.668080671	0.342085815
Q9RU91	DR_1501	NADH dehydrogenase I, E subunit	27.04374695	27.16029167	27.19488525	26.13094711	26.05496597	26.0793438	6	6	6	39.6	39.6	39.6	21.984	0	118.03	87	3.3326E-05	0.004	1.044555664	2.06273096	0.509313319
Q9RU92	DR_1500	NADH-quinone oxidoreductase subunit F	28.08603287	27.79253197	27.98304939	26.45807648	27.0212574	26.79785919	7	7	7	22.7	22.7	22.7	47.984	0	111.87	85	0.002955415	0.002428571	1.194807053	2.289142149	0.546840225
Q9RU93	DR_1499	NADH-quinone oxidoreductase	29.39896965	29.20454788	29.58545303	26.79525948	27.50930023	27.09838486	7	7	7	15.1	15.1	15.1	77.931	0	323.31	138	0.000644053	0	2.262008667	4.796588471	1.012395136
Q9RUA1	DR_1491	Carboxyl-terminal protease, putative	27.18942833	27.19751167	27.12878609	26.01099014	26.26699448	26.04080391	3	3	3	11.9	11.9	11.9	46.524	0	54.793	39	0.000219094	0.004074074	1.065645854	2.093106694	0.51142384
Q9RUB0	DR_1481	Uncharacterized protein	30.1323452	30.69569397	30.10399628	29.02511787	28.84989548	28.96422005	7	7	7	29.8	29.8	29.8	33.085	0	323.31	367	0.002388241	0	1.364267349	2.574455529	0.620288071
Q9RUB8	DR_1472	Alpha-amylase	27.24635506	27.1108799	27.31397629	26.0570755	25.55367851	25.70067978	6	6	6	17	17	17	53.183	0	116.43	41	0.000833103	0	1.45325915	2.738259453	0.67251358
Q9RUC0	DR_1469	MurNAc-LAA domain-containing protein	27.25691986	27.13084793	27.00474548	26.67532539	26.01996422	26.5917778	10	10	10	32.5	32.5	32.5	50.821	0	323.31	170	0.032497648	0.046428571	0.701815287	1.626550131	0.31635625
Q9RUD0	DR_1459	Serine protease, subtilase family	29.78870964	29.94307518	30.11520386	29.53155518	28.86401939	29.33502769	13	13	13	41.5	41.5	41.5	63.53	0	323.31	300	0.032402996	0.044752	0.705462138	1.630666932	0.317867506
Q9RUD5	DR_1452	Aminotransferase, class I	29.87412643	29.70165443	29.5883503	28.42698479	28.59031487	28.28964806	14	14	14	43.9	43.9	43.9	44.673	0	96.644	205	0.000433204	0.001741935	1.285727819	2.438050178	0.606409828
Q9RUE0	DR_1447	Uncharacterized protein	32.24221039	32.1940155	32.18331909	31.14691925	31.12940025	31.04557037	16	16	16	45.7	45.7	45.7	47.265	0	323.31	553	6.96146E-06	0.002241758	1.099218369	2.142385897	0.539853714
Q9RUF4	DR_1432	Uncharacterized protein	29.85663414	29.7747364	29.86803055	28.43296814	28.89307594	28.4918251	6	6	6	38.2	38.2	38.2	9.2178	0	186.76	77	0.001140716	0.001421053	1.227177302	2.341084976	0.571439902
Q9RUF9	DR_1427	Signal peptidase I	29.05478477	29.65227509	29.23054695	30.34191322	30.1204052	30.2076931	7	7	7	40.9	40.9	40.9	29.738	0	138.25	136	0.008469959	0.013528662	-0.91080157	0.531889488	-0.416152057
Q9RUG9	DR_1417	Penicillin-insensitive transglycosylase	30.13907051	29.88476181	29.97226906	29.15010834	29.16413307	29.07477379	15	15	15	17.3	17.3	17.3	111.16	0	323.31	317	0.000399445	0.012903226	0.869028727	1.826432868	0.417885486
Q9RUK0	ychF	Ribosome-binding ATPase YchF	26.87290955	27.27613068	27.22655678	27.84607315	27.68525314	27.9865799	13	13	13	46.6	46.6	46.6	39.408	0	323.31	203	0.009740827	0.037965517	-0.714103063	0.609583998	-0.331534549
Q9RUK9	DR_1375	Glycosyl hydrolase, family 13	29.26129723	29.10439682	29.35951042	28.50824165	28.31332779	28.48723221	11	11	11	21.8	21.8	21.8	63.666	0	272.44	177	0.001131349	0.015389831	0.805467606	1.747712168	0.38417516
Q9RUL0	topA	DNA topoisomerase 1	28.66827583	28.38521004	28.40645027	27.48654175	27.63415718	27.54620552	15	15	15	19.6	19.6	19.6	111.12	0	323.31	290	0.000758367	0.011305556	0.931010564	1.906611052	0.443208871
Q9RUR7	DR_1315	DUF2382 domain-containing protein	30.48375702	30.20081139	30.4822197	29.72652054	29.68552017	29.73217773	13	12	12	49	49	49	22.759	0	271.46	312	0.002098794	0.0446639	0.674189885	1.59570049	0.321778006
Q9RUV4	DR_1277	ABC transporter, periplasmic substrate-binding protein, putative	26.37965965	26.46362114	27.36335945	28.65259933	28.38956451	28.99512482	6	6	6	34.2	34.2	34.2	33.971	0	127.35	145	0.005717418	0	-1.943549474	0.259976032	-0.82341257
Q9RUW2	DR_1268	DinB_2 domain-containing protein	26.74573517	26.54754448	26.60724258	25.54026031	25.88427544	25.74142075	3	3	3	20.9	20.9	20.9	15.06	0.00063816	8.9263	61	0.00140647	0.013157895	0.911521912	1.881028766	0.430823047
Q9RV11	DR_1219	Ferrous iron transport protein B	26.81787491	26.38890076	26.35053444	28.90132904	28.82295799	28.80008316	18	18	18	33.2	33.2	33.2	80.109	0	234.78	197	0.000109553	0	-2.322353363	0.199941054	-1.07870912
Q9RV31	DR_1199	Protease I	26.86313438	27.64821625	27.36669731	25.61946869	26.36882973	25.51406479	6	6	6	65.3	65.3	65.3	20.665	0	323.31	203	0.014574567	0	1.458561579	2.748342071	0.619676609
Q9RV32	bipA	50S ribosomal subunit assembly factor BipA	28.2404995	28.17336082	28.0495224	29.3940506	28.61925888	29.58427048	7	7	7	18	18	18	66.059	0	255.51	115	0.025395862	0.010820144	-1.044732412	0.484734808	-0.4541575
Q9RV70	DR_1160	Uricase	29.49113655	29.35653305	29.42450333	27.58190155	27.43595123	27.81488419	11	11	11	60.4	60.4	60.4	34.331	0	323.31	87	0.000101164	0	1.81314532	3.514075821	0.856474145
Q9RV78	DR_1151	3-hydroxybutyryl-CoA dehydratase	28.99123764	29.40019226	28.376791	29.49188232	30.05258369	29.70310783	7	7	7	30.8	30.8	30.8	31.687	0	180.57	76	0.071582248	0.028780488	-0.826450984	0.563914763	-0.35327709
Q9RV83	DR_1146	General stress protein 26, putative	30.67067337	30.60655594	31.01823616	30.18198586	29.70818329	30.27863693	7	7	7	27.5	27.5	27.5	21.043	0	196.33	243	0.03122239	0.044518219	0.708886464	1.634542019	0.319639099
Q9RV99	DR_1130	Coproporphyrinogen III oxidase	28.46917534	28.44490051	28.23416138	27.59555435	27.48500633	27.07510567	6	6	6	22.5	22.5	22.5	49.622	0	39.477	60	0.004682696	0.009372263	0.997523626	1.996569961	0.458628605
Q9RVA5	DR_1124	SLH family protein	31.05005646	31.02749252	31.1366291	32.64751053	32.54335403	32.51013184	19	19	19	46.6	46.6	46.6	42.8	0	323.31	1109	9.44925E-06	0	-1.495606105	0.35463182	-0.728464796
Q9RVF7	DR_1072	Acetyl-CoA acetyltransferase	26.28794098	24.81797218	25.0956707	27.06548119	27.18725777	26.06459808	6	6	6	29.5	29.5	29.5	40.629	0	54.683	89	0.075255406	0.002081633	-1.371917725	0.386377309	-0.532932205
Q9RVG6	DR_1063	Peptidyl-prolyl cis-trans isomerase C	32.40644073	32.43581772	32.26988602	31.30236435	31.29444313	31.25867271	22	22	22	69.2	69.2	69.2	36.1	0	323.31	576	3.32056E-05	0.002019802	1.085554759	2.122191371	0.528801229
Q9RVL6	mqnD	1,4-dihydroxy-6-naphtoate synthase	28.81711197	28.23384285	28.16767883	27.70147324	27.67283249	27.6502037	6	6	6	28.6	28.6	28.6	32.947	0	56.641	124	0.024111898	0.037802575	0.731374741	1.660220358	0.331408342
Q9RVQ1	DR_0971	Electron transfer flavoprotein, beta subunit	28.90959167	29.16060448	29.28685379	30.15291405	30.11693954	30.24898148	12	12	12	53.8	53.8	53.8	27.259	0	323.31	394	0.000859628	0.009008696	-1.053928375	0.481654859	-0.497683059
Q9RVQ3	DR_0969	Uncharacterized protein	30.01265335	30.38802528	30.18151093	29.46633911	29.28425217	29.5676136	14	14	14	43.9	43.9	43.9	46.258	0	323.31	305	0.005240094	0.028640777	0.75466156	1.687235739	0.353210156
Q9RVR2	DR_0960	WD_REPEATS_REGION domain-containing protein	30.97807884	30.68879128	30.488554	29.44429016	29.5297699	29.81170273	11	11	11	41.7	41.7	41.7	40.187	0	323.31	348	0.003382219	0.002915888	1.123220444	2.178326853	0.515165798
Q9RVT5	DR_0937	Tetratricopeptide repeat family protein	28.50752449	28.33666801	28.37943649	27.64814758	27.45583534	28.06779099	9	9	9	18	18	18	63.392	0	74.379	143	0.021936546	0.047138462	0.683951696	1.606534203	0.312617318
Q9RVU0	DR_0932	Polyprenyl synthase	27.80532074	28.15368652	28.07968903	26.73608589	26.71960258	26.64636421	7	7	7	32.8	32.8	32.8	34.632	0	101.46	132	0.000277835	0	1.312214533	2.483224219	0.622052022
Q9RVW4	DR_0907	Cold shock protein, CSD family	25.6511631	25.71586227	26.22525215	26.7951355	26.63865089	26.33795166	4	4	4	27.1	27.1	27.1	14.371	0	323.31	105	0.032329666	0.041277311	-0.726486842	0.604373856	-0.326403955
Q9RVW5	DR_0906	DNA topoisomerase (ATP-hydrolyzing)	29.90856171	30.06573868	29.81868172	30.61069679	30.64340782	30.61245537	22	22	22	33.9	33.9	33.9	73.157	0	323.31	380	0.000693114	0.03758952	-0.691192627	0.61934165	-0.333430582
Q9RVX7	DR_0894	Uncharacterized protein	29.63777161	29.52699471	29.8332653	29.0965004	28.78156853	29.0653019	25	25	25	59.1	59.1	59.1	52.642	0	323.31	395	0.006995411	0.044740741	0.684886932	1.607575987	0.320886197
Q9RVZ4	DR_0876	Nudix hydrolase domain-containing protein	29.07186127	28.86758804	28.9127655	28.2565136	28.34350395	28.26856613	4	4	4	36.9	36.9	36.9	17.528	0	26.956	76	0.000614416	0.044699187	0.661210378	1.581408822	0.319786388
Q9RVZ5	DR_0875	Aminopeptidase N	26.65444374	26.53507614	26.688591	25.92084312	25.27937508	25.490448	7	7	7	24.2	24.2	24.2	51.281	0	95.353	94	0.005450785	0.009586777	1.062481562	2.088520873	0.484178304
Q9RW23	DR_0846	Bacterioferritin comigratory protein	31.55787086	31.43290901	31.49919128	30.71391106	30.73537636	30.26762962	7	7	7	54.9	54.9	54.9	19.057	0	323.31	189	0.00412972	0.013071895	0.924351374	1.897830798	0.428599514
Q9RW25	DR_0844	Thioredox_DsbH domain-containing protein	28.33415413	28.32328415	28.15450859	27.33005524	27.79054451	27.46497536	10	10	10	17	17	17	75.927	0	156.88	129	0.007510036	0.031700935	0.742123922	1.672636466	0.345409358
Q9RW56	DR_0813	1-pyrroline-5-carboxylate dehydrogenase	30.72720337	30.7513485	30.64306259	31.61324692	31.52018929	31.69199753	18	18	18	51.1	51.1	51.1	56.626	0	323.31	607	0.000110882	0.012	-0.901273092	0.535414052	-0.437613118
Q9RW64	tatA	Sec-independent protein translocase protein TatA	27.11971283	27.72247124	26.86100388	26.1861248	25.94623566	25.96055794	5	5	5	53	53	53	14.533	0	158.73	84	0.010731325	0.00204	1.203423182	2.302854374	0.530897444
Q9RW82	DR_0787	S4 RNA-binding domain-containing protein	29.3914299	29.1534214	29.30190659	28.6323204	28.33436775	28.48008156	13	13	13	54	54	54	25.45	0	260.18	187	0.001933511	0.016883978	0.799996058	1.741096369	0.379050227
Q9RW88	DR_0781	Response regulator, OmpR/PhoB family	30.51050758	30.30192947	30.16985321	29.64981079	29.53952789	29.74154663	6	6	6	34.2	34.2	34.2	25.06	0	51.743	127	0.004023294	0.0429	0.683801651	1.606367127	0.323298156
Q9RW97	DR_0772	Uncharacterized protein	26.24256325	26.31304169	26.19054031	26.74995995	27.00120544	27.00109863	3	3	3	16	16	16	22.631	0	23.007	56	0.001822086	0.044881633	-0.668706258	0.629070556	-0.319810672
Q9RWH2	DR_0696	V-type ATP synthase, K subunit	29.75908661	28.95232582	29.6141243	30.33116722	30.42762375	30.89504242	1	1	1	16.8	16.8	16.8	10.023	0	323.31	140	0.021615737	0.00928	-1.10943222	0.463476398	-0.481675386
Q9RWK8	DR_0658	Lactamase_B domain-containing protein	29.48129463	29.49937248	29.77876663	28.56067085	28.78406715	28.57574844	2	2	2	11.8	11.8	11.8	39.037	0	26.132	97	0.001410538	0.010517483	0.946315765	1.926945496	0.446316588
Q9RWP6	DR_0620	TGc domain-containing protein	28.21710968	27.65812683	28.11728668	26.83581161	27.45701027	26.71109009	2	2	2	2.2	2.2	2.2	105.89	0.009264	1.4966	14	0.025788567	0.012506667	0.99620374	1.994744185	0.435438577
Q9RWR9	DR_0597	Uncharacterized protein	27.18177223	27.03380585	27.19244194	25.37477684	25.12628555	25.3836689	5	5	5	35.6	35.6	35.6	23.702	0	127.57	98	4.85655E-05	0	1.841096242	3.582821683	0.877267789
Q9RWS4	DR_0591	Uncharacterized protein	25.67244148	25.03950691	24.72816658	25.71384621	27.69085693	25.09888649	1	1	1	12.5	12.5	12.5	25.744	0	71.168	12	0.285887664	0.023537688	-1.021158218	0.49272063	-0.36085868
Q9RWT0	DR_0585	Aminopeptidase	30.92301941	31.06168938	31.15864372	30.41185379	30.35457993	30.42021179	12	12	12	48.2	48.2	48.2	40.339	0	289.77	358	0.000797612	0.047206226	0.652235667	1.571601736	0.314874207
Q9RWU6	DR_0569	Uncharacterized protein	28.60261345	28.6073494	28.62975311	26.61918831	26.50277519	27.49113655	6	6	6	23.1	23.1	23.1	36.536	0	115.71	58	0.005042965	0	1.742205302	3.34546164	0.753555598
Q9RWV3	DR_0562	Maltose/maltodextrin transport system permease protein	27.4873085	26.7988472	27.11038208	27.83164978	27.99911118	27.72897148	3	3	3	11.5	11.5	11.5	50.748	0	38.901	28	0.02807576	0.041623431	-0.721064885	0.606649495	-0.325677737
Q9RWV5	DR_0560	Thioredoxin domain-containing protein	29.85672188	29.58098602	29.10442162	28.83433533	28.59213448	28.8045826	9	9	9	40.7	40.7	40.7	40.173	0	323.31	200	0.029597194	0.031981481	0.770359039	1.705694222	0.345051465
Q9RX16	DR_0499	3-hydroxyisobutyrate dehydrogenase	27.69318581	27.760149	27.29631615	28.27715111	28.21090126	28.57812691	9	9	9	36.1	36.1	36.1	31.194	0	66.52	104	0.013640185	0.028921569	-0.772176107	0.585533611	-0.35362037
Q9RX28	DR_0487	Uncharacterized protein	24.41506195	24.06808853	24.02445221	25.21033478	25.26148224	25.16936111	2	2	2	7.3	7.3	7.3	42.062	0	274.14	72	0.001170587	0.009747899	-1.044525146	0.484804452	-0.49121424
O32504	pprA	DNA repair protein PprA	26.54876328	27.08496857	26.64636421	29.32031822	29.23008919	29.08952141	10	10	10	37.3	37.3	37.3	32.21	0	323.31	194	0.000160754	0	-2.453277588	0.182595411	-1.126368161
O32508	cinA	CinA-like protein	26.09414101	26.04372597	26.31817245	28.02067566	28.258358	28.06722641	16	16	16	45.3	45.3	45.3	42.662	0	323.31	174	6.07947E-05	0	-1.963406881	0.256422208	-0.929922469
P42443	recA	Protein RecA	30.5434227	30.52075195	30.75070953	32.51770401	32.35922241	32.54492188	19	19	19	62.3	62.3	62.3	38.144	0	323.31	440	3.66571E-05	0	-1.868988037	0.273765388	-0.892840893
P56861	cysC	Adenylyl-sulfate kinase	27.26695824	27.48999023	27.60632515	29.24072647	28.49216843	29.31678391	5	5	5	29.2	29.2	29.2	20.588	0	115.7	82	0.005147299	0	-1.562135061	0.33864954	-0.684749793
P56864	sat	Sulfate adenylyltransferase	26.71934128	26.85519409	26.94145393	31.27308655	30.79900169	30.90023613	9	9	9	28.4	28.4	28.4	42.943	0	323.31	231	1.24547E-05	0	-4.152111689	0.056245766	-1.924070971
P83589	DR_2477	Probable 3-hydroxyacyl-CoA dehydrogenase	31.18447113	31.03610229	31.19888115	33.56365585	33.84043121	33.81612015	10	10	10	30.1	30.1	30.1	37.54	0	312.55	378	1.44198E-05	0	-2.60025088	0.164909809	-1.236656495
Q59337	katA	Catalase	32.89102554	33.05988693	32.85487747	32.39422226	32.1629982	32.33095169	25	25	25	41.8	41.8	41.8	60.512	0	323.31	806	0.002399629	0.050479705	0.639205933	1.557471682	0.305321681
Q9R342	tufA	Elongation factor Tu	32.10917664	32.58698654	32.37396622	32.96662521	33.25743484	33.22776794	20	20	20	43	43	43	44.452	0	323.31	976	0.008803593	0.019138462	-0.793899536	0.576782966	-0.366487451
Q9RR63	tyrS	Tyrosine--tRNA ligase	27.59526825	27.33705139	27.40177917	28.43642807	27.99927139	27.98538589	8	8	8	30.4	30.4	30.4	45.504	0	157.01	140	0.014129888	0.04492562	-0.695662181	0.617425862	-0.320999866
Q9RR76	gpsA	Glycerol-3-phosphate dehydrogenase [NAD(P)+]	25.51005363	24.74278259	25.31868935	26.7137146	25.35430527	25.76660919	3	3	3	19.8	19.8	19.8	33.597	0	231.24	88	0.179172632	0.050411985	-0.754367828	0.592806089	-0.306180607
Q9RRB6	slpA	S-layer protein SlpA	31.399683	31.23008919	31.55220032	32.67971802	32.55071259	32.41225815	62	62	62	65.4	65.4	65.4	123.73	0	323.31	2405	0.000673908	0.0024	-1.153572083	0.449510873	-0.543905492
Q9RRB7	ppaC	Probable manganese-dependent inorganic pyrophosphatase	31.03196716	30.91256523	31.08986282	31.65087128	31.74230003	31.61232376	14	14	14	56.7	56.7	56.7	34.038	0	323.31	403	0.000535388	0.044931727	-0.657033285	0.634181068	-0.31819358
Q9RRC4	argS	Arginine--tRNA ligase	29.28376579	29.310709	29.29109764	30.16925621	30.13430405	30.22204781	15	15	15	31.2	31.2	31.2	66.603	0	323.31	267	5.08472E-06	0.012423841	-0.880011876	0.543362958	-0.434200369
Q9RRE4	DR_2548	Probable transcriptional regulatory protein DR_2548	27.62393951	27.49083138	27.3646946	28.47049522	28.37803078	27.9754715	7	7	7	24.2	24.2	24.2	25.894	0	50.803	54	0.009928657	0.0245	-0.781510671	0.581757306	-0.360244029
Q9RRJ5	hisA	1-(5-phosphoribosyl)-5-[(5-phosphoribosylamino)methylideneamino] imidazole-4-carboxamide isomerase	27.9749794	28.02427292	27.98119926	28.67697334	28.59797096	28.85902023	7	7	7	38.2	38.2	38.2	25.269	0	195.44	122	0.000806611	0.031553488	-0.717837652	0.608008058	-0.345308608
Q9RRT0	menG	Demethylmenaquinone methyltransferase	25.35585213	24.99907875	24.44290924	26.10109329	26.4518013	26.54623413	4	4	4	24.9	24.9	24.9	26.567	0	200.97	55	0.008592976	0	-1.433762868	0.370164162	-0.623875484
Q9RRT8	surE	5'-nucleotidase SurE	28.19943237	28.22517776	28.3052597	29.27021599	29.12839127	28.85204124	5	5	5	20.1	20.1	20.1	28.297	0	112.27	95	0.002693856	0.013869822	-0.840259552	0.558543074	-0.395072621
Q9RSG0	ispH	4-hydroxy-3-methylbut-2-enyl diphosphate reductase	28.54506302	28.65826416	28.62097168	27.59142113	27.91923141	27.52290344	6	6	6	29.6	29.6	29.6	36.317	0	70.358	137	0.001835147	0.011918367	0.930247625	1.905603046	0.437402592
Q9RSN7	infC	Translation initiation factor IF-3	30.07150269	30.10262108	30.04674149	31.02993011	30.9225235	31.26433182	5	5	5	47.2	47.2	47.2	23.617	0	323.31	257	0.000614658	0.008992248	-0.99864006	0.500471541	-0.475044596
Q9RSP3	thrS	Threonine--tRNA ligase	29.37778282	29.36594582	29.08696938	29.9294529	30.00289726	30.08701897	10	10	10	23.6	23.6	23.6	73.942	0	323.31	244	0.002283619	0.0312	-0.729557037	0.603089057	-0.346522572
Q9RSQ7	nusB	Transcription antitermination protein NusB	24.89319229	25.31063461	25.77495003	27.06270599	26.16909409	26.23496628	5	5	5	57.3	57.3	57.3	21.147	0	323.31	81	0.038891021	0.009666667	-1.162663142	0.446687212	-0.487676959
Q9RSS6	nusG	Transcription termination/antitermination protein NusG	31.29947472	30.99853134	31.22158813	31.72955513	31.85819817	31.92284203	7	7	7	55.3	55.3	55.3	20.967	0	323.31	341	0.003387459	0.0461875	-0.663667043	0.631271689	-0.315044476
Q9RSS8	rplA	50S ribosomal protein L1	29.55101776	29.81410408	30.25586128	31.04472542	30.45601273	30.9402771	9	9	9	52.4	52.4	52.4	24.36	0	323.31	394	0.02657439	0.013443038	-0.940010707	0.521229012	-0.413339985
Q9RSW7	rplT	50S ribosomal protein L20	29.34102249	28.74970245	29.48177719	30.26360512	29.57475662	30.10886383	7	7	7	49.2	49.2	49.2	13.957	0	323.31	166	0.061067672	0.032331797	-0.791574478	0.577713263	-0.343217585
Q9RTG5	infB	Translation initiation factor IF-2	29.55136681	29.37384796	29.51852036	30.31559753	30.02788925	30.46343803	13	13	13	29.6	29.6	29.6	64.023	0	323.31	270	0.004783101	0.018103093	-0.787729899	0.579254841	-0.368267436
Q9RTJ3	DR_1769	Desiccation/radiation resistance protein DR_1769	30.65112877	30.8096199	30.46480179	29.82673454	29.60501862	30.07660866	15	15	15	46.2	46.2	46.2	58.433	0	323.31	471	0.008814245	0.017729167	0.805729548	1.748029519	0.371513696
Q9RTL8	pgi	Glucose-6-phosphate isomerase	27.52454948	27.92025375	27.57123566	26.85934639	27.19610405	26.97716522	10	10	10	26.1	26.1	26.1	60.164	0	68.385	139	0.014205458	0.050601504	0.661141078	1.58133286	0.306207317
Q9RU24	DR_1571	Probable ABC transporter-binding protein DR_1571	33.50497818	33.21562576	33.51547241	32.33258057	32.08787155	32.04846573	32	32	32	58.6	58.6	58.6	65.62	0	323.31	1115	0.000691158	0.00161194	1.255719503	2.387862067	0.588855077
Q9RU89	nuoD	NADH-quinone oxidoreductase subunit D	26.51332664	26.21491623	25.99243736	24.47351646	24.59149361	24.11751366	5	5	5	19.7	19.7	19.7	44.737	0	35.968	46	0.000882492	0	1.84605217	3.59515051	0.836254983
Q9RUK6	msrB	Peptide methionine sulfoxide reductase MsrB	28.247715	27.65095711	28.72364235	26.78867912	27.27577591	27.0730629	3	3	3	26.1	26.1	26.1	17.661	0	136.5	156	0.027104734	0.008931034	1.161598841	2.237052076	0.496207166
Q9RUR8	DR_1314	Uncharacterized protein DR_1314	33.56001282	33.68415833	33.52554321	32.21910858	32.46905518	32.25841904	41	41	40	90.5	90.5	90.5	30.606	0	323.31	1403	0.000153007	0.001770492	1.274377187	2.418943693	0.609361705
Q9RUS3	rpsT	30S ribosomal protein S20	29.83824921	30.37534142	29.88314438	30.86960411	30.6724453	30.76382637	4	4	4	31.5	31.5	31.5	10.003	0	323.31	265	0.015305927	0.0352287	-0.736380259	0.600243483	-0.337599699
Q9RV58	DR_1172	Protein DR_1172	29.00985336	29.06858444	29.26941299	28.20913506	28.49151993	28.2882843	25	25	25	70.8	70.8	70.8	30.929	0	323.31	259	0.002401388	0.01782199	0.786303838	1.724650271	0.371757329
Q9RV66	panC	Pantothenate synthetase	28.57130814	28.79965019	28.70014954	27.95021439	27.837677	27.79556847	6	6	6	21.7	21.7	21.7	30.118	0	74.432	93	0.000503937	0.014120482	0.829216003	1.776719586	0.398542664
Q9RV69	DR_1161	5-hydroxyisourate hydrolase	30.11172676	29.92082024	29.9797821	28.27874756	28.38381004	28.41296387	4	4	4	44.5	44.5	44.5	12.868	0	151.75	100	1.89892E-05	0	1.645602544	3.128785042	0.795124835
Q9RV96	hemE	Uroporphyrinogen decarboxylase	30.90037918	31.19436836	30.77980042	29.41477966	29.60644913	29.30773735	6	6	6	30.5	30.5	30.5	38.032	0	134.82	145	0.000554166	0	1.515193939	2.8583725	0.704423287
Q9RV97	ilvD	Dihydroxy-acid dehydratase	28.05966568	28.1649971	27.82917213	27.07785797	27.11763382	27.105896	9	9	9	18	18	18	64.678	0	323.31	123	0.000779525	0.012590604	0.917482376	1.888816273	0.436924915
Q9RV98	hemH	Ferrochelatase	29.53131485	29.50720215	29.67569542	28.06363106	27.53125763	27.52372742	9	9	9	34.2	34.2	34.2	35.018	0	323.31	170	0.000559535	0	1.865198771	3.643181249	0.853127224
Q9RVE7	hpf	Ribosome hibernation promotion factor	28.7592926	29.15209198	29.15102768	28.07846832	27.59491348	27.5346756	7	7	7	50.3	50.3	50.3	22.02	0	250.34	168	0.004017772	0.001479452	1.284784953	2.436457324	0.57973943
Q9RVY3	DR_0888	Uncharacterized protein DR_0888	32.1758728	32.23959351	32.33771896	33.40831375	33.28609467	33.36880112	13	13	13	60.9	60.9	60.9	26.57	0	323.31	450	4.90003E-05	0.002125	-1.10334142	0.465437249	-0.535793788
Q9RXI7	ddrD	DNA damage response protein D	28.42217827	28.32195282	28.69700432	30.68143845	30.75827599	30.70512009	13	13	13	54.5	54.5	54.5	21.156	0	323.31	317	4.04922E-05	0	-2.234566371	0.212485107	-1.056837711
Q9RXJ0	rplE	50S ribosomal protein L5	30.15689659	30.42822266	30.44569016	31.43569183	31.39238358	31.65787125	8	8	8	38.3	38.3	38.3	20.35	0	211.06	383	0.000759423	0.002344828	-1.151712418	0.450090676	-0.542107412
Q9RXJ6	rpsC	30S ribosomal protein S3	28.39990807	28.86602592	28.41389275	30.16554832	29.63778877	30.44569016	8	8	8	45	45	45	27.307	0	323.31	213	0.005689822	0	-1.523066839	0.347945478	-0.667421468
Q9RXK2	rplC	50S ribosomal protein L3	31.08473969	31.13864326	31.04661179	31.91805077	31.56183624	31.92064285	10	10	10	39.8	39.8	39.8	22.437	0	323.31	519	0.004353164	0.036263158	-0.710178375	0.61124456	-0.334654158
Q9RXK5	fusA	Elongation factor G	31.19782829	31.41739845	31.23734474	32.10671234	32.145401	32.05823898	33	33	33	51.9	51.9	51.9	76.797	0	323.31	1223	0.000342522	0.013952381	-0.819260279	0.566732452	-0.395372083
Q9RXK6	rpsG	30S ribosomal protein S7	31.67219353	31.76659203	31.50464821	32.46241379	32.20763397	32.48922348	10	10	10	60.9	60.9	60.9	17.941	0	279.58	359	0.00332011	0.031349282	-0.738612493	0.599315465	-0.348735404
Q9RXP1	DR_0269	Uncharacterized protein DR_0269	27.36686325	27.31354332	27.05455208	27.76262283	27.8983345	28.01339722	2	2	2	13.7	13.7	13.7	35.742	0	323.31	54	0.005852903	0.050294118	-0.646465302	0.638843607	-0.304843427
Q9RXT4	purL	Phosphoribosylformylglycinamidine synthase subunit PurL	29.01464844	28.82444572	29.02419281	29.52136993	29.66249657	29.82764435	11	11	11	25.2	25.2	25.2	78.366	0	128.36	238	0.00285833	0.034986425	-0.716074626	0.60875152	-0.339397811
Q9RXT9	DR_0217	Thiosulfate sulfurtransferase	30.24524498	29.98956108	30.23066139	31.19618797	31.15224838	31.33559227	15	15	15	65.7	65.7	65.7	32.27	0	323.31	384	0.000421797	0.004036697	-1.072853724	0.475377747	-0.510971054
Q9RXU7	trmFO	Methylenetetrahydrofolate--tRNA-(uracil-5-)-methyltransferase TrmFO	26.67236137	26.8469696	26.41517448	27.52395058	27.58383942	27.35253906	6	6	6	28.6	28.6	28.6	50.17	0	232.98	121	0.004190804	0.014541176	-0.841941198	0.5578924	-0.392827531
Q9RY24	grpE	Protein GrpE	30.0175724	30.18730545	29.95379829	30.65659332	30.74911118	30.81779861	5	5	5	20.4	20.4	20.4	24.724	0	55.348	138	0.001202407	0.039111111	-0.688275655	0.620595158	-0.330284528
Q9RY51	ssb	Single-stranded DNA-binding protein	29.47111511	29.95435333	29.75315094	31.75074959	31.83984947	31.74430656	10	10	10	43.9	43.9	43.9	32.722	0	323.31	604	0.000138908	0	-2.052095413	0.241133598	-0.957357834
Q9RY66	obg	GTPase Obg	27.7440033	27.33654022	26.98054504	28.09360695	28.35988617	28.26745033	11	11	11	27.6	27.6	27.6	47.836	0	323.31	171	0.019276127	0.014035928	-0.886618296	0.540880467	-0.39688134
Q9RYE3	DR_0006	UPF0173 metal-dependent hydrolase DR_0006	27.58096886	28.76414299	28.74004936	29.6953125	29.73402023	29.89893913	5	5	5	37	37	37	24.488	0	32.011	124	0.023228171	0.001661538	-1.414370219	0.375173486	-0.590453169
Q9RYM8	DR_A0283	Probable subtilase-type serine protease DR_A0283	32.89996719	32.7731514	32.81774139	31.75047112	31.40537643	31.62836266	33	33	33	55.8	55.8	55.8	76.754	0	323.31	1076	0.000328811	0.001565217	1.235549927	2.354710873	0.586224324
Q9RYM9	DR_A0282	Uncharacterized protein DR_A0282	31.78534508	32.01833344	31.90924263	31.05031586	30.85548973	30.91883278	22	22	22	65.1	65.1	65.1	54.834	0	323.31	721	0.000404245	0.009511111	0.962760925	1.949036253	0.460995049
Q9RYP0	ade	Adenine deaminase	28.11063194	27.86230659	28.04520607	27.18971062	27.38656616	27.15759468	7	7	7	14.4	14.4	14.4	55.904	0	27.662	101	0.001797048	0.023656566	0.761424383	1.695163445	0.362035756
Q9RYR5	hmp	Flavohemoprotein	27.14763451	26.71777344	26.81848526	25.24056244	25.26202011	25.23527718	5	5	5	16.6	16.6	16.6	43.296	0.00071891	17.456	36	0.000223016	0	1.648677826	3.135461545	0.774006485
Q9RZ89	hup	DNA-binding protein HU	29.99185944	31.27896881	31.32286644	32.20629501	32.26113892	32.35759735	9	9	9	66.4	66.4	66.4	12.289	0	223.7	415	0.0324486	0.001459459	-1.410445531	0.376195493	-0.578342724
Q9RZE7	parB2	Probable chromosome 2-partitioning protein ParB	26.1862011	25.9703331	26.05500793	26.69564438	26.82626534	26.91102219	8	8	8	36.2	36.2	36.2	32.891	0	248.32	157	0.001125534	0.029064039	-0.740463257	0.598547125	-0.354509403
Q9RZN1	dps2	DNA protection during starvation protein 2	26.56165314	25.80013275	25.2253437	27.04416466	26.25580406	27.17445755	2	2	2	14.1	14.1	14.1	26.089	0	193.91	32	0.11644056	0.01500578	-0.962432226	0.513191	-0.387795422
Q9RRA0	DR_2594	Magnesium protoporphyrin chelatase, putative	30.10749245	29.97473335	29.8861866	30.61920738	30.95296478	31.05840111	18	18	18	45	45	45	53.228	0	323.31	357	0.003812607	0.013358491	-0.887386958	0.540592365	-0.413282784
Q9RRA2	DR_0392	BON domain-containing protein	30.11359024	30.03891563	30.20431519	29.06388855	29.21048164	28.90664291	4	4	4	30.6	30.6	30.6	34.323	0	323.31	165	0.000449157	0.005026549	1.058602651	2.0829131	0.504116645
Q9RRC5	DR_2567	N-acetylmuramoyl-L-alanine amidase-related protein	29.59560776	29.391819	29.666008	29.04767799	28.41981125	29.082407	9	9	9	33.1	33.1	33.1	37.176	0	128.46	140	0.038314024	0.047023256	0.701179504	1.625833482	0.314363574
Q9RRC7	DR_2565	Iron-sulfur binding reductase, putative	27.52991867	27.47041702	27.495718	28.209692	28.38409805	28.2878437	21	21	21	26.5	26.5	26.5	121.55	0	323.31	336	0.000117583	0.01475	-0.795193354	0.576265935	-0.387275354
Q9RRE0	mltG	Endolytic murein transglycosylase	27.44663811	27.30277824	27.3239727	27.94859886	28.39729881	28.16533279	6	6	6	21.9	21.9	21.9	37.421	0	323.31	180	0.004059448	0.017072626	-0.812613805	0.569349403	-0.380242448
Q9RRF0	DR_2542	Peptidyl-prolyl cis-trans isomerase	28.37542343	28.38100624	28.38496208	29.22354507	29.24714851	29.15334892	7	7	7	42	42	42	19.073	0	292.34	169	8.14755E-06	0.013703704	-0.827550252	0.563485249	-0.408000958
Q9RRF4	DR_2538	Cytochrome P450	26.69829559	26.54405403	26.40143776	28.3049984	27.39843941	27.96867561	4	4	4	19.1	19.1	19.1	43.477	0	26.285	24	0.008474096	0.001636364	-1.342775345	0.394261476	-0.58942069
Q9RRG1	DR_2531	Thiosulfate sulfurtransferase	29.0057373	29.06999397	29.08212852	28.28193283	28.31198692	28.21988106	5	5	5	26.9	26.9	26.9	29.844	0	323.31	152	2.6707E-05	0.015842697	0.781352997	1.718741998	0.383765617
Q9RRH4	DR_2517	Uncharacterized protein	29.46433449	29.52324104	29.3506012	28.2469902	28.27515411	28.45309067	6	6	6	34.9	34.9	34.9	35.523	0	323.31	190	0.000166132	0.002193548	1.120980581	2.174947506	0.538405649
Q9RRI7	DR_2503	Prolyl endopeptidase	28.61526489	28.49587059	28.68207359	29.20999527	29.29706001	29.38471603	10	10	10	15	15	15	75.236	0	323.31	196	0.000706876	0.035071429	-0.699520747	0.615776729	-0.33724361
Q9RRK0	DR_2489	Uncharacterized protein	27.60059547	27.032547	26.76660919	25.35083771	25.5148468	25.51328087	5	5	5	17.8	17.8	17.8	51.18	0	97.074	89	0.002664417	0	1.673595428	3.190086246	0.743190446
Q9RRK9	DR_2480	Acetyl-CoA acetyltransferase	30.0240612	30.44717026	29.97048759	32.8780899	32.68885422	32.89500809	16	16	16	59.9	59.9	59.9	40.858	0	323.31	730	8.40961E-05	0	-2.673411051	0.156755607	-1.23505655
Q9RRM4	DR_2464	Peptidyl-prolyl cis-trans isomerase	29.51542282	29.5994606	30.1935463	30.53612137	30.73174095	30.30606461	3	3	3	25.3	25.3	25.3	17.393	0	323.31	149	0.037452515	0.035185841	-0.755165736	0.592478318	-0.336177008
Q9RRP3	DR_2445	Uncharacterized protein	25.65444374	25.98491859	26.62044907	27.6458149	27.73259735	27.68765831	2	2	2	32.5	32.5	32.5	12.91	0	65.563	53	0.004896545	0	-1.602086385	0.329400264	-0.701265693
Q9RRP5	DR_2443	Ribosomal protein N-acetyltransferase, putative	28.75945091	28.82453728	28.75725937	29.73104477	30.01730728	30.00918579	5	5	5	24.2	24.2	24.2	21.052	0.00068027	12.907	58	0.000296928	0.002372093	-1.138763428	0.454148674	-0.543134731
Q9RRR8	DR_2418	DNA-binding response regulator	25.46054649	25.67020226	26.05316353	26.98641777	26.05364037	26.52786255	6	6	6	25.7	25.7	25.7	40.691	0	89.746	69	0.068155785	0.032623853	-0.794669469	0.576475232	-0.342480723
Q9RRV0	DR_2385	Phenylacetic acid degradation protein PaaB, putative	28.3002491	28.41098595	28.48700142	27.74304008	26.96168327	26.52601242	4	4	4	31.7	31.7	31.7	25.164	0	191.78	66	0.021346952	0.00255	1.322500229	2.500991629	0.56035212
Q9RRV1	DR_2384	Phenylacetic acid degradation protein PaaC	31.35909081	31.5496788	31.31818581	29.32872963	29.89778519	29.38448906	10	10	10	41.4	41.4	41.4	29.318	0	323.31	164	0.000653558	0	1.871983846	3.660355687	0.852976194
Q9RRV2	DR_2383	Phenylacetic acid degradation protein PaaD	30.41094398	30.34931564	30.24818993	28.17164421	28.36406898	28.49308586	7	7	7	48.8	48.8	48.8	18.166	0	109.5	124	4.49381E-05	0	1.993216832	3.98123721	0.947008279
Q9RRV3	DR_2382	Uncharacterized protein	29.33817673	28.77871895	29.25972748	27.83128738	27.94692802	27.87343788	5	5	5	17	17	17	36.547	0	81.981	69	0.002226507	0.001402597	1.241656621	2.364699107	0.57005946
Q9RRV4	DR_2381	Aldehyde dehydrogenase	30.61394882	30.73779678	31.0363636	29.56860924	29.31263542	29.37743187	13	13	13	24.3	24.3	24.3	75.492	0	62.869	182	0.000725276	0	1.376477559	2.596336828	0.64110414
Q9RRV7	DR_2378	Uncharacterized protein	25.63156509	25.35242081	25.60274887	23.84900093	24.50142479	24.58411217	4	4	4	63.4	63.4	63.4	9.7595	0.00064893	9.7976	23	0.008085024	0.002318182	1.217398961	2.325271154	0.541352972
Q9RRW1	DR_2374	Ribonucleoside-diphosphate reductase	29.41045952	29.54910851	29.46866989	31.36833191	31.4873085	31.38355255	23	23	23	23.6	23.6	23.6	152.91	0	323.31	415	3.84889E-06	0	-1.936985016	0.261161653	-0.942621698
Q9RRX1	DR_2361	Acyl-CoA dehydrogenase, putative	30.90246582	31.07864571	31.02597618	32.09389877	32.20063782	32.15722656	21	21	21	42.3	42.3	42.3	66.193	0	323.31	1026	4.60481E-05	0.002518519	-1.148225149	0.451179947	-0.557197105
Q9RRZ0	DR_2342	Uncharacterized protein	28.38026237	28.17731094	27.37169075	27.06445313	26.83328056	26.99323654	6	6	6	45	45	45	22.863	0	105.64	70	0.032582528	0.011837838	1.012764613	2.017774025	0.437388109
Q9RRZ5	DR_2334	Uncharacterized protein	26.71920967	26.59220695	26.32702637	27.40308189	27.46808815	27.67060661	4	4	4	24.6	24.6	24.6	42.811	0	59.693	74	0.002349852	0.010666667	-0.967777888	0.511292976	-0.452054346
Q9RRZ6	DR_2333	NADH oxidase-related protein	25.39044189	25.51391411	25.77618027	26.45820045	26.21663857	26.37742805	6	6	6	20.6	20.6	20.6	42.912	0	41.86	62	0.004137359	0.017637306	-0.790576935	0.578112858	-0.37045477
Q9RS17	DR_2310	Uncharacterized protein	32.17206192	31.88150406	32.10243225	31.43633842	31.33063316	31.26399612	22	22	22	41	41	41	84.409	0	323.31	1144	0.002171688	0.034915556	0.708343506	1.633926974	0.337155625
Q9RS52	uvrB	UvrABC system protein B	27.21909714	27.08648872	27.08111191	27.79122734	27.56019592	28.03196716	11	11	11	18.4	18.4	18.4	81.944	0	91.996	81	0.009743117	0.048503817	-0.665564219	0.630442099	-0.310506496
Q9RS70	DR_2257	Erythromycin esterase, putative	25.0263958	25.1509304	25.05204582	25.80889511	25.75984383	25.90802383	5	5	5	11.6	11.6	11.6	58.59	0	38.5	43	0.00020445	0.020877551	-0.749130249	0.594962132	-0.364044273
Q9RS85	DR_2242	Thiol-specific antioxidant protein, putative	28.00555038	28.01797104	27.71927452	27.11336708	27.50635147	27.13907051	4	4	4	31.8	31.8	31.8	16.578	0	179.75	79	0.014481931	0.050223881	0.661335627	1.58154612	0.306161098
Q9RS98	DR_2229	Uncharacterized protein	29.66934013	29.7359581	29.82756805	28.90316963	29.15175247	28.81298828	6	6	6	54.3	54.3	54.3	19.03	0	323.31	234	0.002090034	0.018010582	0.788318634	1.727060514	0.373399438
Q9RSA6	DR_2220	Tellurium resistance protein TerB (TerB) putative	27.00613785	27.41989136	27.21826553	28.83177185	28.80427361	28.96878624	4	4	4	42	42	42	16.619	0	124.5	93	0.000219012	0	-1.653512319	0.317865354	-0.776356356
Q9RSD4	DR_2190	NADH-dependent flavin oxidoreductase, putative	32.29914856	32.1326828	32.17050934	30.94167709	31.06932831	31.13081169	8	8	8	26.2	26.2	26.2	39.579	0	323.31	356	0.000104856	0.002487805	1.153507868	2.224541277	0.555878982
Q9RSE4	DR_2180	Robl_LC7 domain-containing protein	27.00045395	28.58193779	27.7612915	29.63035965	28.83331108	29.29390717	5	5	5	49.6	49.6	49.6	12.916	0	323.31	129	0.045239731	0.001542857	-1.471298218	0.360657613	-0.585765229
Q9RSE5	DR_2179	Uncharacterized protein	28.08820724	27.64924431	28.51453781	29.64273643	28.75821304	29.62747574	3	3	3	32.5	32.5	32.5	16.181	0	284.07	83	0.030681588	0.001980583	-1.258811951	0.417887946	-0.527909841
Q9RSL6	DR_2108	Molybdate metabolism regulator-related protein	28.42678452	28.44031334	28.57841492	27.68685722	27.68096924	27.74239731	8	8	8	18.8	18.8	18.8	52.43	0	58.944	153	0.000118212	0.016977778	0.778429667	1.715262841	0.379305625
Q9RSL7	DR_2107	ABC transporter, ATP-binding protein, Ycf16 family	28.03627205	27.8843689	27.34705734	29.56558037	29.55545044	29.7774353	10	10	10	44	44	44	27.979	0	249.68	185	0.001058364	0	-1.876922607	0.272263859	-0.844988223
Q9RSL8	DR_2106	Uncharacterized protein	28.7158432	28.60756111	28.6074543	29.7399044	29.6467762	29.92422295	15	15	15	33.5	33.5	33.5	52.221	0	323.31	392	0.000225808	0.002217391	-1.126681646	0.45796789	-0.53929848
Q9RSM3	DR_2101	Uncharacterized protein	29.05447388	29.07232094	29.0712986	30.53120232	30.50540543	30.64967346	17	17	17	45.3	45.3	45.3	49.305	0	323.31	294	4.7933E-06	0	-1.496062597	0.354519626	-0.731644709
Q9RSM9	DR_2095	C-type cytochrome, putative	26.39622116	26.26660156	26.27239799	25.53617287	25.54751396	25.46662521	4	4	4	19.5	19.5	19.5	21.12	0	323.31	48	8.62273E-05	0.014372093	0.794969559	1.735040764	0.387930313
Q9RST1	DR_2042	Uncharacterized protein	28.98820686	28.77070999	29.05938148	28.29776001	28.41683388	28.16595459	9	9	9	21.7	21.7	21.7	70.502	0	139.21	148	0.004646961	0.050207407	0.645916621	1.564733129	0.305674496
Q9RSU3	DR_2030	Uncharacterized protein	29.40356827	29.40904427	29.062603	30.09609795	30.41950989	30.20966911	2	2	2	21.4	21.4	21.4	16.866	0	27.424	93	0.003078286	0.011227586	-0.950020472	0.517625117	-0.442144043
Q9RSV3	DR_2019	Thioredoxin-like_fold domain-containing protein	28.1077919	27.99647331	27.92524338	27.07071114	27.20424461	27.12465096	5	5	5	18.8	18.8	18.8	37.44	0	137.53	92	0.000183188	0.012987013	0.876633962	1.836086417	0.424361593
Q9RSZ3	mutS2	Endonuclease MutS2	26.15753746	26.08642769	26.22740173	26.96895027	27.80180931	27.31579018	6	6	6	9.8	9.8	9.8	84.141	0	41.68	107	0.007931152	0.002147368	-1.205060959	0.433751016	-0.53678828
Q9RSZ5	lon	Lon protease	27.40843582	27.87829971	27.70272827	28.69158936	28.23699188	28.30595589	17	16	16	22.8	21.6	21.6	90.135	0	323.31	267	0.019113662	0.033454545	-0.748357773	0.595280783	-0.340632111
Q9RT43	DR_1923	Uncharacterized protein	29.09196854	28.9464817	28.87797737	28.12755585	27.53941727	28.06291199	5	5	5	31.9	31.9	31.9	29.523	0	193.43	146	0.005682613	0.009430894	1.062180837	2.088085573	0.483555046
Q9RT53	gryA	DNA gyrase subunit A	29.36696815	29.37767982	29.27934456	30.10211945	30.02419281	30.0523243	15	15	15	17.6	17.6	17.6	89.824	0	323.31	233	4.90613E-05	0.028966184	-0.718214671	0.607849188	-0.352309452
Q9RT82	DR_1883	MOSC domain-containing protein	26.59477043	26.67020226	26.47047997	25.31720734	25.05461311	25.31361389	5	5	5	36.7	36.7	36.7	24.622	0	156.11	83	0.000208132	0	1.350006104	2.549132039	0.641443933
Q9RT96	DR_1869	Polyferredoxin, putative	25.90614319	25.93375397	25.80092239	24.57299805	25.12896156	24.52921867	4	4	4	28.4	28.4	28.4	35.843	0	136.19	62	0.004499436	0.002943396	1.136547089	2.198541993	0.51726401
Q9RTE2	DR_1823	Lactamase_B domain-containing protein	28.82650757	29.39646149	29.31343651	28.31003761	27.93156815	27.80168724	3	3	3	10.7	10.7	10.7	28.559	0.00056948	3.8771	81	0.007643308	0.003	1.164370855	2.24135451	0.521155764
Q9RTG7	nusA	Transcription termination/antitermination protein NusA	30.54157829	30.18222237	30.36525917	31.16590691	30.71587563	31.44159126	15	15	15	39.7	39.7	39.7	44.177	0	180.95	149	0.034134768	0.037426087	-0.744771322	0.596762456	-0.333145302
Q9RTJ4	DR_1768	Uncharacterized protein	31.25191689	30.93719292	31.13833809	29.94823837	29.93719292	29.95781517	9	9	9	85.1	85.1	85.1	15.174	0	323.31	225	0.000228723	0.002457831	1.161400477	2.236744513	0.555106919
Q9RTK5	DR_1755	Uncharacterized protein	28.5178833	28.43467903	28.58448601	29.63533401	29.21275711	29.31872368	5	5	5	23	23	23	35.746	0	323.31	138	0.002832503	0.013875	-0.876588821	0.544653716	-0.410747309
Q9RTL6	DR_1744	Uncharacterized protein	28.81329346	28.90758896	28.64058304	27.74887276	27.62373161	27.747015	6	6	6	67.6	67.6	67.6	17.991	0	323.31	156	0.000257888	0.002971429	1.080615362	2.114937986	0.517420378
Q9RTM0	DR_1740	Uncharacterized protein	28.66688728	28.76018143	28.11857414	27.74637604	27.72273064	27.97792816	8	8	8	26.3	26.3	26.3	51.341	0	46.81	113	0.03174541	0.046551181	0.699536006	1.623982409	0.315665856
Q9RTP5	DR_1712	Extracellular solute-binding protein, family 5	28.69756699	28.39128685	28.54063606	27.57701111	27.08699417	27.70530128	10	10	10	25.9	25.9	25.9	57.628	0	211.88	127	0.00641979	0.00991453	1.086727778	2.123917574	0.492151645
